# Supplementary material for: T Cells With Activated STAT4 Drive the High-Risk Rejection State to Renal Allograft Failure After Kidney Transplantation
Source: Front Immunol. 2022 Jul 1;13:895762. doi: 10.3389/fimmu.2022.895762 (PMC9283858; doi:10.3389/fimmu.2022.895762)
Supplement: Supplementary file 2 [file Table_1.xlsx]

## Sheet: Sheet1
# geo_accession, geo accession number
#re-annotated state, rejection state derived through applying the strategy in this article
#original disease state, clinical states from the source article
geo_accession	re-annotated state	original diagnosis	infection status	allograft function	gse_number
GSM2590943	Infla1	TCMR	unknown	unknown	GSE98320
GSM2590944	Infla1	ABMR	unknown	unknown	GSE98320
GSM2590945	Prog2	STA	unknown	unknown	GSE98320
GSM2590946	Prog1	ABMR	unknown	unknown	GSE98320
GSM2590947	Prog1	STA	unknown	unknown	GSE98320
GSM2590948	STA	ABMR	unknown	unknown	GSE98320
GSM2590949	Prog1	STA	unknown	unknown	GSE98320
GSM2590950	STA	STA	unknown	unknown	GSE98320
GSM2590951	STA	ABMR	unknown	unknown	GSE98320
GSM2590952	Prog1	STA	unknown	unknown	GSE98320
GSM2590953	Prog2	STA	unknown	unknown	GSE98320
GSM2590954	Fib	STA	unknown	unknown	GSE98320
GSM2590955	Prog1	STA	unknown	unknown	GSE98320
GSM2590956	Prog1	STA	unknown	unknown	GSE98320
GSM2590957	STA	STA	unknown	unknown	GSE98320
GSM2590958	STA	STA	unknown	unknown	GSE98320
GSM2590959	STA	STA	unknown	unknown	GSE98320
GSM2590960	STA	STA	unknown	unknown	GSE98320
GSM2590961	STA	ABMR	unknown	unknown	GSE98320
GSM2590962	Fib	Mix	unknown	unknown	GSE98320
GSM2590963	Infla1	STA	unknown	unknown	GSE98320
GSM2590964	Prog2	STA	unknown	unknown	GSE98320
GSM2590965	Fib	STA	unknown	unknown	GSE98320
GSM2590966	STA	STA	unknown	unknown	GSE98320
GSM2590967	Prog1	STA	unknown	unknown	GSE98320
GSM2590968	STA	STA	unknown	unknown	GSE98320
GSM2590969	Prog2	STA	unknown	unknown	GSE98320
GSM2590970	Prog2	STA	unknown	unknown	GSE98320
GSM2590971	Prog2	STA	unknown	unknown	GSE98320
GSM2590972	Prog1	STA	unknown	unknown	GSE98320
GSM2590973	Prog2	STA	unknown	unknown	GSE98320
GSM2590974	Fib	TCMR	unknown	unknown	GSE98320
GSM2590975	Fib	STA	unknown	unknown	GSE98320
GSM2590976	Fib	STA	unknown	unknown	GSE98320
GSM2590977	STA	STA	unknown	unknown	GSE98320
GSM2590978	Infla1	ABMR	unknown	unknown	GSE98320
GSM2590979	Infla1	ABMR	unknown	unknown	GSE98320
GSM2590980	Prog2	STA	unknown	unknown	GSE98320
GSM2590981	STA	STA	unknown	unknown	GSE98320
GSM2590982	Prog2	STA	unknown	unknown	GSE98320
GSM2590983	Prog1	STA	unknown	unknown	GSE98320
GSM2590984	Prog2	STA	unknown	unknown	GSE98320
GSM2590985	Fib	STA	unknown	unknown	GSE98320
GSM2590986	Prog1	ABMR	unknown	unknown	GSE98320
GSM2590987	Prog2	STA	unknown	unknown	GSE98320
GSM2590988	STA	STA	unknown	unknown	GSE98320
GSM2590989	STA	STA	unknown	unknown	GSE98320
GSM2590990	STA	STA	unknown	unknown	GSE98320
GSM2590991	Infla1	TCMR	unknown	unknown	GSE98320
GSM2590992	Prog1	ABMR	unknown	unknown	GSE98320
GSM2590993	Fib	Mix	unknown	unknown	GSE98320
GSM2590994	STA	ABMR	unknown	unknown	GSE98320
GSM2590995	Prog2	STA	unknown	unknown	GSE98320
GSM2590996	STA	STA	unknown	unknown	GSE98320
GSM2590997	Infla1	STA	unknown	unknown	GSE98320
GSM2590998	Infla1	ABMR	unknown	unknown	GSE98320
GSM2590999	Infla1	TCMR	unknown	unknown	GSE98320
GSM2591000	STA	STA	unknown	unknown	GSE98320
GSM2591001	Prog2	ABMR	unknown	unknown	GSE98320
GSM2591002	Prog1	STA	unknown	unknown	GSE98320
GSM2591003	Prog1	STA	unknown	unknown	GSE98320
GSM2591004	STA	STA	unknown	unknown	GSE98320
GSM2591005	STA	STA	unknown	unknown	GSE98320
GSM2591006	Fib	ABMR	unknown	unknown	GSE98320
GSM2591007	STA	ABMR	unknown	unknown	GSE98320
GSM2591008	Infla1	STA	unknown	unknown	GSE98320
GSM2591009	STA	STA	unknown	unknown	GSE98320
GSM2591010	STA	STA	unknown	unknown	GSE98320
GSM2591011	Prog2	STA	unknown	unknown	GSE98320
GSM2591012	Prog2	ABMR	unknown	unknown	GSE98320
GSM2591013	STA	ABMR	unknown	unknown	GSE98320
GSM2591014	Prog1	ABMR	unknown	unknown	GSE98320
GSM2591015	Infla1	ABMR	unknown	unknown	GSE98320
GSM2591016	Fib	STA	unknown	unknown	GSE98320
GSM2591017	Prog1	ABMR	unknown	unknown	GSE98320
GSM2591018	STA	STA	unknown	unknown	GSE98320
GSM2591019	STA	ABMR	unknown	unknown	GSE98320
GSM2591020	STA	STA	unknown	unknown	GSE98320
GSM2591021	Prog1	Mix	unknown	unknown	GSE98320
GSM2591022	STA	STA	unknown	unknown	GSE98320
GSM2591023	Prog1	STA	unknown	unknown	GSE98320
GSM2591024	STA	STA	unknown	unknown	GSE98320
GSM2591025	Fib	STA	unknown	unknown	GSE98320
GSM2591026	STA	ABMR	unknown	unknown	GSE98320
GSM2591027	STA	STA	unknown	unknown	GSE98320
GSM2591028	Prog1	STA	unknown	unknown	GSE98320
GSM2591029	STA	STA	unknown	unknown	GSE98320
GSM2591030	Fib	STA	unknown	unknown	GSE98320
GSM2591031	Prog1	STA	unknown	unknown	GSE98320
GSM2591032	STA	STA	unknown	unknown	GSE98320
GSM2591033	Infla1	STA	unknown	unknown	GSE98320
GSM2591034	Fib	ABMR	unknown	unknown	GSE98320
GSM2591035	Prog1	ABMR	unknown	unknown	GSE98320
GSM2591036	Prog2	STA	unknown	unknown	GSE98320
GSM2591037	Prog1	STA	unknown	unknown	GSE98320
GSM2591038	Prog2	ABMR	unknown	unknown	GSE98320
GSM2591039	Infla1	ABMR	unknown	unknown	GSE98320
GSM2591040	Prog1	ABMR	unknown	unknown	GSE98320
GSM2591041	Prog1	STA	unknown	unknown	GSE98320
GSM2591042	Prog2	STA	unknown	unknown	GSE98320
GSM2591043	Prog2	STA	unknown	unknown	GSE98320
GSM2591044	Prog1	ABMR	unknown	unknown	GSE98320
GSM2591045	Prog1	STA	unknown	unknown	GSE98320
GSM2591046	Prog2	ABMR	unknown	unknown	GSE98320
GSM2591047	Prog2	STA	unknown	unknown	GSE98320
GSM2591048	Prog1	ABMR	unknown	unknown	GSE98320
GSM2591049	Fib	STA	unknown	unknown	GSE98320
GSM2591050	Prog1	ABMR	unknown	unknown	GSE98320
GSM2591051	Infla1	ABMR	unknown	unknown	GSE98320
GSM2591052	Fib	Mix	unknown	unknown	GSE98320
GSM2591053	STA	ABMR	unknown	unknown	GSE98320
GSM2591054	Prog1	STA	unknown	unknown	GSE98320
GSM2591055	Prog1	ABMR	unknown	unknown	GSE98320
GSM2591056	STA	STA	unknown	unknown	GSE98320
GSM2591057	Prog1	TCMR	unknown	unknown	GSE98320
GSM2591058	Prog2	STA	unknown	unknown	GSE98320
GSM2591059	Prog2	ABMR	unknown	unknown	GSE98320
GSM2591060	STA	ABMR	unknown	unknown	GSE98320
GSM2591061	Fib	STA	unknown	unknown	GSE98320
GSM2591062	Prog2	STA	unknown	unknown	GSE98320
GSM2591063	Prog2	ABMR	unknown	unknown	GSE98320
GSM2591064	Prog1	ABMR	unknown	unknown	GSE98320
GSM2591065	Prog2	STA	unknown	unknown	GSE98320
GSM2591066	STA	STA	unknown	unknown	GSE98320
GSM2591067	Fib	Mix	unknown	unknown	GSE98320
GSM2591068	STA	STA	unknown	unknown	GSE98320
GSM2591069	Infla1	TCMR	unknown	unknown	GSE98320
GSM2591070	STA	STA	unknown	unknown	GSE98320
GSM2591071	Prog1	STA	unknown	unknown	GSE98320
GSM2591072	STA	TCMR	unknown	unknown	GSE98320
GSM2591073	Prog1	ABMR	unknown	unknown	GSE98320
GSM2591074	STA	STA	unknown	unknown	GSE98320
GSM2591075	STA	STA	unknown	unknown	GSE98320
GSM2591076	STA	STA	unknown	unknown	GSE98320
GSM2591077	STA	STA	unknown	unknown	GSE98320
GSM2591078	Infla1	TCMR	unknown	unknown	GSE98320
GSM2591079	Prog2	STA	unknown	unknown	GSE98320
GSM2591080	Infla1	TCMR	unknown	unknown	GSE98320
GSM2591081	Prog2	STA	unknown	unknown	GSE98320
GSM2591082	Infla1	ABMR	unknown	unknown	GSE98320
GSM2591083	Prog1	TCMR	unknown	unknown	GSE98320
GSM2591084	Fib	Mix	unknown	unknown	GSE98320
GSM2591085	Prog1	ABMR	unknown	unknown	GSE98320
GSM2591086	Prog1	TCMR	unknown	unknown	GSE98320
GSM2591087	Prog2	STA	unknown	unknown	GSE98320
GSM2591088	STA	STA	unknown	unknown	GSE98320
GSM2591089	Prog1	ABMR	unknown	unknown	GSE98320
GSM2591090	STA	STA	unknown	unknown	GSE98320
GSM2591091	STA	STA	unknown	unknown	GSE98320
GSM2591092	Prog2	STA	unknown	unknown	GSE98320
GSM2591093	Prog2	STA	unknown	unknown	GSE98320
GSM2591094	Infla1	TCMR	unknown	unknown	GSE98320
GSM2591095	Prog1	ABMR	unknown	unknown	GSE98320
GSM2591096	Fib	STA	unknown	unknown	GSE98320
GSM2591097	Prog2	STA	unknown	unknown	GSE98320
GSM2591098	Fib	ABMR	unknown	unknown	GSE98320
GSM2591099	Prog2	STA	unknown	unknown	GSE98320
GSM2591100	Infla1	TCMR	unknown	unknown	GSE98320
GSM2591101	Fib	STA	unknown	unknown	GSE98320
GSM2591102	Prog1	ABMR	unknown	unknown	GSE98320
GSM2591103	STA	STA	unknown	unknown	GSE98320
GSM2591104	STA	STA	unknown	unknown	GSE98320
GSM2591105	Infla1	TCMR	unknown	unknown	GSE98320
GSM2591106	Prog1	STA	unknown	unknown	GSE98320
GSM2591107	Prog1	STA	unknown	unknown	GSE98320
GSM2591108	Prog1	ABMR	unknown	unknown	GSE98320
GSM2591109	Prog1	STA	unknown	unknown	GSE98320
GSM2591110	Prog2	STA	unknown	unknown	GSE98320
GSM2591111	STA	STA	unknown	unknown	GSE98320
GSM2591112	Prog2	Mix	unknown	unknown	GSE98320
GSM2591113	Infla1	ABMR	unknown	unknown	GSE98320
GSM2591114	Prog1	STA	unknown	unknown	GSE98320
GSM2591115	STA	STA	unknown	unknown	GSE98320
GSM2591116	Prog1	ABMR	unknown	unknown	GSE98320
GSM2591117	STA	STA	unknown	unknown	GSE98320
GSM2591118	Prog2	STA	unknown	unknown	GSE98320
GSM2591119	Prog1	STA	unknown	unknown	GSE98320
GSM2591120	Fib	STA	unknown	unknown	GSE98320
GSM2591121	Prog1	STA	unknown	unknown	GSE98320
GSM2591122	Prog1	ABMR	unknown	unknown	GSE98320
GSM2591123	STA	STA	unknown	unknown	GSE98320
GSM2591124	Prog2	STA	unknown	unknown	GSE98320
GSM2591125	Prog1	ABMR	unknown	unknown	GSE98320
GSM2591126	Fib	TCMR	unknown	unknown	GSE98320
GSM2591127	Prog1	ABMR	unknown	unknown	GSE98320
GSM2591128	Infla1	ABMR	unknown	unknown	GSE98320
GSM2591129	Fib	STA	unknown	unknown	GSE98320
GSM2591130	STA	STA	unknown	unknown	GSE98320
GSM2591131	STA	STA	unknown	unknown	GSE98320
GSM2591132	Prog2	STA	unknown	unknown	GSE98320
GSM2591133	Prog1	STA	unknown	unknown	GSE98320
GSM2591134	STA	STA	unknown	unknown	GSE98320
GSM2591135	Prog1	ABMR	unknown	unknown	GSE98320
GSM2591136	STA	ABMR	unknown	unknown	GSE98320
GSM2591137	Infla1	TCMR	unknown	unknown	GSE98320
GSM2591138	Prog2	ABMR	unknown	unknown	GSE98320
GSM2591139	Fib	STA	unknown	unknown	GSE98320
GSM2591140	Prog1	TCMR	unknown	unknown	GSE98320
GSM2591141	STA	ABMR	unknown	unknown	GSE98320
GSM2591142	Prog2	ABMR	unknown	unknown	GSE98320
GSM2591143	Prog2	ABMR	unknown	unknown	GSE98320
GSM2591144	Prog2	STA	unknown	unknown	GSE98320
GSM2591145	STA	ABMR	unknown	unknown	GSE98320
GSM2591146	Infla1	STA	unknown	unknown	GSE98320
GSM2591147	STA	STA	unknown	unknown	GSE98320
GSM2591148	STA	STA	unknown	unknown	GSE98320
GSM2591149	Prog2	STA	unknown	unknown	GSE98320
GSM2591150	Infla1	ABMR	unknown	unknown	GSE98320
GSM2591151	Prog2	STA	unknown	unknown	GSE98320
GSM2591152	STA	STA	unknown	unknown	GSE98320
GSM2591153	Prog2	STA	unknown	unknown	GSE98320
GSM2591154	STA	STA	unknown	unknown	GSE98320
GSM2591155	Prog2	STA	unknown	unknown	GSE98320
GSM2591156	STA	STA	unknown	unknown	GSE98320
GSM2591157	Prog2	STA	unknown	unknown	GSE98320
GSM2591158	Fib	STA	unknown	unknown	GSE98320
GSM2591159	Prog2	STA	unknown	unknown	GSE98320
GSM2591160	Prog2	STA	unknown	unknown	GSE98320
GSM2591161	Fib	STA	unknown	unknown	GSE98320
GSM2591162	Fib	ABMR	unknown	unknown	GSE98320
GSM2591163	Prog1	ABMR	unknown	unknown	GSE98320
GSM2591164	STA	STA	unknown	unknown	GSE98320
GSM2591165	Prog1	STA	unknown	unknown	GSE98320
GSM2591166	Prog2	STA	unknown	unknown	GSE98320
GSM2591167	Infla1	STA	unknown	unknown	GSE98320
GSM2591168	Prog1	STA	unknown	unknown	GSE98320
GSM2591169	STA	STA	unknown	unknown	GSE98320
GSM2591170	Prog2	STA	unknown	unknown	GSE98320
GSM2591171	Fib	STA	unknown	unknown	GSE98320
GSM2591172	STA	STA	unknown	unknown	GSE98320
GSM2591173	STA	STA	unknown	unknown	GSE98320
GSM2591174	STA	STA	unknown	unknown	GSE98320
GSM2591175	Prog1	STA	unknown	unknown	GSE98320
GSM2591176	Infla1	ABMR	unknown	unknown	GSE98320
GSM2591177	STA	STA	unknown	unknown	GSE98320
GSM2591178	STA	STA	unknown	unknown	GSE98320
GSM2591179	Infla1	STA	unknown	unknown	GSE98320
GSM2591180	Prog1	ABMR	unknown	unknown	GSE98320
GSM2591181	Prog1	ABMR	unknown	unknown	GSE98320
GSM2591182	Infla1	STA	unknown	unknown	GSE98320
GSM2591183	Fib	STA	unknown	unknown	GSE98320
GSM2591184	STA	ABMR	unknown	unknown	GSE98320
GSM2591185	STA	STA	unknown	unknown	GSE98320
GSM2591186	Fib	STA	unknown	unknown	GSE98320
GSM2591187	Infla1	ABMR	unknown	unknown	GSE98320
GSM2591188	Prog1	STA	unknown	unknown	GSE98320
GSM2591189	STA	STA	unknown	unknown	GSE98320
GSM2591190	Prog2	STA	unknown	unknown	GSE98320
GSM2591191	STA	STA	unknown	unknown	GSE98320
GSM2591192	Prog1	STA	unknown	unknown	GSE98320
GSM2591193	Prog1	STA	unknown	unknown	GSE98320
GSM2591194	Prog1	ABMR	unknown	unknown	GSE98320
GSM2591195	Prog1	ABMR	unknown	unknown	GSE98320
GSM2591196	Prog2	STA	unknown	unknown	GSE98320
GSM2591197	Prog1	ABMR	unknown	unknown	GSE98320
GSM2591198	Infla1	TCMR	unknown	unknown	GSE98320
GSM2591199	Prog2	STA	unknown	unknown	GSE98320
GSM2591200	Prog1	TCMR	unknown	unknown	GSE98320
GSM2591201	Infla1	TCMR	unknown	unknown	GSE98320
GSM2591202	STA	STA	unknown	unknown	GSE98320
GSM2591203	Fib	STA	unknown	unknown	GSE98320
GSM2591204	STA	STA	unknown	unknown	GSE98320
GSM2591205	STA	STA	unknown	unknown	GSE98320
GSM2591206	STA	ABMR	unknown	unknown	GSE98320
GSM2591207	STA	STA	unknown	unknown	GSE98320
GSM2591208	Infla1	ABMR	unknown	unknown	GSE98320
GSM2591209	Prog1	ABMR	unknown	unknown	GSE98320
GSM2591210	Prog2	STA	unknown	unknown	GSE98320
GSM2591211	Prog1	TCMR	unknown	unknown	GSE98320
GSM2591212	Prog1	ABMR	unknown	unknown	GSE98320
GSM2591213	STA	STA	unknown	unknown	GSE98320
GSM2591214	Prog2	STA	unknown	unknown	GSE98320
GSM2591215	Infla1	ABMR	unknown	unknown	GSE98320
GSM2591216	STA	STA	unknown	unknown	GSE98320
GSM2591217	Prog1	STA	unknown	unknown	GSE98320
GSM2591218	STA	STA	unknown	unknown	GSE98320
GSM2591219	Prog2	STA	unknown	unknown	GSE98320
GSM2591220	Infla1	STA	unknown	unknown	GSE98320
GSM2591221	Prog1	ABMR	unknown	unknown	GSE98320
GSM2591222	STA	STA	unknown	unknown	GSE98320
GSM2591223	Infla1	ABMR	unknown	unknown	GSE98320
GSM2591224	Prog2	STA	unknown	unknown	GSE98320
GSM2591225	Prog1	TCMR	unknown	unknown	GSE98320
GSM2591226	Prog1	STA	unknown	unknown	GSE98320
GSM2591227	STA	STA	unknown	unknown	GSE98320
GSM2591228	Infla1	TCMR	unknown	unknown	GSE98320
GSM2591229	Prog2	STA	unknown	unknown	GSE98320
GSM2591230	Prog1	ABMR	unknown	unknown	GSE98320
GSM2591231	STA	STA	unknown	unknown	GSE98320
GSM2591232	Prog2	STA	unknown	unknown	GSE98320
GSM2591233	Prog1	STA	unknown	unknown	GSE98320
GSM2591234	Infla1	Mix	unknown	unknown	GSE98320
GSM2591235	Prog1	STA	unknown	unknown	GSE98320
GSM2591236	Infla1	ABMR	unknown	unknown	GSE98320
GSM2591237	STA	STA	unknown	unknown	GSE98320
GSM2591238	Prog2	STA	unknown	unknown	GSE98320
GSM2591239	STA	STA	unknown	unknown	GSE98320
GSM2591240	Prog2	STA	unknown	unknown	GSE98320
GSM2591241	Prog1	ABMR	unknown	unknown	GSE98320
GSM2591242	Fib	STA	unknown	unknown	GSE98320
GSM2591243	Prog1	STA	unknown	unknown	GSE98320
GSM2591244	STA	STA	unknown	unknown	GSE98320
GSM2591245	STA	ABMR	unknown	unknown	GSE98320
GSM2591246	STA	ABMR	unknown	unknown	GSE98320
GSM2591247	STA	STA	unknown	unknown	GSE98320
GSM2591248	Fib	STA	unknown	unknown	GSE98320
GSM2591249	Fib	ABMR	unknown	unknown	GSE98320
GSM2591250	STA	STA	unknown	unknown	GSE98320
GSM2591251	Infla1	TCMR	unknown	unknown	GSE98320
GSM2591252	Prog2	STA	unknown	unknown	GSE98320
GSM2591253	Infla1	STA	unknown	unknown	GSE98320
GSM2591254	STA	STA	unknown	unknown	GSE98320
GSM2591255	Infla1	STA	unknown	unknown	GSE98320
GSM2591256	Prog1	TCMR	unknown	unknown	GSE98320
GSM2591257	STA	STA	unknown	unknown	GSE98320
GSM2591258	Prog2	TCMR	unknown	unknown	GSE98320
GSM2591259	Fib	STA	unknown	unknown	GSE98320
GSM2591260	Prog2	Mix	unknown	unknown	GSE98320
GSM2591261	STA	STA	unknown	unknown	GSE98320
GSM2591262	Prog2	STA	unknown	unknown	GSE98320
GSM2591263	Prog2	ABMR	unknown	unknown	GSE98320
GSM2591264	Prog2	STA	unknown	unknown	GSE98320
GSM2591265	STA	STA	unknown	unknown	GSE98320
GSM2591266	Prog1	ABMR	unknown	unknown	GSE98320
GSM2591267	Prog1	STA	unknown	unknown	GSE98320
GSM2591268	Prog2	ABMR	unknown	unknown	GSE98320
GSM2591269	Prog2	STA	unknown	unknown	GSE98320
GSM2591270	Prog2	STA	unknown	unknown	GSE98320
GSM2591271	Prog1	ABMR	unknown	unknown	GSE98320
GSM2591272	STA	ABMR	unknown	unknown	GSE98320
GSM2591273	Fib	STA	unknown	unknown	GSE98320
GSM2591274	Prog1	ABMR	unknown	unknown	GSE98320
GSM2591275	Infla1	ABMR	unknown	unknown	GSE98320
GSM2591276	Prog1	STA	unknown	unknown	GSE98320
GSM2591277	Fib	ABMR	unknown	unknown	GSE98320
GSM2591278	STA	STA	unknown	unknown	GSE98320
GSM2591279	Fib	ABMR	unknown	unknown	GSE98320
GSM2591280	STA	ABMR	unknown	unknown	GSE98320
GSM2591281	STA	ABMR	unknown	unknown	GSE98320
GSM2591282	STA	STA	unknown	unknown	GSE98320
GSM2591283	Infla1	TCMR	unknown	unknown	GSE98320
GSM2591284	Prog1	TCMR	unknown	unknown	GSE98320
GSM2591285	Fib	STA	unknown	unknown	GSE98320
GSM2591286	Prog1	STA	unknown	unknown	GSE98320
GSM2591287	Fib	STA	unknown	unknown	GSE98320
GSM2591288	Prog2	STA	unknown	unknown	GSE98320
GSM2591289	Prog1	STA	unknown	unknown	GSE98320
GSM2591290	STA	STA	unknown	unknown	GSE98320
GSM2591291	Infla1	ABMR	unknown	unknown	GSE98320
GSM2591292	STA	ABMR	unknown	unknown	GSE98320
GSM2591293	Prog1	STA	unknown	unknown	GSE98320
GSM2591294	STA	STA	unknown	unknown	GSE98320
GSM2591295	STA	STA	unknown	unknown	GSE98320
GSM2591296	Fib	ABMR	unknown	unknown	GSE98320
GSM2591297	Prog2	STA	unknown	unknown	GSE98320
GSM2591298	Prog1	STA	unknown	unknown	GSE98320
GSM2591299	Fib	STA	unknown	unknown	GSE98320
GSM2591300	Infla1	TCMR	unknown	unknown	GSE98320
GSM2591301	Infla1	TCMR	unknown	unknown	GSE98320
GSM2591302	Prog1	STA	unknown	unknown	GSE98320
GSM2591303	Prog1	ABMR	unknown	unknown	GSE98320
GSM2591304	STA	STA	unknown	unknown	GSE98320
GSM2591305	Prog1	STA	unknown	unknown	GSE98320
GSM2591306	Prog1	ABMR	unknown	unknown	GSE98320
GSM2591307	Prog2	STA	unknown	unknown	GSE98320
GSM2591308	STA	STA	unknown	unknown	GSE98320
GSM2591309	Fib	STA	unknown	unknown	GSE98320
GSM2591310	Prog1	ABMR	unknown	unknown	GSE98320
GSM2591311	STA	STA	unknown	unknown	GSE98320
GSM2591312	STA	STA	unknown	unknown	GSE98320
GSM2591313	STA	STA	unknown	unknown	GSE98320
GSM2591314	Fib	ABMR	unknown	unknown	GSE98320
GSM2591315	Infla1	ABMR	unknown	unknown	GSE98320
GSM2591316	Infla1	TCMR	unknown	unknown	GSE98320
GSM2591317	Fib	ABMR	unknown	unknown	GSE98320
GSM2591318	STA	STA	unknown	unknown	GSE98320
GSM2591319	Infla1	STA	unknown	unknown	GSE98320
GSM2591320	STA	STA	unknown	unknown	GSE98320
GSM2591321	Prog2	STA	unknown	unknown	GSE98320
GSM2591322	Prog2	STA	unknown	unknown	GSE98320
GSM2591323	Infla1	ABMR	unknown	unknown	GSE98320
GSM2591324	Prog2	STA	unknown	unknown	GSE98320
GSM2591325	Prog2	ABMR	unknown	unknown	GSE98320
GSM2591326	Prog1	ABMR	unknown	unknown	GSE98320
GSM2591327	STA	STA	unknown	unknown	GSE98320
GSM2591328	STA	STA	unknown	unknown	GSE98320
GSM2591329	Prog1	STA	unknown	unknown	GSE98320
GSM2591330	Infla1	ABMR	unknown	unknown	GSE98320
GSM2591331	Prog1	STA	unknown	unknown	GSE98320
GSM2591332	Prog1	STA	unknown	unknown	GSE98320
GSM2591333	Prog2	STA	unknown	unknown	GSE98320
GSM2591334	Fib	STA	unknown	unknown	GSE98320
GSM2591335	Prog2	STA	unknown	unknown	GSE98320
GSM2591336	Prog2	STA	unknown	unknown	GSE98320
GSM2591337	STA	STA	unknown	unknown	GSE98320
GSM2591338	STA	STA	unknown	unknown	GSE98320
GSM2591339	STA	STA	unknown	unknown	GSE98320
GSM2591340	STA	ABMR	unknown	unknown	GSE98320
GSM2591341	STA	ABMR	unknown	unknown	GSE98320
GSM2591342	Prog1	ABMR	unknown	unknown	GSE98320
GSM2591343	STA	STA	unknown	unknown	GSE98320
GSM2591344	STA	STA	unknown	unknown	GSE98320
GSM2591345	STA	STA	unknown	unknown	GSE98320
GSM2591346	Prog2	STA	unknown	unknown	GSE98320
GSM2591347	STA	STA	unknown	unknown	GSE98320
GSM2591348	Prog1	STA	unknown	unknown	GSE98320
GSM2591349	Prog2	STA	unknown	unknown	GSE98320
GSM2591350	Prog1	ABMR	unknown	unknown	GSE98320
GSM2591351	Prog2	STA	unknown	unknown	GSE98320
GSM2591352	STA	ABMR	unknown	unknown	GSE98320
GSM2591353	STA	STA	unknown	unknown	GSE98320
GSM2591354	Prog1	ABMR	unknown	unknown	GSE98320
GSM2591355	Prog1	ABMR	unknown	unknown	GSE98320
GSM2591356	Prog1	STA	unknown	unknown	GSE98320
GSM2591357	Infla1	ABMR	unknown	unknown	GSE98320
GSM2591358	Fib	STA	unknown	unknown	GSE98320
GSM2591359	Infla1	TCMR	unknown	unknown	GSE98320
GSM2591360	STA	STA	unknown	unknown	GSE98320
GSM2591361	Infla1	STA	unknown	unknown	GSE98320
GSM2591362	Infla1	Mix	unknown	unknown	GSE98320
GSM2591363	Prog2	ABMR	unknown	unknown	GSE98320
GSM2591364	Fib	ABMR	unknown	unknown	GSE98320
GSM2591365	STA	STA	unknown	unknown	GSE98320
GSM2591366	Prog1	ABMR	unknown	unknown	GSE98320
GSM2591367	Prog2	STA	unknown	unknown	GSE98320
GSM2591368	STA	STA	unknown	unknown	GSE98320
GSM2591369	STA	STA	unknown	unknown	GSE98320
GSM2591370	Prog1	STA	unknown	unknown	GSE98320
GSM2591371	Fib	STA	unknown	unknown	GSE98320
GSM2591372	STA	STA	unknown	unknown	GSE98320
GSM2591373	Fib	STA	unknown	unknown	GSE98320
GSM2591374	Prog2	STA	unknown	unknown	GSE98320
GSM2591375	Prog1	ABMR	unknown	unknown	GSE98320
GSM2591376	Prog1	ABMR	unknown	unknown	GSE98320
GSM2591377	Prog2	STA	unknown	unknown	GSE98320
GSM2591378	Prog2	ABMR	unknown	unknown	GSE98320
GSM2591379	STA	STA	unknown	unknown	GSE98320
GSM2591380	STA	STA	unknown	unknown	GSE98320
GSM2591381	Prog1	TCMR	unknown	unknown	GSE98320
GSM2591382	STA	Mix	unknown	unknown	GSE98320
GSM2591383	STA	STA	unknown	unknown	GSE98320
GSM2591384	Prog1	ABMR	unknown	unknown	GSE98320
GSM2591385	STA	STA	unknown	unknown	GSE98320
GSM2591386	Fib	Mix	unknown	unknown	GSE98320
GSM2591387	Fib	STA	unknown	unknown	GSE98320
GSM2591388	STA	STA	unknown	unknown	GSE98320
GSM2591389	STA	ABMR	unknown	unknown	GSE98320
GSM2591390	STA	STA	unknown	unknown	GSE98320
GSM2591391	Infla1	TCMR	unknown	unknown	GSE98320
GSM2591392	STA	STA	unknown	unknown	GSE98320
GSM2591393	Prog2	STA	unknown	unknown	GSE98320
GSM2591394	STA	ABMR	unknown	unknown	GSE98320
GSM2591395	Prog2	STA	unknown	unknown	GSE98320
GSM2591396	STA	STA	unknown	unknown	GSE98320
GSM2591397	STA	STA	unknown	unknown	GSE98320
GSM2591398	STA	ABMR	unknown	unknown	GSE98320
GSM2591399	STA	ABMR	unknown	unknown	GSE98320
GSM2591400	STA	STA	unknown	unknown	GSE98320
GSM2591401	Infla1	TCMR	unknown	unknown	GSE98320
GSM2591402	Prog2	STA	unknown	unknown	GSE98320
GSM2591403	Fib	STA	unknown	unknown	GSE98320
GSM2591404	Prog2	STA	unknown	unknown	GSE98320
GSM2591405	Prog1	Mix	unknown	unknown	GSE98320
GSM2591406	Infla1	ABMR	unknown	unknown	GSE98320
GSM2591407	Prog1	ABMR	unknown	unknown	GSE98320
GSM2591408	Prog2	STA	unknown	unknown	GSE98320
GSM2591409	STA	STA	unknown	unknown	GSE98320
GSM2591410	Prog1	ABMR	unknown	unknown	GSE98320
GSM2591411	Prog2	STA	unknown	unknown	GSE98320
GSM2591412	Infla1	TCMR	unknown	unknown	GSE98320
GSM2591413	Prog1	ABMR	unknown	unknown	GSE98320
GSM2591414	Prog1	STA	unknown	unknown	GSE98320
GSM2591415	Infla1	TCMR	unknown	unknown	GSE98320
GSM2591416	Prog1	TCMR	unknown	unknown	GSE98320
GSM2591417	Infla1	TCMR	unknown	unknown	GSE98320
GSM2591418	STA	STA	unknown	unknown	GSE98320
GSM2591419	Prog1	ABMR	unknown	unknown	GSE98320
GSM2591420	STA	STA	unknown	unknown	GSE98320
GSM2591421	Prog1	STA	unknown	unknown	GSE98320
GSM2591422	Prog2	STA	unknown	unknown	GSE98320
GSM2591423	Fib	STA	unknown	unknown	GSE98320
GSM2591424	Prog2	STA	unknown	unknown	GSE98320
GSM2591425	STA	STA	unknown	unknown	GSE98320
GSM2591426	STA	STA	unknown	unknown	GSE98320
GSM2591427	STA	STA	unknown	unknown	GSE98320
GSM2591428	Prog2	ABMR	unknown	unknown	GSE98320
GSM2591429	STA	STA	unknown	unknown	GSE98320
GSM2591430	STA	STA	unknown	unknown	GSE98320
GSM2591431	STA	Mix	unknown	unknown	GSE98320
GSM2591432	Infla1	TCMR	unknown	unknown	GSE98320
GSM2591433	Prog1	ABMR	unknown	unknown	GSE98320
GSM2591434	STA	STA	unknown	unknown	GSE98320
GSM2591435	Prog1	ABMR	unknown	unknown	GSE98320
GSM2591436	Prog2	STA	unknown	unknown	GSE98320
GSM2591437	STA	STA	unknown	unknown	GSE98320
GSM2591438	Prog2	STA	unknown	unknown	GSE98320
GSM2591439	Prog2	ABMR	unknown	unknown	GSE98320
GSM2591440	Prog2	Mix	unknown	unknown	GSE98320
GSM2591441	Prog2	STA	unknown	unknown	GSE98320
GSM2591442	STA	STA	unknown	unknown	GSE98320
GSM2591443	STA	STA	unknown	unknown	GSE98320
GSM2591444	Fib	STA	unknown	unknown	GSE98320
GSM2591445	Prog2	Mix	unknown	unknown	GSE98320
GSM2591446	Prog2	STA	unknown	unknown	GSE98320
GSM2591447	STA	STA	unknown	unknown	GSE98320
GSM2591448	Prog1	STA	unknown	unknown	GSE98320
GSM2591449	Prog2	STA	unknown	unknown	GSE98320
GSM2591450	STA	STA	unknown	unknown	GSE98320
GSM2591451	Prog2	STA	unknown	unknown	GSE98320
GSM2591452	Fib	STA	unknown	unknown	GSE98320
GSM2591453	STA	STA	unknown	unknown	GSE98320
GSM2591454	Prog2	STA	unknown	unknown	GSE98320
GSM2591455	Fib	STA	unknown	unknown	GSE98320
GSM2591456	Fib	STA	unknown	unknown	GSE98320
GSM2591457	Prog2	STA	unknown	unknown	GSE98320
GSM2591458	STA	ABMR	unknown	unknown	GSE98320
GSM2591459	STA	STA	unknown	unknown	GSE98320
GSM2591460	Prog1	TCMR	unknown	unknown	GSE98320
GSM2591461	Prog2	ABMR	unknown	unknown	GSE98320
GSM2591462	STA	STA	unknown	unknown	GSE98320
GSM2591463	STA	STA	unknown	unknown	GSE98320
GSM2591464	Prog1	ABMR	unknown	unknown	GSE98320
GSM2591465	Prog1	ABMR	unknown	unknown	GSE98320
GSM2591466	Prog2	STA	unknown	unknown	GSE98320
GSM2591467	Prog2	STA	unknown	unknown	GSE98320
GSM2591468	Infla1	ABMR	unknown	unknown	GSE98320
GSM2591469	STA	STA	unknown	unknown	GSE98320
GSM2591470	Prog2	STA	unknown	unknown	GSE98320
GSM2591471	Prog2	STA	unknown	unknown	GSE98320
GSM2591472	Fib	STA	unknown	unknown	GSE98320
GSM2591473	Prog2	STA	unknown	unknown	GSE98320
GSM2591474	STA	ABMR	unknown	unknown	GSE98320
GSM2591475	Prog2	STA	unknown	unknown	GSE98320
GSM2591476	STA	ABMR	unknown	unknown	GSE98320
GSM2591477	Prog2	STA	unknown	unknown	GSE98320
GSM2591478	Prog2	STA	unknown	unknown	GSE98320
GSM2591479	Prog2	STA	unknown	unknown	GSE98320
GSM2591480	STA	STA	unknown	unknown	GSE98320
GSM2591481	STA	STA	unknown	unknown	GSE98320
GSM2591482	Prog2	ABMR	unknown	unknown	GSE98320
GSM2591483	Prog2	STA	unknown	unknown	GSE98320
GSM2591484	STA	STA	unknown	unknown	GSE98320
GSM2591485	STA	STA	unknown	unknown	GSE98320
GSM2591486	Infla1	TCMR	unknown	unknown	GSE98320
GSM2591487	STA	STA	unknown	unknown	GSE98320
GSM2591488	Infla1	STA	unknown	unknown	GSE98320
GSM2591489	STA	STA	unknown	unknown	GSE98320
GSM2591490	Prog1	ABMR	unknown	unknown	GSE98320
GSM2591491	Prog1	ABMR	unknown	unknown	GSE98320
GSM2591492	Prog1	ABMR	unknown	unknown	GSE98320
GSM2591493	Prog1	Mix	unknown	unknown	GSE98320
GSM2591494	Prog1	STA	unknown	unknown	GSE98320
GSM2591495	Infla1	TCMR	unknown	unknown	GSE98320
GSM2591496	Fib	ABMR	unknown	unknown	GSE98320
GSM2591497	STA	STA	unknown	unknown	GSE98320
GSM2591498	STA	STA	unknown	unknown	GSE98320
GSM2591499	Infla1	ABMR	unknown	unknown	GSE98320
GSM2591500	Prog2	STA	unknown	unknown	GSE98320
GSM2591501	STA	STA	unknown	unknown	GSE98320
GSM2591502	STA	STA	unknown	unknown	GSE98320
GSM2591503	Fib	STA	unknown	unknown	GSE98320
GSM2591504	Fib	Mix	unknown	unknown	GSE98320
GSM2591505	STA	STA	unknown	unknown	GSE98320
GSM2591506	Prog1	ABMR	unknown	unknown	GSE98320
GSM2591507	Prog1	ABMR	unknown	unknown	GSE98320
GSM2591508	STA	STA	unknown	unknown	GSE98320
GSM2591509	Prog1	STA	unknown	unknown	GSE98320
GSM2591510	Infla1	ABMR	unknown	unknown	GSE98320
GSM2591511	Prog2	STA	unknown	unknown	GSE98320
GSM2591512	Prog2	STA	unknown	unknown	GSE98320
GSM2591513	STA	ABMR	unknown	unknown	GSE98320
GSM2591514	STA	Mix	unknown	unknown	GSE98320
GSM2591515	Prog2	STA	unknown	unknown	GSE98320
GSM2591516	Prog1	ABMR	unknown	unknown	GSE98320
GSM2591517	Infla1	TCMR	unknown	unknown	GSE98320
GSM2591518	Prog2	STA	unknown	unknown	GSE98320
GSM2591519	Infla1	STA	unknown	unknown	GSE98320
GSM2591520	Prog2	ABMR	unknown	unknown	GSE98320
GSM2591521	STA	STA	unknown	unknown	GSE98320
GSM2591522	STA	STA	unknown	unknown	GSE98320
GSM2591523	Prog1	ABMR	unknown	unknown	GSE98320
GSM2591524	Prog2	ABMR	unknown	unknown	GSE98320
GSM2591525	Infla1	STA	unknown	unknown	GSE98320
GSM2591526	Prog1	STA	unknown	unknown	GSE98320
GSM2591527	Infla1	ABMR	unknown	unknown	GSE98320
GSM2591528	Prog1	ABMR	unknown	unknown	GSE98320
GSM2591529	Infla1	TCMR	unknown	unknown	GSE98320
GSM2591530	Prog2	STA	unknown	unknown	GSE98320
GSM2591531	Prog2	ABMR	unknown	unknown	GSE98320
GSM2591532	Infla1	STA	unknown	unknown	GSE98320
GSM2591533	STA	STA	unknown	unknown	GSE98320
GSM2591534	STA	ABMR	unknown	unknown	GSE98320
GSM2591535	STA	STA	unknown	unknown	GSE98320
GSM2591536	Fib	STA	unknown	unknown	GSE98320
GSM2591537	STA	STA	unknown	unknown	GSE98320
GSM2591538	STA	STA	unknown	unknown	GSE98320
GSM2591539	STA	STA	unknown	unknown	GSE98320
GSM2591540	Infla1	TCMR	unknown	unknown	GSE98320
GSM2591541	Prog2	STA	unknown	unknown	GSE98320
GSM2591542	STA	STA	unknown	unknown	GSE98320
GSM2591543	Prog1	ABMR	unknown	unknown	GSE98320
GSM2591544	Prog1	ABMR	unknown	unknown	GSE98320
GSM2591545	Infla1	ABMR	unknown	unknown	GSE98320
GSM2591546	Prog1	STA	unknown	unknown	GSE98320
GSM2591547	Prog1	STA	unknown	unknown	GSE98320
GSM2591548	Prog1	Mix	unknown	unknown	GSE98320
GSM2591549	Fib	STA	unknown	unknown	GSE98320
GSM2591550	Fib	Mix	unknown	unknown	GSE98320
GSM2591551	Prog2	STA	unknown	unknown	GSE98320
GSM2591552	Prog2	STA	unknown	unknown	GSE98320
GSM2591553	Prog2	STA	unknown	unknown	GSE98320
GSM2591554	Prog1	STA	unknown	unknown	GSE98320
GSM2591555	Prog1	STA	unknown	unknown	GSE98320
GSM2591556	Infla1	STA	unknown	unknown	GSE98320
GSM2591557	Prog2	STA	unknown	unknown	GSE98320
GSM2591558	Prog2	STA	unknown	unknown	GSE98320
GSM2591559	Prog2	STA	unknown	unknown	GSE98320
GSM2591560	Prog2	ABMR	unknown	unknown	GSE98320
GSM2591561	STA	ABMR	unknown	unknown	GSE98320
GSM2591562	Fib	STA	unknown	unknown	GSE98320
GSM2591563	Prog1	STA	unknown	unknown	GSE98320
GSM2591564	Prog1	STA	unknown	unknown	GSE98320
GSM2591565	Prog1	ABMR	unknown	unknown	GSE98320
GSM2591566	Prog2	STA	unknown	unknown	GSE98320
GSM2591567	Prog1	Mix	unknown	unknown	GSE98320
GSM2591568	STA	STA	unknown	unknown	GSE98320
GSM2591569	Prog1	STA	unknown	unknown	GSE98320
GSM2591570	Prog1	STA	unknown	unknown	GSE98320
GSM2591571	STA	STA	unknown	unknown	GSE98320
GSM2591572	STA	ABMR	unknown	unknown	GSE98320
GSM2591573	Fib	Mix	unknown	unknown	GSE98320
GSM2591574	Prog1	ABMR	unknown	unknown	GSE98320
GSM2591575	Prog2	Mix	unknown	unknown	GSE98320
GSM2591576	Fib	STA	unknown	unknown	GSE98320
GSM2591577	Prog2	Mix	unknown	unknown	GSE98320
GSM2591578	Infla1	ABMR	unknown	unknown	GSE98320
GSM2591579	STA	STA	unknown	unknown	GSE98320
GSM2591580	Fib	STA	unknown	unknown	GSE98320
GSM2591581	STA	STA	unknown	unknown	GSE98320
GSM2591582	Prog2	STA	unknown	unknown	GSE98320
GSM2591583	STA	STA	unknown	unknown	GSE98320
GSM2591584	Fib	STA	unknown	unknown	GSE98320
GSM2591585	STA	Mix	unknown	unknown	GSE98320
GSM2591586	Prog2	ABMR	unknown	unknown	GSE98320
GSM2591587	Fib	STA	unknown	unknown	GSE98320
GSM2591588	STA	STA	unknown	unknown	GSE98320
GSM2591589	Prog2	STA	unknown	unknown	GSE98320
GSM2591590	STA	STA	unknown	unknown	GSE98320
GSM2591591	Prog2	STA	unknown	unknown	GSE98320
GSM2591592	Prog2	Mix	unknown	unknown	GSE98320
GSM2591593	Fib	STA	unknown	unknown	GSE98320
GSM2591594	Prog2	STA	unknown	unknown	GSE98320
GSM2591595	Prog2	STA	unknown	unknown	GSE98320
GSM2591596	Prog2	ABMR	unknown	unknown	GSE98320
GSM2591597	Prog1	ABMR	unknown	unknown	GSE98320
GSM2591598	Prog2	STA	unknown	unknown	GSE98320
GSM2591599	Prog2	STA	unknown	unknown	GSE98320
GSM2591600	STA	STA	unknown	unknown	GSE98320
GSM2591601	Fib	TCMR	unknown	unknown	GSE98320
GSM2591602	Prog1	ABMR	unknown	unknown	GSE98320
GSM2591603	STA	ABMR	unknown	unknown	GSE98320
GSM2591604	Prog1	Mix	unknown	unknown	GSE98320
GSM2591605	Infla1	ABMR	unknown	unknown	GSE98320
GSM2591606	Fib	STA	unknown	unknown	GSE98320
GSM2591607	Prog1	STA	unknown	unknown	GSE98320
GSM2591608	STA	ABMR	unknown	unknown	GSE98320
GSM2591609	Prog1	STA	unknown	unknown	GSE98320
GSM2591610	STA	STA	unknown	unknown	GSE98320
GSM2591611	Prog1	Mix	unknown	unknown	GSE98320
GSM2591612	STA	STA	unknown	unknown	GSE98320
GSM2591613	Prog2	STA	unknown	unknown	GSE98320
GSM2591614	Prog1	STA	unknown	unknown	GSE98320
GSM2591615	Prog1	ABMR	unknown	unknown	GSE98320
GSM2591616	Fib	STA	unknown	unknown	GSE98320
GSM2591617	Fib	ABMR	unknown	unknown	GSE98320
GSM2591618	STA	STA	unknown	unknown	GSE98320
GSM2591619	Prog2	STA	unknown	unknown	GSE98320
GSM2591620	STA	STA	unknown	unknown	GSE98320
GSM2591621	STA	ABMR	unknown	unknown	GSE98320
GSM2591622	Prog1	ABMR	unknown	unknown	GSE98320
GSM2591623	Prog1	STA	unknown	unknown	GSE98320
GSM2591624	STA	STA	unknown	unknown	GSE98320
GSM2591625	Prog2	STA	unknown	unknown	GSE98320
GSM2591626	Prog1	STA	unknown	unknown	GSE98320
GSM2591627	Prog2	STA	unknown	unknown	GSE98320
GSM2591628	Prog2	STA	unknown	unknown	GSE98320
GSM2591629	STA	STA	unknown	unknown	GSE98320
GSM2591630	STA	STA	unknown	unknown	GSE98320
GSM2591631	Prog2	STA	unknown	unknown	GSE98320
GSM2591632	Prog2	STA	unknown	unknown	GSE98320
GSM2591633	Prog1	STA	unknown	unknown	GSE98320
GSM2591634	Prog2	ABMR	unknown	unknown	GSE98320
GSM2591635	Prog2	ABMR	unknown	unknown	GSE98320
GSM2591636	Prog1	Mix	unknown	unknown	GSE98320
GSM2591637	Prog2	STA	unknown	unknown	GSE98320
GSM2591638	Fib	STA	unknown	unknown	GSE98320
GSM2591639	STA	STA	unknown	unknown	GSE98320
GSM2591640	Prog1	STA	unknown	unknown	GSE98320
GSM2591641	STA	STA	unknown	unknown	GSE98320
GSM2591642	Prog2	STA	unknown	unknown	GSE98320
GSM2591643	STA	STA	unknown	unknown	GSE98320
GSM2591644	Prog1	ABMR	unknown	unknown	GSE98320
GSM2591645	Prog1	STA	unknown	unknown	GSE98320
GSM2591646	Prog2	STA	unknown	unknown	GSE98320
GSM2591647	STA	ABMR	unknown	unknown	GSE98320
GSM2591650	STA	STA	unknown	unknown	GSE98320
GSM2591652	STA	STA	unknown	unknown	GSE98320
GSM2591654	STA	STA	unknown	unknown	GSE98320
GSM2591657	STA	STA	unknown	unknown	GSE98320
GSM2591658	Prog2	STA	unknown	unknown	GSE98320
GSM2591659	STA	STA	unknown	unknown	GSE98320
GSM2591660	STA	ABMR	unknown	unknown	GSE98320
GSM2591661	Infla1	ABMR	unknown	unknown	GSE98320
GSM2591662	Infla1	TCMR	unknown	unknown	GSE98320
GSM2591663	Prog1	Mix	unknown	unknown	GSE98320
GSM2591664	STA	STA	unknown	unknown	GSE98320
GSM2591665	STA	STA	unknown	unknown	GSE98320
GSM2591666	STA	ABMR	unknown	unknown	GSE98320
GSM2591667	Infla1	TCMR	unknown	unknown	GSE98320
GSM2591668	Prog1	STA	unknown	unknown	GSE98320
GSM2591669	Prog1	ABMR	unknown	unknown	GSE98320
GSM2591670	STA	STA	unknown	unknown	GSE98320
GSM2591671	Fib	TCMR	unknown	unknown	GSE98320
GSM2591672	STA	STA	unknown	unknown	GSE98320
GSM2591673	Prog2	ABMR	unknown	unknown	GSE98320
GSM2591674	Fib	STA	unknown	unknown	GSE98320
GSM2591675	Prog1	ABMR	unknown	unknown	GSE98320
GSM2591676	Fib	STA	unknown	unknown	GSE98320
GSM2591677	STA	STA	unknown	unknown	GSE98320
GSM2591678	Infla1	STA	unknown	unknown	GSE98320
GSM2591679	Prog2	STA	unknown	unknown	GSE98320
GSM2591680	Prog2	STA	unknown	unknown	GSE98320
GSM2591681	Prog1	ABMR	unknown	unknown	GSE98320
GSM2591682	Prog1	STA	unknown	unknown	GSE98320
GSM2591683	STA	STA	unknown	unknown	GSE98320
GSM2591684	Prog1	ABMR	unknown	unknown	GSE98320
GSM2591685	Prog1	STA	unknown	unknown	GSE98320
GSM2591686	Prog1	STA	unknown	unknown	GSE98320
GSM2591687	Prog2	STA	unknown	unknown	GSE98320
GSM2591688	STA	STA	unknown	unknown	GSE98320
GSM2591689	Prog2	ABMR	unknown	unknown	GSE98320
GSM2591690	Prog1	STA	unknown	unknown	GSE98320
GSM2591691	STA	STA	unknown	unknown	GSE98320
GSM2591692	STA	STA	unknown	unknown	GSE98320
GSM2591693	Prog2	STA	unknown	unknown	GSE98320
GSM2591694	STA	STA	unknown	unknown	GSE98320
GSM2591695	Prog1	ABMR	unknown	unknown	GSE98320
GSM2591696	Prog1	STA	unknown	unknown	GSE98320
GSM2591697	Prog2	STA	unknown	unknown	GSE98320
GSM2591698	STA	STA	unknown	unknown	GSE98320
GSM2591699	Prog1	ABMR	unknown	unknown	GSE98320
GSM2591700	Prog1	STA	unknown	unknown	GSE98320
GSM2591701	Prog1	STA	unknown	unknown	GSE98320
GSM2591702	Prog1	ABMR	unknown	unknown	GSE98320
GSM2591703	Fib	STA	unknown	unknown	GSE98320
GSM2591704	Prog2	STA	unknown	unknown	GSE98320
GSM2591705	Prog1	STA	unknown	unknown	GSE98320
GSM2591706	STA	ABMR	unknown	unknown	GSE98320
GSM2591707	Prog1	STA	unknown	unknown	GSE98320
GSM2591708	Prog1	STA	unknown	unknown	GSE98320
GSM2591709	STA	STA	unknown	unknown	GSE98320
GSM2591710	Prog2	STA	unknown	unknown	GSE98320
GSM2591711	Prog2	ABMR	unknown	unknown	GSE98320
GSM2591712	STA	STA	unknown	unknown	GSE98320
GSM2591713	Prog1	STA	unknown	unknown	GSE98320
GSM2591714	Fib	STA	unknown	unknown	GSE98320
GSM2591715	STA	STA	unknown	unknown	GSE98320
GSM2591716	Infla1	TCMR	unknown	unknown	GSE98320
GSM2591717	Prog1	STA	unknown	unknown	GSE98320
GSM2591718	STA	STA	unknown	unknown	GSE98320
GSM2591719	Prog1	ABMR	unknown	unknown	GSE98320
GSM2591720	Prog2	STA	unknown	unknown	GSE98320
GSM2591721	Prog1	STA	unknown	unknown	GSE98320
GSM2591722	STA	STA	unknown	unknown	GSE98320
GSM2591723	Infla1	TCMR	unknown	unknown	GSE98320
GSM2591724	Fib	Mix	unknown	unknown	GSE98320
GSM2591725	Infla1	ABMR	unknown	unknown	GSE98320
GSM2591726	Prog2	ABMR	unknown	unknown	GSE98320
GSM2591727	Prog2	ABMR	unknown	unknown	GSE98320
GSM2591728	STA	ABMR	unknown	unknown	GSE98320
GSM2591729	Prog2	STA	unknown	unknown	GSE98320
GSM2591730	Prog1	ABMR	unknown	unknown	GSE98320
GSM2591731	STA	STA	unknown	unknown	GSE98320
GSM2591732	Infla1	Mix	unknown	unknown	GSE98320
GSM2591733	STA	STA	unknown	unknown	GSE98320
GSM2591734	Infla1	TCMR	unknown	unknown	GSE98320
GSM2591735	STA	STA	unknown	unknown	GSE98320
GSM2591736	Prog2	STA	unknown	unknown	GSE98320
GSM2591737	Prog2	ABMR	unknown	unknown	GSE98320
GSM2591738	STA	STA	unknown	unknown	GSE98320
GSM2591739	STA	ABMR	unknown	unknown	GSE98320
GSM2591740	Fib	ABMR	unknown	unknown	GSE98320
GSM2591741	STA	STA	unknown	unknown	GSE98320
GSM2591742	STA	STA	unknown	unknown	GSE98320
GSM2591743	Prog1	Mix	unknown	unknown	GSE98320
GSM2591744	Prog2	STA	unknown	unknown	GSE98320
GSM2591745	STA	STA	unknown	unknown	GSE98320
GSM2591746	Prog2	STA	unknown	unknown	GSE98320
GSM2591747	Prog1	ABMR	unknown	unknown	GSE98320
GSM2591748	Fib	ABMR	unknown	unknown	GSE98320
GSM2591749	Fib	STA	unknown	unknown	GSE98320
GSM2591750	STA	STA	unknown	unknown	GSE98320
GSM2591751	STA	STA	unknown	unknown	GSE98320
GSM2591752	Prog2	STA	unknown	unknown	GSE98320
GSM2591753	STA	STA	unknown	unknown	GSE98320
GSM2591754	Prog1	ABMR	unknown	unknown	GSE98320
GSM2591755	Prog1	ABMR	unknown	unknown	GSE98320
GSM2591756	STA	STA	unknown	unknown	GSE98320
GSM2591757	Prog1	ABMR	unknown	unknown	GSE98320
GSM2591758	Prog2	ABMR	unknown	unknown	GSE98320
GSM2591759	Infla1	TCMR	unknown	unknown	GSE98320
GSM2591760	Prog1	ABMR	unknown	unknown	GSE98320
GSM2591761	STA	ABMR	unknown	unknown	GSE98320
GSM2591762	Infla1	TCMR	unknown	unknown	GSE98320
GSM2591763	STA	STA	unknown	unknown	GSE98320
GSM2591764	Fib	STA	unknown	unknown	GSE98320
GSM2591765	Prog1	ABMR	unknown	unknown	GSE98320
GSM2591766	STA	STA	unknown	unknown	GSE98320
GSM2591767	Prog2	Mix	unknown	unknown	GSE98320
GSM2591768	Infla1	ABMR	unknown	unknown	GSE98320
GSM2591769	Prog2	STA	unknown	unknown	GSE98320
GSM2591770	Prog2	STA	unknown	unknown	GSE98320
GSM2591771	STA	STA	unknown	unknown	GSE98320
GSM2591772	Prog1	ABMR	unknown	unknown	GSE98320
GSM2591773	Prog1	STA	unknown	unknown	GSE98320
GSM2591774	Prog1	STA	unknown	unknown	GSE98320
GSM2591775	Prog2	STA	unknown	unknown	GSE98320
GSM2591776	STA	STA	unknown	unknown	GSE98320
GSM2591777	Fib	ABMR	unknown	unknown	GSE98320
GSM2591778	STA	STA	unknown	unknown	GSE98320
GSM2591779	Prog2	STA	unknown	unknown	GSE98320
GSM2591780	STA	STA	unknown	unknown	GSE98320
GSM2591781	Fib	STA	unknown	unknown	GSE98320
GSM2591782	Prog2	STA	unknown	unknown	GSE98320
GSM2591783	Prog2	STA	unknown	unknown	GSE98320
GSM2591784	Fib	STA	unknown	unknown	GSE98320
GSM2591785	Prog1	STA	unknown	unknown	GSE98320
GSM2591786	STA	STA	unknown	unknown	GSE98320
GSM2591787	STA	STA	unknown	unknown	GSE98320
GSM2591788	Infla1	TCMR	unknown	unknown	GSE98320
GSM2591789	Prog2	STA	unknown	unknown	GSE98320
GSM2591790	STA	STA	unknown	unknown	GSE98320
GSM2591791	Prog1	STA	unknown	unknown	GSE98320
GSM2591792	Prog1	Mix	unknown	unknown	GSE98320
GSM2591793	STA	STA	unknown	unknown	GSE98320
GSM2591794	Prog1	STA	unknown	unknown	GSE98320
GSM2591795	Prog2	STA	unknown	unknown	GSE98320
GSM2591796	Prog1	ABMR	unknown	unknown	GSE98320
GSM2591797	Fib	STA	unknown	unknown	GSE98320
GSM2591798	Fib	STA	unknown	unknown	GSE98320
GSM2591799	STA	STA	unknown	unknown	GSE98320
GSM2591800	Fib	STA	unknown	unknown	GSE98320
GSM2591801	Prog2	ABMR	unknown	unknown	GSE98320
GSM2591802	Prog2	STA	unknown	unknown	GSE98320
GSM2591803	Infla1	TCMR	unknown	unknown	GSE98320
GSM2591804	Prog1	ABMR	unknown	unknown	GSE98320
GSM2591805	Prog2	STA	unknown	unknown	GSE98320
GSM2591806	Prog2	STA	unknown	unknown	GSE98320
GSM2591807	Prog2	STA	unknown	unknown	GSE98320
GSM2591808	STA	STA	unknown	unknown	GSE98320
GSM2591809	STA	STA	unknown	unknown	GSE98320
GSM2591810	Infla1	STA	unknown	unknown	GSE98320
GSM2591811	Prog1	ABMR	unknown	unknown	GSE98320
GSM2591812	Infla1	TCMR	unknown	unknown	GSE98320
GSM2591813	Prog1	ABMR	unknown	unknown	GSE98320
GSM2591814	Infla1	ABMR	unknown	unknown	GSE98320
GSM2591815	Infla1	ABMR	unknown	unknown	GSE98320
GSM2591816	Prog1	Mix	unknown	unknown	GSE98320
GSM2591817	Infla1	TCMR	unknown	unknown	GSE98320
GSM2591818	Infla1	STA	unknown	unknown	GSE98320
GSM2591819	Prog2	STA	unknown	unknown	GSE98320
GSM2591820	Prog2	STA	unknown	unknown	GSE98320
GSM2591821	Prog2	STA	unknown	unknown	GSE98320
GSM2591822	STA	STA	unknown	unknown	GSE98320
GSM2591823	Fib	STA	unknown	unknown	GSE98320
GSM2591824	Fib	STA	unknown	unknown	GSE98320
GSM2591825	Prog2	STA	unknown	unknown	GSE98320
GSM2591826	Prog2	ABMR	unknown	unknown	GSE98320
GSM2591827	STA	ABMR	unknown	unknown	GSE98320
GSM2591828	Prog2	STA	unknown	unknown	GSE98320
GSM2591829	STA	ABMR	unknown	unknown	GSE98320
GSM2591830	STA	STA	unknown	unknown	GSE98320
GSM2591831	STA	STA	unknown	unknown	GSE98320
GSM2591832	Infla1	STA	unknown	unknown	GSE98320
GSM2591833	STA	STA	unknown	unknown	GSE98320
GSM2591834	Infla1	ABMR	unknown	unknown	GSE98320
GSM2591835	Prog1	ABMR	unknown	unknown	GSE98320
GSM2591836	Prog2	STA	unknown	unknown	GSE98320
GSM2591837	STA	STA	unknown	unknown	GSE98320
GSM2591838	STA	STA	unknown	unknown	GSE98320
GSM2591839	STA	ABMR	unknown	unknown	GSE98320
GSM2591840	Fib	ABMR	unknown	unknown	GSE98320
GSM2591841	Prog1	STA	unknown	unknown	GSE98320
GSM2591842	Prog1	Mix	unknown	unknown	GSE98320
GSM2591843	Prog2	STA	unknown	unknown	GSE98320
GSM2591844	Prog1	STA	unknown	unknown	GSE98320
GSM2591845	Prog1	ABMR	unknown	unknown	GSE98320
GSM2591846	STA	STA	unknown	unknown	GSE98320
GSM2591847	Prog1	STA	unknown	unknown	GSE98320
GSM2591848	Prog2	ABMR	unknown	unknown	GSE98320
GSM2591849	Prog2	ABMR	unknown	unknown	GSE98320
GSM2591850	Infla1	TCMR	unknown	unknown	GSE98320
GSM2591851	Prog2	ABMR	unknown	unknown	GSE98320
GSM2591852	STA	STA	unknown	unknown	GSE98320
GSM2591853	Infla1	TCMR	unknown	unknown	GSE98320
GSM2591854	STA	STA	unknown	unknown	GSE98320
GSM2591855	Infla1	Mix	unknown	unknown	GSE98320
GSM2591856	STA	STA	unknown	unknown	GSE98320
GSM2591857	Prog1	STA	unknown	unknown	GSE98320
GSM2591858	Prog1	STA	unknown	unknown	GSE98320
GSM2591859	STA	STA	unknown	unknown	GSE98320
GSM2591860	Prog2	ABMR	unknown	unknown	GSE98320
GSM2591861	Prog2	STA	unknown	unknown	GSE98320
GSM2591862	Prog2	STA	unknown	unknown	GSE98320
GSM2591863	Fib	STA	unknown	unknown	GSE98320
GSM2591864	STA	STA	unknown	unknown	GSE98320
GSM2591865	STA	STA	unknown	unknown	GSE98320
GSM2591866	STA	STA	unknown	unknown	GSE98320
GSM2591867	Prog1	Mix	unknown	unknown	GSE98320
GSM2591868	STA	ABMR	unknown	unknown	GSE98320
GSM2591869	Prog1	STA	unknown	unknown	GSE98320
GSM2591870	Fib	STA	unknown	unknown	GSE98320
GSM2591871	Prog2	ABMR	unknown	unknown	GSE98320
GSM2591872	STA	STA	unknown	unknown	GSE98320
GSM2591873	STA	Mix	unknown	unknown	GSE98320
GSM2591874	Prog2	STA	unknown	unknown	GSE98320
GSM2591875	Prog2	STA	unknown	unknown	GSE98320
GSM2591876	STA	STA	unknown	unknown	GSE98320
GSM2591877	Prog2	STA	unknown	unknown	GSE98320
GSM2591878	Prog1	ABMR	unknown	unknown	GSE98320
GSM2591879	STA	STA	unknown	unknown	GSE98320
GSM2591880	Prog1	STA	unknown	unknown	GSE98320
GSM2591881	STA	STA	unknown	unknown	GSE98320
GSM2591882	Prog1	Mix	unknown	unknown	GSE98320
GSM2591883	Fib	STA	unknown	unknown	GSE98320
GSM2591884	Fib	ABMR	unknown	unknown	GSE98320
GSM2591885	STA	STA	unknown	unknown	GSE98320
GSM2591886	Prog1	ABMR	unknown	unknown	GSE98320
GSM2591887	Prog2	STA	unknown	unknown	GSE98320
GSM2591888	STA	STA	unknown	unknown	GSE98320
GSM2591889	Prog1	STA	unknown	unknown	GSE98320
GSM2591890	STA	STA	unknown	unknown	GSE98320
GSM2591891	Prog1	ABMR	unknown	unknown	GSE98320
GSM2591892	Fib	STA	unknown	unknown	GSE98320
GSM2591893	STA	STA	unknown	unknown	GSE98320
GSM2591894	STA	STA	unknown	unknown	GSE98320
GSM2591895	Prog2	STA	unknown	unknown	GSE98320
GSM2591896	STA	STA	unknown	unknown	GSE98320
GSM2591897	Infla1	TCMR	unknown	unknown	GSE98320
GSM2591898	STA	STA	unknown	unknown	GSE98320
GSM2591899	Prog1	STA	unknown	unknown	GSE98320
GSM2591900	Prog2	ABMR	unknown	unknown	GSE98320
GSM2591901	Prog2	STA	unknown	unknown	GSE98320
GSM2591902	Infla1	ABMR	unknown	unknown	GSE98320
GSM2591903	Prog2	ABMR	unknown	unknown	GSE98320
GSM2591904	STA	STA	unknown	unknown	GSE98320
GSM2591905	STA	STA	unknown	unknown	GSE98320
GSM2591906	Prog1	STA	unknown	unknown	GSE98320
GSM2591907	Prog1	STA	unknown	unknown	GSE98320
GSM2591908	Prog2	ABMR	unknown	unknown	GSE98320
GSM2591909	Prog1	ABMR	unknown	unknown	GSE98320
GSM2591910	Prog1	ABMR	unknown	unknown	GSE98320
GSM2591911	Infla1	TCMR	unknown	unknown	GSE98320
GSM2591912	Prog2	ABMR	unknown	unknown	GSE98320
GSM2591913	STA	STA	unknown	unknown	GSE98320
GSM2591914	Prog1	STA	unknown	unknown	GSE98320
GSM2591915	STA	ABMR	unknown	unknown	GSE98320
GSM2591916	Prog2	STA	unknown	unknown	GSE98320
GSM2591917	Fib	STA	unknown	unknown	GSE98320
GSM2591918	Prog1	STA	unknown	unknown	GSE98320
GSM2591919	Prog1	STA	unknown	unknown	GSE98320
GSM2591920	STA	STA	unknown	unknown	GSE98320
GSM2591921	Prog1	Mix	unknown	unknown	GSE98320
GSM2591922	STA	STA	unknown	unknown	GSE98320
GSM2591923	Infla1	ABMR	unknown	unknown	GSE98320
GSM2591924	STA	STA	unknown	unknown	GSE98320
GSM2591925	Prog2	STA	unknown	unknown	GSE98320
GSM2591926	Prog2	STA	unknown	unknown	GSE98320
GSM2591927	Prog1	STA	unknown	unknown	GSE98320
GSM2591928	STA	ABMR	unknown	unknown	GSE98320
GSM2591929	STA	STA	unknown	unknown	GSE98320
GSM2591930	Prog2	STA	unknown	unknown	GSE98320
GSM2591931	Fib	STA	unknown	unknown	GSE98320
GSM2591932	STA	STA	unknown	unknown	GSE98320
GSM2591933	STA	STA	unknown	unknown	GSE98320
GSM2591934	Prog1	STA	unknown	unknown	GSE98320
GSM2591935	Prog2	STA	unknown	unknown	GSE98320
GSM2591936	Prog2	STA	unknown	unknown	GSE98320
GSM2591937	Prog2	STA	unknown	unknown	GSE98320
GSM2591938	STA	ABMR	unknown	unknown	GSE98320
GSM2591939	Infla1	ABMR	unknown	unknown	GSE98320
GSM2591940	STA	STA	unknown	unknown	GSE98320
GSM2591941	Infla1	TCMR	unknown	unknown	GSE98320
GSM2591942	Prog1	STA	unknown	unknown	GSE98320
GSM2591943	Fib	STA	unknown	unknown	GSE98320
GSM2591944	Prog2	STA	unknown	unknown	GSE98320
GSM2591945	Prog1	STA	unknown	unknown	GSE98320
GSM2591946	Infla1	ABMR	unknown	unknown	GSE98320
GSM2591947	Prog1	ABMR	unknown	unknown	GSE98320
GSM2591948	STA	STA	unknown	unknown	GSE98320
GSM2591949	STA	STA	unknown	unknown	GSE98320
GSM2591950	Prog2	STA	unknown	unknown	GSE98320
GSM2591951	Prog1	ABMR	unknown	unknown	GSE98320
GSM2591952	Prog1	ABMR	unknown	unknown	GSE98320
GSM2591953	STA	STA	unknown	unknown	GSE98320
GSM2591954	Prog1	ABMR	unknown	unknown	GSE98320
GSM2591955	STA	STA	unknown	unknown	GSE98320
GSM2591956	Prog2	STA	unknown	unknown	GSE98320
GSM2591957	Infla1	TCMR	unknown	unknown	GSE98320
GSM2591958	Prog2	ABMR	unknown	unknown	GSE98320
GSM2591959	STA	STA	unknown	unknown	GSE98320
GSM2591960	Prog1	STA	unknown	unknown	GSE98320
GSM2591961	STA	STA	unknown	unknown	GSE98320
GSM2591962	STA	STA	unknown	unknown	GSE98320
GSM2591963	Prog1	ABMR	unknown	unknown	GSE98320
GSM2591964	Prog1	STA	unknown	unknown	GSE98320
GSM2591965	Prog1	ABMR	unknown	unknown	GSE98320
GSM2591966	Prog1	TCMR	unknown	unknown	GSE98320
GSM2591967	STA	STA	unknown	unknown	GSE98320
GSM2591968	Prog1	STA	unknown	unknown	GSE98320
GSM2591969	Prog1	STA	unknown	unknown	GSE98320
GSM2591970	Prog2	STA	unknown	unknown	GSE98320
GSM2591971	Prog1	STA	unknown	unknown	GSE98320
GSM2591972	Prog2	STA	unknown	unknown	GSE98320
GSM2591973	Infla1	TCMR	unknown	unknown	GSE98320
GSM2591974	STA	STA	unknown	unknown	GSE98320
GSM2591975	Prog1	STA	unknown	unknown	GSE98320
GSM2591976	Prog1	STA	unknown	unknown	GSE98320
GSM2591977	Infla1	TCMR	unknown	unknown	GSE98320
GSM2591978	STA	STA	unknown	unknown	GSE98320
GSM2591979	Prog2	STA	unknown	unknown	GSE98320
GSM2591980	STA	STA	unknown	unknown	GSE98320
GSM2591981	STA	ABMR	unknown	unknown	GSE98320
GSM2591982	Fib	STA	unknown	unknown	GSE98320
GSM2591983	Prog2	STA	unknown	unknown	GSE98320
GSM2591984	STA	STA	unknown	unknown	GSE98320
GSM2591985	Infla1	STA	unknown	unknown	GSE98320
GSM2591986	STA	STA	unknown	unknown	GSE98320
GSM2591987	Infla1	ABMR	unknown	unknown	GSE98320
GSM2591988	STA	STA	unknown	unknown	GSE98320
GSM2591989	STA	STA	unknown	unknown	GSE98320
GSM2591990	Fib	STA	unknown	unknown	GSE98320
GSM2591991	Infla1	STA	unknown	unknown	GSE98320
GSM2591992	STA	STA	unknown	unknown	GSE98320
GSM2591993	Prog2	STA	unknown	unknown	GSE98320
GSM2591994	Infla1	ABMR	unknown	unknown	GSE98320
GSM2591995	STA	STA	unknown	unknown	GSE98320
GSM2591996	Prog2	STA	unknown	unknown	GSE98320
GSM2591997	Prog1	STA	unknown	unknown	GSE98320
GSM2591998	STA	ABMR	unknown	unknown	GSE98320
GSM2591999	Infla1	TCMR	unknown	unknown	GSE98320
GSM2592000	Prog2	STA	unknown	unknown	GSE98320
GSM2592001	STA	STA	unknown	unknown	GSE98320
GSM2592002	Prog2	STA	unknown	unknown	GSE98320
GSM2592003	Prog2	STA	unknown	unknown	GSE98320
GSM2592004	Prog2	STA	unknown	unknown	GSE98320
GSM2592005	STA	STA	unknown	unknown	GSE98320
GSM2592006	Infla1	TCMR	unknown	unknown	GSE98320
GSM2592007	Infla1	ABMR	unknown	unknown	GSE98320
GSM2592008	STA	STA	unknown	unknown	GSE98320
GSM2592009	Prog1	STA	unknown	unknown	GSE98320
GSM2592010	Infla1	ABMR	unknown	unknown	GSE98320
GSM2592011	Prog1	STA	unknown	unknown	GSE98320
GSM2592012	STA	ABMR	unknown	unknown	GSE98320
GSM2592013	STA	ABMR	unknown	unknown	GSE98320
GSM2592014	Fib	ABMR	unknown	unknown	GSE98320
GSM2592015	Prog1	TCMR	unknown	unknown	GSE98320
GSM2592016	Prog2	ABMR	unknown	unknown	GSE98320
GSM2592017	Prog2	STA	unknown	unknown	GSE98320
GSM2592018	STA	STA	unknown	unknown	GSE98320
GSM2592019	STA	STA	unknown	unknown	GSE98320
GSM2592020	Infla1	TCMR	unknown	unknown	GSE98320
GSM2592021	Infla1	ABMR	unknown	unknown	GSE98320
GSM2592022	Prog1	STA	unknown	unknown	GSE98320
GSM2592023	STA	STA	unknown	unknown	GSE98320
GSM2592024	Infla1	TCMR	unknown	unknown	GSE98320
GSM2592025	Prog2	STA	unknown	unknown	GSE98320
GSM2592026	STA	STA	unknown	unknown	GSE98320
GSM2592027	Prog2	STA	unknown	unknown	GSE98320
GSM2592028	Prog2	STA	unknown	unknown	GSE98320
GSM2592029	Prog1	STA	unknown	unknown	GSE98320
GSM2592030	Prog2	STA	unknown	unknown	GSE98320
GSM2592031	Prog2	ABMR	unknown	unknown	GSE98320
GSM2592032	Infla1	ABMR	unknown	unknown	GSE98320
GSM2592033	Prog2	STA	unknown	unknown	GSE98320
GSM2592034	Infla1	TCMR	unknown	unknown	GSE98320
GSM2592035	STA	STA	unknown	unknown	GSE98320
GSM2592036	Prog1	ABMR	unknown	unknown	GSE98320
GSM2592037	Prog1	STA	unknown	unknown	GSE98320
GSM2592038	STA	STA	unknown	unknown	GSE98320
GSM2592039	Fib	STA	unknown	unknown	GSE98320
GSM2592040	Prog2	ABMR	unknown	unknown	GSE98320
GSM2592041	Prog1	ABMR	unknown	unknown	GSE98320
GSM2592042	Prog1	STA	unknown	unknown	GSE98320
GSM2592043	Prog2	ABMR	unknown	unknown	GSE98320
GSM2592044	Prog2	STA	unknown	unknown	GSE98320
GSM2592045	Prog1	STA	unknown	unknown	GSE98320
GSM2592046	Prog2	STA	unknown	unknown	GSE98320
GSM2592047	Prog2	STA	unknown	unknown	GSE98320
GSM2592048	Fib	STA	unknown	unknown	GSE98320
GSM2592049	Prog2	STA	unknown	unknown	GSE98320
GSM2592050	Fib	STA	unknown	unknown	GSE98320
GSM2592051	Fib	STA	unknown	unknown	GSE98320
GSM2592052	STA	STA	unknown	unknown	GSE98320
GSM2592053	Infla1	STA	unknown	unknown	GSE98320
GSM2592054	STA	ABMR	unknown	unknown	GSE98320
GSM2592055	Prog1	ABMR	unknown	unknown	GSE98320
GSM2592056	Prog1	STA	unknown	unknown	GSE98320
GSM2592057	Prog2	STA	unknown	unknown	GSE98320
GSM2592058	Infla1	TCMR	unknown	unknown	GSE98320
GSM2592059	Prog2	STA	unknown	unknown	GSE98320
GSM2592060	Prog1	Mix	unknown	unknown	GSE98320
GSM2592061	Prog2	STA	unknown	unknown	GSE98320
GSM2592062	Prog1	ABMR	unknown	unknown	GSE98320
GSM2592063	STA	ABMR	unknown	unknown	GSE98320
GSM2592064	STA	STA	unknown	unknown	GSE98320
GSM2592065	STA	STA	unknown	unknown	GSE98320
GSM2592066	STA	STA	unknown	unknown	GSE98320
GSM2592067	Infla1	ABMR	unknown	unknown	GSE98320
GSM2592068	STA	STA	unknown	unknown	GSE98320
GSM2592069	Prog2	Mix	unknown	unknown	GSE98320
GSM2592070	Prog1	STA	unknown	unknown	GSE98320
GSM2592071	Prog2	STA	unknown	unknown	GSE98320
GSM2592072	STA	STA	unknown	unknown	GSE98320
GSM2592073	Prog1	STA	unknown	unknown	GSE98320
GSM2592074	Infla1	STA	unknown	unknown	GSE98320
GSM2592075	Fib	Mix	unknown	unknown	GSE98320
GSM2592076	STA	STA	unknown	unknown	GSE98320
GSM2592077	STA	STA	unknown	unknown	GSE98320
GSM2592078	Prog2	STA	unknown	unknown	GSE98320
GSM2592079	Prog2	STA	unknown	unknown	GSE98320
GSM2592080	Fib	ABMR	unknown	unknown	GSE98320
GSM2592081	Fib	STA	unknown	unknown	GSE98320
GSM2592082	Prog1	ABMR	unknown	unknown	GSE98320
GSM2592083	Prog1	STA	unknown	unknown	GSE98320
GSM2592084	Prog1	STA	unknown	unknown	GSE98320
GSM2592085	STA	STA	unknown	unknown	GSE98320
GSM2592086	STA	STA	unknown	unknown	GSE98320
GSM2592087	Prog2	STA	unknown	unknown	GSE98320
GSM2592088	Prog2	STA	unknown	unknown	GSE98320
GSM2592089	Prog1	Mix	unknown	unknown	GSE98320
GSM2592090	Infla1	TCMR	unknown	unknown	GSE98320
GSM2592091	Infla1	ABMR	unknown	unknown	GSE98320
GSM2592092	Fib	STA	unknown	unknown	GSE98320
GSM2592093	STA	STA	unknown	unknown	GSE98320
GSM2592094	STA	STA	unknown	unknown	GSE98320
GSM2592095	Prog1	STA	unknown	unknown	GSE98320
GSM2592096	Infla1	TCMR	unknown	unknown	GSE98320
GSM2592097	Prog2	STA	unknown	unknown	GSE98320
GSM2592098	Prog1	ABMR	unknown	unknown	GSE98320
GSM2592099	Fib	STA	unknown	unknown	GSE98320
GSM2592100	Prog1	STA	unknown	unknown	GSE98320
GSM2592101	Prog1	ABMR	unknown	unknown	GSE98320
GSM2592102	Prog1	ABMR	unknown	unknown	GSE98320
GSM2592103	Prog2	ABMR	unknown	unknown	GSE98320
GSM2592104	STA	Mix	unknown	unknown	GSE98320
GSM2592105	Prog1	ABMR	unknown	unknown	GSE98320
GSM2592106	Prog1	ABMR	unknown	unknown	GSE98320
GSM2592107	Fib	STA	unknown	unknown	GSE98320
GSM2592108	Prog1	ABMR	unknown	unknown	GSE98320
GSM2592109	Prog2	STA	unknown	unknown	GSE98320
GSM2592110	Infla1	TCMR	unknown	unknown	GSE98320
GSM2592111	STA	STA	unknown	unknown	GSE98320
GSM2592112	STA	STA	unknown	unknown	GSE98320
GSM2592113	Fib	Mix	unknown	unknown	GSE98320
GSM2592114	Fib	TCMR	unknown	unknown	GSE98320
GSM2592115	Fib	TCMR	unknown	unknown	GSE98320
GSM2592116	Prog1	ABMR	unknown	unknown	GSE98320
GSM2592117	Prog2	STA	unknown	unknown	GSE98320
GSM2592118	STA	STA	unknown	unknown	GSE98320
GSM2592119	STA	STA	unknown	unknown	GSE98320
GSM2592120	Prog2	STA	unknown	unknown	GSE98320
GSM2592121	Prog2	STA	unknown	unknown	GSE98320
GSM2592122	Prog1	ABMR	unknown	unknown	GSE98320
GSM2592123	STA	STA	unknown	unknown	GSE98320
GSM2592124	STA	STA	unknown	unknown	GSE98320
GSM2592125	Prog2	STA	unknown	unknown	GSE98320
GSM2592126	STA	STA	unknown	unknown	GSE98320
GSM2592127	STA	STA	unknown	unknown	GSE98320
GSM2592128	Fib	STA	unknown	unknown	GSE98320
GSM2592129	Fib	STA	unknown	unknown	GSE98320
GSM2592130	Prog2	STA	unknown	unknown	GSE98320
GSM2592131	STA	ABMR	unknown	unknown	GSE98320
GSM2592132	STA	STA	unknown	unknown	GSE98320
GSM2592133	Prog2	STA	unknown	unknown	GSE98320
GSM2592134	STA	STA	unknown	unknown	GSE98320
GSM2592135	Prog2	STA	unknown	unknown	GSE98320
GSM2592136	STA	STA	unknown	unknown	GSE98320
GSM2592137	STA	STA	unknown	unknown	GSE98320
GSM2592138	STA	STA	unknown	unknown	GSE98320
GSM2592139	STA	STA	unknown	unknown	GSE98320
GSM2592140	Fib	Mix	unknown	unknown	GSE98320
GSM2592141	Prog2	STA	unknown	unknown	GSE98320
GSM2592142	Fib	STA	unknown	unknown	GSE98320
GSM2592143	Prog2	ABMR	unknown	unknown	GSE98320
GSM2592144	STA	STA	unknown	unknown	GSE98320
GSM2592145	STA	STA	unknown	unknown	GSE98320
GSM2592146	Prog1	ABMR	unknown	unknown	GSE98320
GSM2592147	STA	STA	unknown	unknown	GSE98320
GSM2592148	Infla1	ABMR	unknown	unknown	GSE98320
GSM2592149	Prog1	STA	unknown	unknown	GSE98320
GSM2592150	Prog2	STA	unknown	unknown	GSE98320
GSM2592151	Infla1	ABMR	unknown	unknown	GSE98320
GSM2592152	Infla1	Mix	unknown	unknown	GSE98320
GSM2592153	Prog1	STA	unknown	unknown	GSE98320
GSM2592154	Infla1	TCMR	unknown	unknown	GSE98320
GSM2592155	STA	STA	unknown	unknown	GSE98320
GSM2592156	STA	STA	unknown	unknown	GSE98320
GSM3701699	STA	STA	unknown	unknown	GSE129166
GSM3701700	Infla1	ABMR	unknown	unknown	GSE129166
GSM3701701	STA	ABMR	unknown	unknown	GSE129166
GSM3701702	STA	STA	unknown	unknown	GSE129166
GSM3701703	STA	STA	unknown	unknown	GSE129166
GSM3701704	Prog2	Mix	unknown	unknown	GSE129166
GSM3701705	Prog2	Mix	unknown	unknown	GSE129166
GSM3701706	Prog2	STA	unknown	unknown	GSE129166
GSM3701707	STA	STA	unknown	unknown	GSE129166
GSM3701708	Prog2	STA	unknown	unknown	GSE129166
GSM3701709	STA	STA	unknown	unknown	GSE129166
GSM3701710	Prog2	ABMR	unknown	unknown	GSE129166
GSM3701711	STA	STA	unknown	unknown	GSE129166
GSM3701712	Prog1	ABMR	unknown	unknown	GSE129166
GSM3701713	Prog2	ABMR	unknown	unknown	GSE129166
GSM3701714	Infla1	ABMR	unknown	unknown	GSE129166
GSM3701715	Prog2	STA	unknown	unknown	GSE129166
GSM3701716	STA	STA	unknown	unknown	GSE129166
GSM3701717	STA	STA	unknown	unknown	GSE129166
GSM3701718	Prog2	ABMR	unknown	unknown	GSE129166
GSM3701719	Prog2	STA	unknown	unknown	GSE129166
GSM3701720	Prog1	Mix	unknown	unknown	GSE129166
GSM3701721	Prog2	STA	unknown	unknown	GSE129166
GSM3701722	STA	STA	unknown	unknown	GSE129166
GSM3701723	STA	STA	unknown	unknown	GSE129166
GSM3701724	Prog1	Mix	unknown	unknown	GSE129166
GSM3701725	Prog1	STA	unknown	unknown	GSE129166
GSM3701726	Infla2	TCMR	unknown	unknown	GSE129166
GSM3701727	Prog1	STA	unknown	unknown	GSE129166
GSM3701728	Infla1	ABMR	unknown	unknown	GSE129166
GSM3701729	Prog2	STA	unknown	unknown	GSE129166
GSM3701730	STA	STA	unknown	unknown	GSE129166
GSM3701731	Fib	STA	unknown	unknown	GSE129166
GSM3701732	STA	STA	unknown	unknown	GSE129166
GSM3701733	Prog2	STA	unknown	unknown	GSE129166
GSM3701734	Infla2	TCMR	unknown	unknown	GSE129166
GSM3701735	STA	STA	unknown	unknown	GSE129166
GSM3701736	Prog2	STA	unknown	unknown	GSE129166
GSM3701737	Prog1	STA	unknown	unknown	GSE129166
GSM3701738	STA	STA	unknown	unknown	GSE129166
GSM3701739	Prog2	STA	unknown	unknown	GSE129166
GSM3701740	Infla1	ABMR	unknown	unknown	GSE129166
GSM3701741	Prog2	STA	unknown	unknown	GSE129166
GSM3701742	Infla2	TCMR	unknown	unknown	GSE129166
GSM3701743	Infla1	STA	unknown	unknown	GSE129166
GSM3701744	STA	STA	unknown	unknown	GSE129166
GSM3701745	Prog2	STA	unknown	unknown	GSE129166
GSM3701746	Fib	ABMR	unknown	unknown	GSE129166
GSM3701747	Fib	ABMR	unknown	unknown	GSE129166
GSM3701748	Infla1	TCMR	unknown	unknown	GSE129166
GSM3701749	Fib	STA	unknown	unknown	GSE129166
GSM3701750	STA	STA	unknown	unknown	GSE129166
GSM3701751	Prog2	STA	unknown	unknown	GSE129166
GSM3701752	Infla1	STA	unknown	unknown	GSE129166
GSM3701753	Fib	STA	unknown	unknown	GSE129166
GSM3701754	Infla1	STA	unknown	unknown	GSE129166
GSM3701755	Prog2	STA	unknown	unknown	GSE129166
GSM3701756	Infla1	ABMR	unknown	unknown	GSE129166
GSM3701757	Prog2	STA	unknown	unknown	GSE129166
GSM3701758	Prog1	STA	unknown	unknown	GSE129166
GSM3701759	STA	STA	unknown	unknown	GSE129166
GSM3701760	STA	STA	unknown	unknown	GSE129166
GSM3701761	STA	ABMR	unknown	unknown	GSE129166
GSM3701762	Prog2	ABMR	unknown	unknown	GSE129166
GSM3701763	Infla1	TCMR	unknown	unknown	GSE129166
GSM3701764	Infla2	TCMR	unknown	unknown	GSE129166
GSM3701765	Fib	STA	unknown	unknown	GSE129166
GSM3701766	Prog1	STA	unknown	unknown	GSE129166
GSM3701767	STA	STA	unknown	unknown	GSE129166
GSM3701768	STA	STA	unknown	unknown	GSE129166
GSM3701769	Prog2	STA	unknown	unknown	GSE129166
GSM3701770	Infla1	TCMR	unknown	unknown	GSE129166
GSM3701771	Prog2	STA	unknown	unknown	GSE129166
GSM3701772	STA	STA	unknown	unknown	GSE129166
GSM3701773	Prog1	ABMR	unknown	unknown	GSE129166
GSM3701774	Infla1	Mix	unknown	unknown	GSE129166
GSM3701775	Fib	STA	unknown	unknown	GSE129166
GSM3701776	Infla1	ABMR	unknown	unknown	GSE129166
GSM3701777	Infla2	TCMR	unknown	unknown	GSE129166
GSM3701778	Infla1	ABMR	unknown	unknown	GSE129166
GSM3701779	Prog2	STA	unknown	unknown	GSE129166
GSM3701780	Fib	STA	unknown	unknown	GSE129166
GSM3701781	Prog2	STA	unknown	unknown	GSE129166
GSM3701782	STA	ABMR	unknown	unknown	GSE129166
GSM3701783	Infla2	TCMR	unknown	unknown	GSE129166
GSM3701784	STA	STA	unknown	unknown	GSE129166
GSM3701785	STA	STA	unknown	unknown	GSE129166
GSM3701786	Prog1	STA	unknown	unknown	GSE129166
GSM3701787	STA	STA	unknown	unknown	GSE129166
GSM3701788	Infla2	TCMR	unknown	unknown	GSE129166
GSM3701789	Fib	STA	unknown	unknown	GSE129166
GSM3701790	Prog1	STA	unknown	unknown	GSE129166
GSM3701791	Fib	STA	unknown	unknown	GSE129166
GSM3701792	Infla1	TCMR	unknown	unknown	GSE129166
GSM3701793	Prog1	ABMR	unknown	unknown	GSE129166
GSM357851	Infla2	AR	unknown	banff classification: Grade 1B	GSE14328
GSM357859	Infla1	AR	unknown	banff classification: Grade 1B	GSE14328
GSM357860	Infla2	AR	unknown	unknown	GSE14328
GSM357861	Infla2	AR	unknown	banff classification: Grade 1A	GSE14328
GSM357862	Infla2	AR	unknown	banff classification: Grade 1B	GSE14328
GSM357863	STA	STA	unknown	unknown	GSE14328
GSM358003	Infla1	AR	unknown	banff classification: Grade 1A	GSE14328
GSM358004	STA	STA	unknown	unknown	GSE14328
GSM358005	Infla2	AR	unknown	banff classification: Grade 1A	GSE14328
GSM358006	STA	STA	unknown	unknown	GSE14328
GSM358007	Infla2	STA	unknown	unknown	GSE14328
GSM358008	STA	STA	unknown	unknown	GSE14328
GSM358009	Infla2	AR	unknown	unknown	GSE14328
GSM358015	Infla1	AR	unknown	banff classification: Grade 1B	GSE14328
GSM358016	Infla2	STA	unknown	unknown	GSE14328
GSM358017	STA	STA	unknown	unknown	GSE14328
GSM358018	STA	STA	unknown	unknown	GSE14328
GSM358020	Infla2	STA	unknown	unknown	GSE14328
GSM358021	STA	STA	unknown	unknown	GSE14328
GSM358258	STA	STA	unknown	unknown	GSE14328
GSM358259	Infla2	AR	unknown	unknown	GSE14328
GSM358265	Infla1	AR	unknown	banff classification: Grade 1B	GSE14328
GSM358266	Fib	STA	unknown	unknown	GSE14328
GSM358268	STA	STA	unknown	unknown	GSE14328
GSM358269	Infla2	AR	unknown	banff classification: Grade 1A	GSE14328
GSM358281	Infla2	AR	unknown	banff classification: Grade 1B	GSE14328
GSM358282	STA	STA	unknown	unknown	GSE14328
GSM358286	Infla2	AR	unknown	banff classification: Grade 1A	GSE14328
GSM358287	Infla2	AR	unknown	banff classification: Grade 1B	GSE14328
GSM358288	Infla2	AR	unknown	banff classification: Grade 11A	GSE14328
GSM358289	Infla2	AR	unknown	banff classification: Grade 1B	GSE14328
GSM358290	Infla2	AR	unknown	banff classification: Grade 1B	GSE14328
GSM358291	STA	STA	unknown	unknown	GSE14328
GSM358292	STA	STA	unknown	unknown	GSE14328
GSM358293	STA	STA	unknown	unknown	GSE14328
GSM358294	STA	STA	unknown	unknown	GSE14328
GSM557856	STA	STA	unknown	1yr protocol bx - Banff: i/cg/ci=0	GSE22459
GSM557857	Prog2	STA	unknown	1yr protocol bx - Banff: i/cg/ci=0	GSE22459
GSM557858	Prog2	STA	unknown	1yr protocol bx - Banff: i/cg/ci=0	GSE22459
GSM557859	Prog1	STA	unknown	1yr protocol bx - Banff: i/cg/ci=0	GSE22459
GSM557860	STA	STA	unknown	1yr protocol bx - Banff: i/cg/ci=0	GSE22459
GSM557861	STA	STA	unknown	1yr protocol bx - Banff: i/cg/ci=0	GSE22459
GSM557862	STA	STA	unknown	1yr protocol bx - Banff: i/cg/ci=0	GSE22459
GSM557863	Prog2	STA	unknown	1yr protocol bx - Banff: i/cg/ci=0	GSE22459
GSM557864	STA	STA	unknown	1yr protocol bx - Banff: i/cg/ci=0	GSE22459
GSM557865	Fib	STA	unknown	1yr protocol bx - Banff: i/cg/ci=0	GSE22459
GSM557866	STA	STA	unknown	1yr protocol bx - Banff: i/cg/ci=0	GSE22459
GSM557867	Prog1	STA	unknown	1yr protocol bx - Banff: i/cg/ci=0	GSE22459
GSM557868	Fib	STA	unknown	1yr protocol bx - Banff: i/cg/ci=0	GSE22459
GSM557869	Fib	STA	unknown	1yr protocol bx - Banff: i/cg/ci=0	GSE22459
GSM557870	Prog2	STA	unknown	1yr protocol bx - Banff: i/cg/ci=0	GSE22459
GSM557871	Prog2	STA	unknown	1yr protocol bx - Banff: i/cg/ci=0	GSE22459
GSM557872	Prog1	STA	unknown	1yr protocol bx - Banff: i/cg/ci=0	GSE22459
GSM557873	Prog2	STA	unknown	1yr protocol bx - Banff: i/cg/ci=0	GSE22459
GSM557874	STA	STA	unknown	1yr protocol bx - Banff: i/cg/ci=0	GSE22459
GSM557875	Infla2	STA	unknown	1yr protocol bx - Banff: i/cg/ci=0	GSE22459
GSM557876	Prog2	STA	unknown	1yr protocol bx - Banff: i/cg/ci=0	GSE22459
GSM557877	Prog2	STA	unknown	1yr protocol bx - Banff: i/cg/ci=0	GSE22459
GSM557878	STA	STA	unknown	1yr protocol bx - Banff: i/cg/ci=0	GSE22459
GSM557879	STA	STA	unknown	1yr protocol bx - Banff: i/cg/ci=0	GSE22459
GSM557880	STA	STA	unknown	1yr protocol bx - Banff: i/cg/ci=0	GSE22459
GSM557881	Prog1	CR	unknown	1yr protocol bx - Banff: i/cg=0; ci>0	GSE22459
GSM557882	STA	CR	unknown	1yr protocol bx - Banff: i/cg=0; ci>0	GSE22459
GSM557883	STA	CR	unknown	1yr protocol bx - Banff: i/cg=0; ci>0	GSE22459
GSM557884	Fib	CR	unknown	1yr protocol bx - Banff: i/cg=0; ci>0	GSE22459
GSM557885	Prog2	CR	unknown	1yr protocol bx - Banff: i/cg=0; ci>0	GSE22459
GSM557886	Prog2	CR	unknown	1yr protocol bx - Banff: i/cg=0; ci>0	GSE22459
GSM557887	Prog2	CR	unknown	1yr protocol bx - Banff: i/cg=0; ci>0	GSE22459
GSM557888	Prog2	CR	unknown	1yr protocol bx - Banff: i/cg=0; ci>0	GSE22459
GSM557889	Prog2	CR	unknown	1yr protocol bx - Banff: i/cg=0; ci>0	GSE22459
GSM557890	STA	CR	unknown	1yr protocol bx - Banff: i/cg=0; ci>0	GSE22459
GSM557891	STA	CR	unknown	1yr protocol bx - Banff: i/cg=0; ci>0	GSE22459
GSM557892	STA	CR	unknown	1yr protocol bx - Banff: i/cg=0; ci>0	GSE22459
GSM557893	Infla1	CR	unknown	1yr protocol bx - Banff: i/cg=0; ci>0	GSE22459
GSM557894	Prog2	CR	unknown	1yr protocol bx - Banff: i/cg=0; ci>0	GSE22459
GSM557895	STA	CR	unknown	1yr protocol bx - Banff: i/cg=0; ci>0	GSE22459
GSM557896	Prog2	CR	unknown	1yr protocol bx - Banff: i/cg=0; ci>0	GSE22459
GSM557897	Prog2	CR	unknown	1yr protocol bx - Banff: i/cg=0; ci>0	GSE22459
GSM557898	Fib	CR	unknown	1yr protocol bx - Banff: i/cg=0; ci>0	GSE22459
GSM557899	Prog1	CR	unknown	1yr protocol bx - Banff: i/cg=0; ci>0	GSE22459
GSM557900	Prog2	CR	unknown	1yr protocol bx - Banff: i/cg=0; ci>0	GSE22459
GSM557901	Prog2	CR	unknown	1yr protocol bx - Banff: i/cg=0; ci>0	GSE22459
GSM557902	Prog2	CR	unknown	1yr protocol bx - Banff: i/cg=0; ci>0	GSE22459
GSM557903	STA	CR	unknown	1yr protocol bx - Banff: i/cg=0; ci>0	GSE22459
GSM557904	STA	CR	unknown	1yr protocol bx - Banff: i/cg=0; ci>0	GSE22459
GSM557905	Prog2	CR	unknown	1yr protocol bx - Banff: cg=0; i/ci>0	GSE22459
GSM557906	Infla1	CR	unknown	1yr protocol bx - Banff: cg=0; i/ci>0	GSE22459
GSM557907	STA	CR	unknown	1yr protocol bx - Banff: cg=0; i/ci>0	GSE22459
GSM557908	Infla1	CR	unknown	1yr protocol bx - Banff: cg=0; i/ci>0	GSE22459
GSM557909	Fib	CR	unknown	1yr protocol bx - Banff: cg=0; i/ci>0	GSE22459
GSM557910	Infla1	CR	unknown	1yr protocol bx - Banff: cg=0; i/ci>0	GSE22459
GSM557911	Prog1	CR	unknown	1yr protocol bx - Banff: cg=0; i/ci>0	GSE22459
GSM557912	Prog1	CR	unknown	1yr protocol bx - Banff: cg=0; i/ci>0	GSE22459
GSM557913	Infla1	CR	unknown	1yr protocol bx - Banff: cg=0; i/ci>0	GSE22459
GSM557914	Infla1	CR	unknown	1yr protocol bx - Banff: cg=0; i/ci>0	GSE22459
GSM557915	Fib	CR	unknown	1yr protocol bx - Banff: cg=0; i/ci>0	GSE22459
GSM557916	Prog1	CR	unknown	1yr protocol bx - Banff: cg=0; i/ci>0	GSE22459
GSM557917	Infla1	CR	unknown	1yr protocol bx - Banff: cg=0; i/ci>0	GSE22459
GSM557918	STA	CR	unknown	1yr protocol bx - Banff: cg=0; i/ci>0	GSE22459
GSM557919	Prog1	CR	unknown	1yr protocol bx - Banff: cg=0; i/ci>0	GSE22459
GSM557920	Infla1	CR	unknown	1yr protocol bx - Banff: cg=0; i/ci>0	GSE22459
GSM635711	Infla2	STA	unknown	i-ifta grade: 2\total i score: 1\cadi score: 3	GSE25902
GSM635712	Prog2	STA	unknown	i-ifta grade: 0\total i score: 0\cadi score: 1	GSE25902
GSM635713	Infla2	STA	unknown	i-ifta grade: 2\total i score: 2\cadi score: 7	GSE25902
GSM635714	Prog2	STA	unknown	i-ifta grade: 0\total i score: 0\cadi score: 6	GSE25902
GSM635715	Prog2	STA	unknown	i-ifta grade: 0\total i score: 0\cadi score: 4	GSE25902
GSM635716	Infla2	STA	unknown	i-ifta grade: 3\total i score: 3\cadi score: 6	GSE25902
GSM635717	STA	STA	unknown	i-ifta grade: 2\total i score: 1\cadi score: 4	GSE25902
GSM635718	Prog2	STA	unknown	i-ifta grade: 1\total i score: 2\cadi score: 6	GSE25902
GSM635719	Infla2	STA	unknown	i-ifta grade: 2\total i score: 2\cadi score: 6	GSE25902
GSM635720	Prog2	STA	unknown	i-ifta grade: 1\total i score: 1\cadi score: 2	GSE25902
GSM635721	Infla2	STA	unknown	i-ifta grade: 0\total i score: 0\cadi score: 2	GSE25902
GSM635722	Prog2	STA	unknown	i-ifta grade: 2\total i score: 2\cadi score: 6	GSE25902
GSM635723	Prog2	STA	unknown	i-ifta grade: 1\total i score: 1\cadi score: 6	GSE25902
GSM635724	Infla2	STA	unknown	i-ifta grade: 1\total i score: 2\cadi score: 9	GSE25902
GSM635725	Prog2	STA	unknown	i-ifta grade: 1\total i score: 1\cadi score: 2	GSE25902
GSM635726	Infla2	STA	unknown	i-ifta grade: 1\total i score: 1\cadi score: 2	GSE25902
GSM635727	Prog2	STA	unknown	i-ifta grade: 2\total i score: 2\cadi score: 7	GSE25902
GSM635728	Infla2	STA	unknown	i-ifta grade: 0\total i score: 0\cadi score: 3	GSE25902
GSM635729	Prog2	STA	unknown	i-ifta grade: 0\total i score: 0\cadi score: 1	GSE25902
GSM635730	Prog2	STA	unknown	i-ifta grade: 2\total i score: 2\cadi score: 8	GSE25902
GSM635731	Prog2	STA	unknown	i-ifta grade: 0\total i score: 0\cadi score: 3	GSE25902
GSM635732	Infla2	STA	unknown	i-ifta grade: 3\total i score: 2\cadi score: 7	GSE25902
GSM635733	Fib	STA	unknown	i-ifta grade: 1\total i score: 1\cadi score: 2	GSE25902
GSM635734	Infla2	STA	unknown	i-ifta grade: 2\total i score: 2\cadi score: 6	GSE25902
GSM635735	STA	TCMR	unknown	i-ifta grade: 2\total i score: 2\cadi score: 7	GSE25902
GSM635736	STA	TCMR	unknown	i-ifta grade: 1\total i score: 3\cadi score: 9	GSE25902
GSM635737	Infla1	TCMR	unknown	i-ifta grade: 1\total i score: 3\cadi score: 7	GSE25902
GSM635738	STA	TCMR	unknown	i-ifta grade: 1\total i score: 3\cadi score: 5	GSE25902
GSM635739	STA	TCMR	unknown	i-ifta grade: 1\total i score: 2\cadi score: 6	GSE25902
GSM635740	Infla1	TCMR	unknown	i-ifta grade: 1\total i score: 3\cadi score: 6	GSE25902
GSM635741	Infla1	TCMR	unknown	i-ifta grade: 2\total i score: 3\cadi score: 6	GSE25902
GSM635742	STA	TCMR	unknown	i-ifta grade: 0\total i score: 3\cadi score: 4	GSE25902
GSM635743	Infla1	TCMR	unknown	i-ifta grade: 1\total i score: 3\cadi score: 9	GSE25902
GSM635744	Infla1	TCMR	unknown	i-ifta grade: 0\total i score: 3\cadi score: 3	GSE25902
GSM635745	STA	TCMR	unknown	i-ifta grade: 1\total i score: 3\cadi score: 6	GSE25902
GSM635746	Infla1	TCMR	unknown	i-ifta grade: 0\total i score: 3\cadi score: 3	GSE25902
GSM635747	STA	TCMR	unknown	i-ifta grade: 2\total i score: 3\cadi score: 8	GSE25902
GSM635748	STA	TCMR	unknown	i-ifta grade: 1\total i score: 2\cadi score: 8	GSE25902
GSM635749	Infla1	TCMR	unknown	i-ifta grade: 3\total i score: 3\cadi score: 10	GSE25902
GSM635750	STA	TCMR	unknown	i-ifta grade: 1\total i score: 3\cadi score: 5	GSE25902
GSM635751	Infla1	TCMR	unknown	i-ifta grade: 1\total i score: 3\cadi score: 5	GSE25902
GSM635752	STA	TCMR	unknown	i-ifta grade: 3\total i score: 3\cadi score: 9	GSE25902
GSM635753	Infla1	TCMR	unknown	i-ifta grade: 0\total i score: 3\cadi score: 3	GSE25902
GSM635754	STA	TCMR	unknown	i-ifta grade: 0\total i score: 2\cadi score: 1	GSE25902
GSM635755	Infla1	TCMR	unknown	i-ifta grade: 0\total i score: 3\cadi score: 3	GSE25902
GSM635756	STA	TCMR	unknown	i-ifta grade: 2\total i score: 2\cadi score: 2	GSE25902
GSM635757	STA	TCMR	unknown	i-ifta grade: 1\total i score: 3\cadi score: 5	GSE25902
GSM635758	STA	TCMR	unknown	i-ifta grade: 0\total i score: 3\cadi score: 4	GSE25902
GSM635759	Infla2	STA	unknown	i-ifta grade: 0\total i score: 0\cadi score: 0	GSE25902
GSM635760	Fib	STA	unknown	i-ifta grade: 0\total i score: 0\cadi score: 1	GSE25902
GSM635761	Prog2	STA	unknown	i-ifta grade: 1\total i score: 1\cadi score: 2	GSE25902
GSM635762	STA	STA	unknown	i-ifta grade: 0\total i score: 0\cadi score: 2	GSE25902
GSM635763	STA	STA	unknown	i-ifta grade: 0\total i score: 0\cadi score: 0	GSE25902
GSM635764	Infla2	STA	unknown	i-ifta grade: 0\total i score: 0\cadi score: 0	GSE25902
GSM635765	Infla2	STA	unknown	i-ifta grade: 0\total i score: 0\cadi score: 0	GSE25902
GSM635766	STA	STA	unknown	i-ifta grade: 0\total i score: 0\cadi score: 0	GSE25902
GSM635767	Prog2	STA	unknown	i-ifta grade: 2\total i score: 0\cadi score: 0	GSE25902
GSM635768	STA	STA	unknown	i-ifta grade: 0\total i score: 0\cadi score: 2	GSE25902
GSM635769	Prog2	STA	unknown	i-ifta grade: 0\total i score: 0\cadi score: 0	GSE25902
GSM635770	Infla2	STA	unknown	i-ifta grade: 0\total i score: 0\cadi score: 2	GSE25902
GSM635771	Prog2	STA	unknown	i-ifta grade: 0\total i score: 0\cadi score: 1	GSE25902
GSM635772	Infla2	STA	unknown	i-ifta grade: 0\total i score: 0\cadi score: 0	GSE25902
GSM635773	Infla2	STA	unknown	i-ifta grade: 0\total i score: 0\cadi score: 2	GSE25902
GSM635774	Prog2	STA	unknown	i-ifta grade: 0\total i score: 0\cadi score: 2	GSE25902
GSM635775	STA	STA	unknown	i-ifta grade: 0\total i score: 0\cadi score: 0	GSE25902
GSM635776	Infla2	STA	unknown	i-ifta grade: 0\total i score: 0\cadi score: 0	GSE25902
GSM635777	STA	STA	unknown	i-ifta grade: 0\total i score: 0\cadi score: 1	GSE25902
GSM635778	Prog2	STA	unknown	i-ifta grade: 0\total i score: 0\cadi score: 1	GSE25902
GSM635779	Infla2	STA	unknown	i-ifta grade: 0\total i score: 0\cadi score: 1	GSE25902
GSM635780	Prog2	STA	unknown	i-ifta grade: 0\total i score: 0\cadi score: 1	GSE25902
GSM635781	STA	STA	unknown	i-ifta grade: 0\total i score: 0\cadi score: 0	GSE25902
GSM635782	Prog2	STA	unknown	i-ifta grade: 0\total i score: 0\cadi score: 0	GSE25902
GSM635783	Infla2	STA	unknown	i-ifta grade: 0\total i score: 0\cadi score: 0	GSE25902
GSM635784	Fib	STA	unknown	i-ifta grade: 0\total i score: 0\cadi score: 0	GSE25902
GSM635785	Prog1	STA	unknown	i-ifta grade: 1\total i score: 1\cadi score: 3	GSE25902
GSM635786	Infla2	STA	unknown	i-ifta grade: 0\total i score: 0\cadi score: 0	GSE25902
GSM635787	Prog2	STA	unknown	i-ifta grade: 0\total i score: 0\cadi score: 1	GSE25902
GSM635788	Prog1	STA	unknown	i-ifta grade: 0\total i score: 0\cadi score: 1	GSE25902
GSM635789	Prog2	STA	unknown	i-ifta grade: 0\total i score: 0\cadi score: 0	GSE25902
GSM635790	Infla2	STA	unknown	i-ifta grade: 0\total i score: 0\cadi score: 1	GSE25902
GSM635791	STA	STA	unknown	i-ifta grade: 1\total i score: 2\cadi score: 5	GSE25902
GSM635792	Prog2	STA	unknown	i-ifta grade: 0\total i score: 0\cadi score: 1	GSE25902
GSM635793	Prog2	STA	unknown	i-ifta grade: 0\total i score: 0\cadi score: 1	GSE25902
GSM635794	STA	STA	unknown	i-ifta grade: 0\total i score: 0\cadi score: 3	GSE25902
GSM635795	STA	STA	unknown	i-ifta grade: 1\total i score: 0\cadi score: 2	GSE25902
GSM635796	Prog1	STA	unknown	i-ifta grade: 1\total i score: 2\cadi score: 5	GSE25902
GSM635797	Infla2	STA	unknown	i-ifta grade: 3\total i score: 2\cadi score: 8	GSE25902
GSM635798	STA	STA	unknown	i-ifta grade: 0\total i score: 0\cadi score: 2	GSE25902
GSM635799	Infla2	STA	unknown	i-ifta grade: 0\total i score: 0\cadi score: 0	GSE25902
GSM635800	Infla2	STA	unknown	i-ifta grade: 3\total i score: 3\cadi score: 7	GSE25902
GSM635801	Infla2	STA	unknown	i-ifta grade: 0\total i score: 0\cadi score: 1	GSE25902
GSM635802	Infla2	STA	unknown	i-ifta grade: 0\total i score: 0\cadi score: 3	GSE25902
GSM635803	Infla2	STA	unknown	i-ifta grade: 2\total i score: 2\cadi score: 8	GSE25902
GSM635804	Infla2	STA	unknown	i-ifta grade: 0\total i score: 0\cadi score: 0	GSE25902
GSM635805	Prog1	STA	unknown	i-ifta grade: 1\total i score: 1\cadi score: 3	GSE25902
GSM635806	Infla2	STA	unknown	i-ifta grade: 2\total i score: 2\cadi score: 4	GSE25902
GSM635807	Prog2	STA	unknown	i-ifta grade: 0\total i score: 0\cadi score: 0	GSE25902
GSM635808	STA	STA	unknown	i-ifta grade: 1\total i score: 2\cadi score: 6	GSE25902
GSM635809	Infla2	STA	unknown	i-ifta grade: 1\total i score: 2\cadi score: 9	GSE25902
GSM635810	Infla2	STA	unknown	i-ifta grade: 0\total i score: 0\cadi score: 0	GSE25902
GSM635811	STA	STA	unknown	i-ifta grade: 1\total i score: 1\cadi score: 4	GSE25902
GSM635812	Prog1	STA	unknown	i-ifta grade: 3\total i score: 3\cadi score: 7	GSE25902
GSM635813	Infla2	STA	unknown	i-ifta grade: 0\total i score: 0\cadi score: 0	GSE25902
GSM635814	Prog2	STA	unknown	i-ifta grade: 1\total i score: 1\cadi score: 6	GSE25902
GSM635815	Infla1	STA	unknown	i-ifta grade: 0\total i score: 3\cadi score: 3	GSE25902
GSM635816	STA	STA	unknown	i-ifta grade: 0\total i score: 0\cadi score: 4	GSE25902
GSM635817	Infla2	STA	unknown	i-ifta grade: 0\total i score: 0\cadi score: 5	GSE25902
GSM635818	Infla2	STA	unknown	i-ifta grade: 3\total i score: 2\cadi score: 10	GSE25902
GSM635819	STA	STA	unknown	i-ifta grade: 0\total i score: 0\cadi score: 1	GSE25902
GSM635820	STA	STA	unknown	i-ifta grade: 1\total i score: 1\cadi score: 3	GSE25902
GSM635821	Prog1	STA	unknown	i-ifta grade: 2\total i score: 2\cadi score: 6	GSE25902
GSM635822	STA	STA	unknown	i-ifta grade: 0\total i score: 0\cadi score: 1	GSE25902
GSM635823	Infla2	STA	unknown	i-ifta grade: 0\total i score: 0\cadi score: 0	GSE25902
GSM635824	Infla2	STA	unknown	i-ifta grade: 2\total i score: 2\cadi score: 6	GSE25902
GSM635825	Infla2	STA	unknown	i-ifta grade: 0\total i score: 0\cadi score: 3	GSE25902
GSM635826	STA	STA	unknown	i-ifta grade: 1\total i score: 1\cadi score: 4	GSE25902
GSM635827	Infla1	STA	unknown	i-ifta grade: 3\total i score: 3\cadi score: 8	GSE25902
GSM635828	STA	STA	unknown	i-ifta grade: 0\total i score: 0\cadi score: 0	GSE25902
GSM635829	Prog2	STA	unknown	i-ifta grade: 0\total i score: 0\cadi score: 1	GSE25902
GSM635830	Infla1	STA	unknown	i-ifta grade: 3\total i score: 3\cadi score: 8	GSE25902
GSM880204	STA	STA	unknown	unknown	GSE36059
GSM880205	Infla1	STA	unknown	unknown	GSE36059
GSM880206	STA	STA	unknown	unknown	GSE36059
GSM880207	Prog2	STA	unknown	unknown	GSE36059
GSM880208	Prog2	STA	unknown	unknown	GSE36059
GSM880209	Prog2	STA	unknown	unknown	GSE36059
GSM880210	Prog1	STA	unknown	unknown	GSE36059
GSM880211	Fib	STA	unknown	unknown	GSE36059
GSM880212	STA	ABMR	unknown	unknown	GSE36059
GSM880213	STA	STA	unknown	unknown	GSE36059
GSM880214	STA	ABMR	unknown	unknown	GSE36059
GSM880215	Infla2	TCMR	unknown	unknown	GSE36059
GSM880216	Prog2	ABMR	unknown	unknown	GSE36059
GSM880217	Prog1	ABMR	unknown	unknown	GSE36059
GSM880218	Prog2	ABMR	unknown	unknown	GSE36059
GSM880219	STA	STA	unknown	unknown	GSE36059
GSM880220	STA	STA	unknown	unknown	GSE36059
GSM880221	STA	STA	unknown	unknown	GSE36059
GSM880222	STA	STA	unknown	unknown	GSE36059
GSM880223	Fib	STA	unknown	unknown	GSE36059
GSM880224	Prog2	STA	unknown	unknown	GSE36059
GSM880225	STA	STA	unknown	unknown	GSE36059
GSM880226	STA	STA	unknown	unknown	GSE36059
GSM880227	STA	STA	unknown	unknown	GSE36059
GSM880228	Infla1	Mix	unknown	unknown	GSE36059
GSM880229	Prog2	ABMR	unknown	unknown	GSE36059
GSM880230	Prog1	Mix	unknown	unknown	GSE36059
GSM880231	Prog2	STA	unknown	unknown	GSE36059
GSM880232	STA	STA	unknown	unknown	GSE36059
GSM880233	Prog2	ABMR	unknown	unknown	GSE36059
GSM880234	Infla1	TCMR	unknown	unknown	GSE36059
GSM880235	Prog2	STA	unknown	unknown	GSE36059
GSM880236	Prog2	ABMR	unknown	unknown	GSE36059
GSM880237	Fib	ABMR	unknown	unknown	GSE36059
GSM880238	Fib	STA	unknown	unknown	GSE36059
GSM880239	Fib	ABMR	unknown	unknown	GSE36059
GSM880240	Infla2	TCMR	unknown	unknown	GSE36059
GSM880241	Prog2	STA	unknown	unknown	GSE36059
GSM880242	Infla1	STA	unknown	unknown	GSE36059
GSM880243	Prog2	STA	unknown	unknown	GSE36059
GSM880244	Prog1	Mix	unknown	unknown	GSE36059
GSM880247	STA	STA	unknown	unknown	GSE36059
GSM880248	STA	ABMR	unknown	unknown	GSE36059
GSM880249	Prog1	ABMR	unknown	unknown	GSE36059
GSM880250	STA	Mix	unknown	unknown	GSE36059
GSM880251	STA	ABMR	unknown	unknown	GSE36059
GSM880252	Fib	STA	unknown	unknown	GSE36059
GSM880253	Prog2	STA	unknown	unknown	GSE36059
GSM880254	STA	STA	unknown	unknown	GSE36059
GSM880255	STA	STA	unknown	unknown	GSE36059
GSM880256	STA	STA	unknown	unknown	GSE36059
GSM880257	Infla1	STA	unknown	unknown	GSE36059
GSM880258	Prog1	ABMR	unknown	unknown	GSE36059
GSM880259	Prog2	ABMR	unknown	unknown	GSE36059
GSM880260	Prog2	Mix	unknown	unknown	GSE36059
GSM880261	Infla1	Mix	unknown	unknown	GSE36059
GSM880262	STA	STA	unknown	unknown	GSE36059
GSM880263	STA	STA	unknown	unknown	GSE36059
GSM880264	Prog2	ABMR	unknown	unknown	GSE36059
GSM880265	Infla1	STA	unknown	unknown	GSE36059
GSM880266	STA	STA	unknown	unknown	GSE36059
GSM880267	Prog2	STA	unknown	unknown	GSE36059
GSM880268	Fib	STA	unknown	unknown	GSE36059
GSM880269	Prog1	STA	unknown	unknown	GSE36059
GSM880270	STA	ABMR	unknown	unknown	GSE36059
GSM880271	Infla1	Mix	unknown	unknown	GSE36059
GSM880272	Fib	STA	unknown	unknown	GSE36059
GSM880273	Prog1	Mix	unknown	unknown	GSE36059
GSM880274	STA	STA	unknown	unknown	GSE36059
GSM880275	Fib	ABMR	unknown	unknown	GSE36059
GSM880276	STA	ABMR	unknown	unknown	GSE36059
GSM880277	Prog2	STA	unknown	unknown	GSE36059
GSM880278	STA	STA	unknown	unknown	GSE36059
GSM880279	Prog2	STA	unknown	unknown	GSE36059
GSM880280	Infla1	TCMR	unknown	unknown	GSE36059
GSM880281	Prog2	STA	unknown	unknown	GSE36059
GSM880282	STA	STA	unknown	unknown	GSE36059
GSM880283	STA	STA	unknown	unknown	GSE36059
GSM880284	STA	STA	unknown	unknown	GSE36059
GSM880285	Prog2	STA	unknown	unknown	GSE36059
GSM880286	Infla1	ABMR	unknown	unknown	GSE36059
GSM880287	STA	ABMR	unknown	unknown	GSE36059
GSM880288	Prog1	ABMR	unknown	unknown	GSE36059
GSM880289	Prog2	ABMR	unknown	unknown	GSE36059
GSM880290	STA	STA	unknown	unknown	GSE36059
GSM880291	Prog2	ABMR	unknown	unknown	GSE36059
GSM880292	Infla1	STA	unknown	unknown	GSE36059
GSM880293	STA	STA	unknown	unknown	GSE36059
GSM880294	STA	ABMR	unknown	unknown	GSE36059
GSM880295	STA	STA	unknown	unknown	GSE36059
GSM880296	STA	STA	unknown	unknown	GSE36059
GSM880297	Prog2	ABMR	unknown	unknown	GSE36059
GSM880298	Infla1	STA	unknown	unknown	GSE36059
GSM880300	STA	STA	unknown	unknown	GSE36059
GSM880301	Infla1	STA	unknown	unknown	GSE36059
GSM880302	Prog2	Mix	unknown	unknown	GSE36059
GSM880303	Prog2	STA	unknown	unknown	GSE36059
GSM880304	Infla1	ABMR	unknown	unknown	GSE36059
GSM880305	STA	ABMR	unknown	unknown	GSE36059
GSM880306	Prog2	ABMR	unknown	unknown	GSE36059
GSM880307	Infla1	TCMR	unknown	unknown	GSE36059
GSM880308	Prog1	STA	unknown	unknown	GSE36059
GSM880309	Infla2	TCMR	unknown	unknown	GSE36059
GSM880310	Prog2	STA	unknown	unknown	GSE36059
GSM880312	STA	STA	unknown	unknown	GSE36059
GSM880313	Infla2	ABMR	unknown	unknown	GSE36059
GSM880314	STA	Mix	unknown	unknown	GSE36059
GSM880315	STA	STA	unknown	unknown	GSE36059
GSM880316	Prog2	STA	unknown	unknown	GSE36059
GSM880317	STA	ABMR	unknown	unknown	GSE36059
GSM880319	Fib	STA	unknown	unknown	GSE36059
GSM880320	Infla1	STA	unknown	unknown	GSE36059
GSM880321	Prog2	STA	unknown	unknown	GSE36059
GSM880322	Prog1	STA	unknown	unknown	GSE36059
GSM880323	STA	STA	unknown	unknown	GSE36059
GSM880324	Prog2	STA	unknown	unknown	GSE36059
GSM880325	Prog1	STA	unknown	unknown	GSE36059
GSM880326	Prog2	STA	unknown	unknown	GSE36059
GSM880327	Fib	STA	unknown	unknown	GSE36059
GSM880328	STA	STA	unknown	unknown	GSE36059
GSM880329	Prog2	STA	unknown	unknown	GSE36059
GSM880330	Prog1	STA	unknown	unknown	GSE36059
GSM880331	Infla2	TCMR	unknown	unknown	GSE36059
GSM880332	STA	STA	unknown	unknown	GSE36059
GSM880333	Infla2	ABMR	unknown	unknown	GSE36059
GSM880334	STA	ABMR	unknown	unknown	GSE36059
GSM880335	Prog2	ABMR	unknown	unknown	GSE36059
GSM880336	Prog2	STA	unknown	unknown	GSE36059
GSM880337	Prog2	STA	unknown	unknown	GSE36059
GSM880338	Infla1	STA	unknown	unknown	GSE36059
GSM880339	Infla1	STA	unknown	unknown	GSE36059
GSM880340	STA	STA	unknown	unknown	GSE36059
GSM880341	Infla2	TCMR	unknown	unknown	GSE36059
GSM880342	Infla1	STA	unknown	unknown	GSE36059
GSM880343	Prog2	STA	unknown	unknown	GSE36059
GSM880344	STA	STA	unknown	unknown	GSE36059
GSM880345	Infla1	TCMR	unknown	unknown	GSE36059
GSM880346	Infla1	TCMR	unknown	unknown	GSE36059
GSM880347	STA	STA	unknown	unknown	GSE36059
GSM880348	STA	STA	unknown	unknown	GSE36059
GSM880349	STA	STA	unknown	unknown	GSE36059
GSM880350	Prog1	STA	unknown	unknown	GSE36059
GSM880351	STA	STA	unknown	unknown	GSE36059
GSM880352	Prog1	Mix	unknown	unknown	GSE36059
GSM880353	Infla1	ABMR	unknown	unknown	GSE36059
GSM880354	Fib	STA	unknown	unknown	GSE36059
GSM880355	Prog2	STA	unknown	unknown	GSE36059
GSM880356	Prog2	STA	unknown	unknown	GSE36059
GSM880357	STA	STA	unknown	unknown	GSE36059
GSM880358	STA	STA	unknown	unknown	GSE36059
GSM880359	STA	STA	unknown	unknown	GSE36059
GSM880360	STA	STA	unknown	unknown	GSE36059
GSM880361	STA	STA	unknown	unknown	GSE36059
GSM880362	Infla1	STA	unknown	unknown	GSE36059
GSM880363	Prog2	STA	unknown	unknown	GSE36059
GSM880364	Prog1	STA	unknown	unknown	GSE36059
GSM880365	STA	STA	unknown	unknown	GSE36059
GSM880366	Prog1	STA	unknown	unknown	GSE36059
GSM880367	Infla1	STA	unknown	unknown	GSE36059
GSM880368	STA	STA	unknown	unknown	GSE36059
GSM880369	STA	STA	unknown	unknown	GSE36059
GSM880370	Prog2	ABMR	unknown	unknown	GSE36059
GSM880371	STA	STA	unknown	unknown	GSE36059
GSM880372	Infla1	TCMR	unknown	unknown	GSE36059
GSM880373	STA	STA	unknown	unknown	GSE36059
GSM880374	Prog2	ABMR	unknown	unknown	GSE36059
GSM880375	Infla1	STA	unknown	unknown	GSE36059
GSM880376	Prog2	STA	unknown	unknown	GSE36059
GSM880377	Prog2	STA	unknown	unknown	GSE36059
GSM880378	Infla1	STA	unknown	unknown	GSE36059
GSM880379	Prog2	STA	unknown	unknown	GSE36059
GSM880380	Prog2	STA	unknown	unknown	GSE36059
GSM880381	Prog2	STA	unknown	unknown	GSE36059
GSM880382	Prog2	STA	unknown	unknown	GSE36059
GSM880383	STA	STA	unknown	unknown	GSE36059
GSM880384	Prog2	STA	unknown	unknown	GSE36059
GSM880385	Prog2	STA	unknown	unknown	GSE36059
GSM880386	Prog2	STA	unknown	unknown	GSE36059
GSM880387	STA	STA	unknown	unknown	GSE36059
GSM880388	Infla1	TCMR	unknown	unknown	GSE36059
GSM880389	Prog1	STA	unknown	unknown	GSE36059
GSM880390	STA	STA	unknown	unknown	GSE36059
GSM880391	Prog1	Mix	unknown	unknown	GSE36059
GSM880392	STA	STA	unknown	unknown	GSE36059
GSM880393	STA	STA	unknown	unknown	GSE36059
GSM880394	Infla1	TCMR	unknown	unknown	GSE36059
GSM880395	STA	Mix	unknown	unknown	GSE36059
GSM880396	Prog2	STA	unknown	unknown	GSE36059
GSM880397	STA	ABMR	unknown	unknown	GSE36059
GSM880398	STA	STA	unknown	unknown	GSE36059
GSM880399	Infla1	TCMR	unknown	unknown	GSE36059
GSM880400	Prog2	STA	unknown	unknown	GSE36059
GSM880401	STA	STA	unknown	unknown	GSE36059
GSM880402	Prog1	STA	unknown	unknown	GSE36059
GSM880403	Fib	STA	unknown	unknown	GSE36059
GSM880404	STA	STA	unknown	unknown	GSE36059
GSM880405	Prog2	ABMR	unknown	unknown	GSE36059
GSM880406	Prog2	STA	unknown	unknown	GSE36059
GSM880407	Prog1	Mix	unknown	unknown	GSE36059
GSM880408	Prog2	ABMR	unknown	unknown	GSE36059
GSM880409	Fib	STA	unknown	unknown	GSE36059
GSM880410	Prog2	STA	unknown	unknown	GSE36059
GSM880411	Infla2	TCMR	unknown	unknown	GSE36059
GSM880412	Prog2	STA	unknown	unknown	GSE36059
GSM880413	Prog2	STA	unknown	unknown	GSE36059
GSM880414	Prog2	STA	unknown	unknown	GSE36059
GSM880415	Infla1	STA	unknown	unknown	GSE36059
GSM880416	Infla2	TCMR	unknown	unknown	GSE36059
GSM880417	Prog1	STA	unknown	unknown	GSE36059
GSM880418	Fib	STA	unknown	unknown	GSE36059
GSM880419	Prog2	STA	unknown	unknown	GSE36059
GSM880420	Prog2	ABMR	unknown	unknown	GSE36059
GSM880421	Prog2	STA	unknown	unknown	GSE36059
GSM880422	Prog1	STA	unknown	unknown	GSE36059
GSM880423	Prog1	STA	unknown	unknown	GSE36059
GSM880424	Fib	ABMR	unknown	unknown	GSE36059
GSM880425	Prog1	STA	unknown	unknown	GSE36059
GSM880426	Infla2	TCMR	unknown	unknown	GSE36059
GSM880427	Prog2	STA	unknown	unknown	GSE36059
GSM880428	STA	ABMR	unknown	unknown	GSE36059
GSM880429	STA	ABMR	unknown	unknown	GSE36059
GSM880431	STA	STA	unknown	unknown	GSE36059
GSM880432	Fib	STA	unknown	unknown	GSE36059
GSM880433	Fib	STA	unknown	unknown	GSE36059
GSM880434	Infla2	TCMR	unknown	unknown	GSE36059
GSM880435	Prog1	STA	unknown	unknown	GSE36059
GSM880436	Fib	ABMR	unknown	unknown	GSE36059
GSM880437	Infla1	Mix	unknown	unknown	GSE36059
GSM880438	STA	STA	unknown	unknown	GSE36059
GSM880439	Prog1	STA	unknown	unknown	GSE36059
GSM880440	Infla1	TCMR	unknown	unknown	GSE36059
GSM880441	Prog1	STA	unknown	unknown	GSE36059
GSM880442	Prog2	ABMR	unknown	unknown	GSE36059
GSM880443	Prog1	STA	unknown	unknown	GSE36059
GSM880444	Prog2	STA	unknown	unknown	GSE36059
GSM880445	Infla1	TCMR	unknown	unknown	GSE36059
GSM880446	Prog1	STA	unknown	unknown	GSE36059
GSM880448	STA	STA	unknown	unknown	GSE36059
GSM880449	Prog1	ABMR	unknown	unknown	GSE36059
GSM880450	Infla1	STA	unknown	unknown	GSE36059
GSM880451	Prog1	STA	unknown	unknown	GSE36059
GSM880452	STA	STA	unknown	unknown	GSE36059
GSM880453	Prog2	ABMR	unknown	unknown	GSE36059
GSM880454	STA	STA	unknown	unknown	GSE36059
GSM880455	Prog2	STA	unknown	unknown	GSE36059
GSM880456	Infla2	TCMR	unknown	unknown	GSE36059
GSM880457	Prog1	STA	unknown	unknown	GSE36059
GSM880458	Prog2	STA	unknown	unknown	GSE36059
GSM880459	Prog1	Mix	unknown	unknown	GSE36059
GSM880460	Prog2	STA	unknown	unknown	GSE36059
GSM880461	STA	STA	unknown	unknown	GSE36059
GSM880462	Prog2	STA	unknown	unknown	GSE36059
GSM880463	Prog2	STA	unknown	unknown	GSE36059
GSM880464	Infla1	TCMR	unknown	unknown	GSE36059
GSM880465	Infla2	TCMR	unknown	unknown	GSE36059
GSM880466	Fib	ABMR	unknown	unknown	GSE36059
GSM880467	STA	STA	unknown	unknown	GSE36059
GSM880468	STA	STA	unknown	unknown	GSE36059
GSM880469	Fib	STA	unknown	unknown	GSE36059
GSM880470	STA	STA	unknown	unknown	GSE36059
GSM880471	Prog2	STA	unknown	unknown	GSE36059
GSM880472	Prog1	STA	unknown	unknown	GSE36059
GSM880473	Prog1	STA	unknown	unknown	GSE36059
GSM880474	Prog2	STA	unknown	unknown	GSE36059
GSM880475	Fib	STA	unknown	unknown	GSE36059
GSM880476	STA	STA	unknown	unknown	GSE36059
GSM880477	Prog1	ABMR	unknown	unknown	GSE36059
GSM880478	STA	STA	unknown	unknown	GSE36059
GSM880479	STA	STA	unknown	unknown	GSE36059
GSM880480	Prog2	STA	unknown	unknown	GSE36059
GSM880481	STA	STA	unknown	unknown	GSE36059
GSM880482	Prog1	STA	unknown	unknown	GSE36059
GSM880483	STA	STA	unknown	unknown	GSE36059
GSM880484	Infla1	TCMR	unknown	unknown	GSE36059
GSM880485	Infla1	TCMR	unknown	unknown	GSE36059
GSM880486	Fib	STA	unknown	unknown	GSE36059
GSM880487	Infla1	STA	unknown	unknown	GSE36059
GSM880488	Fib	STA	unknown	unknown	GSE36059
GSM880489	STA	STA	unknown	unknown	GSE36059
GSM880490	Infla2	TCMR	unknown	unknown	GSE36059
GSM880491	Infla1	STA	unknown	unknown	GSE36059
GSM880492	Fib	TCMR	unknown	unknown	GSE36059
GSM880493	Infla1	TCMR	unknown	unknown	GSE36059
GSM880494	Fib	STA	unknown	unknown	GSE36059
GSM880495	STA	STA	unknown	unknown	GSE36059
GSM880496	STA	STA	unknown	unknown	GSE36059
GSM880497	Fib	STA	unknown	unknown	GSE36059
GSM880498	Prog2	STA	unknown	unknown	GSE36059
GSM880499	Prog2	STA	unknown	unknown	GSE36059
GSM880501	Prog2	STA	unknown	unknown	GSE36059
GSM880502	Infla1	Mix	unknown	unknown	GSE36059
GSM880503	Prog2	ABMR	unknown	unknown	GSE36059
GSM880504	Prog2	STA	unknown	unknown	GSE36059
GSM880505	Prog1	Mix	unknown	unknown	GSE36059
GSM880506	Prog1	Mix	unknown	unknown	GSE36059
GSM880507	Prog1	STA	unknown	unknown	GSE36059
GSM880508	Prog2	STA	unknown	unknown	GSE36059
GSM880509	STA	STA	unknown	unknown	GSE36059
GSM880510	STA	STA	unknown	unknown	GSE36059
GSM880511	Prog2	STA	unknown	unknown	GSE36059
GSM880512	Infla1	Mix	unknown	unknown	GSE36059
GSM880513	Prog2	STA	unknown	unknown	GSE36059
GSM880514	STA	STA	unknown	unknown	GSE36059
GSM880515	STA	STA	unknown	unknown	GSE36059
GSM880516	Infla1	STA	unknown	unknown	GSE36059
GSM880517	Prog2	ABMR	unknown	unknown	GSE36059
GSM880518	STA	STA	unknown	unknown	GSE36059
GSM880519	Prog2	ABMR	unknown	unknown	GSE36059
GSM880520	STA	STA	unknown	unknown	GSE36059
GSM880521	STA	ABMR	unknown	unknown	GSE36059
GSM880522	STA	STA	unknown	unknown	GSE36059
GSM880523	STA	STA	unknown	unknown	GSE36059
GSM880524	STA	STA	unknown	unknown	GSE36059
GSM880525	STA	STA	unknown	unknown	GSE36059
GSM880526	STA	STA	unknown	unknown	GSE36059
GSM880527	STA	STA	unknown	unknown	GSE36059
GSM880528	STA	STA	unknown	unknown	GSE36059
GSM880529	STA	ABMR	unknown	unknown	GSE36059
GSM880530	Infla2	TCMR	unknown	unknown	GSE36059
GSM880531	Prog2	ABMR	unknown	unknown	GSE36059
GSM880532	Infla1	STA	unknown	unknown	GSE36059
GSM880533	STA	STA	unknown	unknown	GSE36059
GSM880534	Prog1	STA	unknown	unknown	GSE36059
GSM880535	STA	ABMR	unknown	unknown	GSE36059
GSM880536	STA	STA	unknown	unknown	GSE36059
GSM880537	STA	STA	unknown	unknown	GSE36059
GSM880538	STA	STA	unknown	unknown	GSE36059
GSM880539	Infla1	STA	unknown	unknown	GSE36059
GSM880540	STA	STA	unknown	unknown	GSE36059
GSM880541	Prog2	STA	unknown	unknown	GSE36059
GSM880542	STA	STA	unknown	unknown	GSE36059
GSM880543	Infla1	STA	unknown	unknown	GSE36059
GSM880544	Prog1	STA	unknown	unknown	GSE36059
GSM880545	Prog2	STA	unknown	unknown	GSE36059
GSM880546	Infla1	STA	unknown	unknown	GSE36059
GSM880547	STA	STA	unknown	unknown	GSE36059
GSM880548	STA	STA	unknown	unknown	GSE36059
GSM880549	STA	STA	unknown	unknown	GSE36059
GSM880550	STA	STA	unknown	unknown	GSE36059
GSM880551	STA	STA	unknown	unknown	GSE36059
GSM880552	STA	STA	unknown	unknown	GSE36059
GSM880553	Infla1	STA	unknown	unknown	GSE36059
GSM880554	STA	STA	unknown	unknown	GSE36059
GSM880555	STA	STA	unknown	unknown	GSE36059
GSM880556	Fib	STA	unknown	unknown	GSE36059
GSM880557	STA	STA	unknown	unknown	GSE36059
GSM880558	STA	STA	unknown	unknown	GSE36059
GSM880559	Prog2	STA	unknown	unknown	GSE36059
GSM880560	Infla1	STA	unknown	unknown	GSE36059
GSM880561	STA	STA	unknown	unknown	GSE36059
GSM880562	Prog2	STA	unknown	unknown	GSE36059
GSM880563	STA	STA	unknown	unknown	GSE36059
GSM880564	Infla1	TCMR	unknown	unknown	GSE36059
GSM880565	STA	ABMR	unknown	unknown	GSE36059
GSM880566	STA	STA	unknown	unknown	GSE36059
GSM880567	STA	STA	unknown	unknown	GSE36059
GSM880568	STA	STA	unknown	unknown	GSE36059
GSM880569	Prog2	STA	unknown	unknown	GSE36059
GSM880570	Fib	TCMR	unknown	unknown	GSE36059
GSM880571	STA	STA	unknown	unknown	GSE36059
GSM880572	STA	STA	unknown	unknown	GSE36059
GSM880573	STA	ABMR	unknown	unknown	GSE36059
GSM880574	STA	STA	unknown	unknown	GSE36059
GSM880575	Prog2	STA	unknown	unknown	GSE36059
GSM880576	Infla1	TCMR	unknown	unknown	GSE36059
GSM880577	Prog2	STA	unknown	unknown	GSE36059
GSM880578	Prog2	STA	unknown	unknown	GSE36059
GSM880579	Prog2	STA	unknown	unknown	GSE36059
GSM880580	Prog1	STA	unknown	unknown	GSE36059
GSM880581	Infla1	TCMR	unknown	unknown	GSE36059
GSM880582	STA	STA	unknown	unknown	GSE36059
GSM880583	STA	STA	unknown	unknown	GSE36059
GSM880584	Infla1	TCMR	unknown	unknown	GSE36059
GSM880585	Fib	STA	unknown	unknown	GSE36059
GSM880586	Prog2	STA	unknown	unknown	GSE36059
GSM880587	Prog2	STA	unknown	unknown	GSE36059
GSM880588	Prog2	STA	unknown	unknown	GSE36059
GSM880589	Prog2	STA	unknown	unknown	GSE36059
GSM880590	Prog2	STA	unknown	unknown	GSE36059
GSM880591	Fib	ABMR	unknown	unknown	GSE36059
GSM880592	Prog2	STA	unknown	unknown	GSE36059
GSM880593	Prog2	STA	unknown	unknown	GSE36059
GSM880594	STA	STA	unknown	unknown	GSE36059
GSM880595	Prog2	STA	unknown	unknown	GSE36059
GSM880596	Prog2	ABMR	unknown	unknown	GSE36059
GSM880597	Prog2	STA	unknown	unknown	GSE36059
GSM880598	Prog2	STA	unknown	unknown	GSE36059
GSM880599	Prog2	STA	unknown	unknown	GSE36059
GSM880600	Prog2	STA	unknown	unknown	GSE36059
GSM880601	Fib	Mix	unknown	unknown	GSE36059
GSM880602	Prog2	ABMR	unknown	unknown	GSE36059
GSM880603	Prog2	STA	unknown	unknown	GSE36059
GSM880604	Prog2	STA	unknown	unknown	GSE36059
GSM880605	Fib	ABMR	unknown	unknown	GSE36059
GSM880606	Prog2	ABMR	unknown	unknown	GSE36059
GSM880607	STA	STA	unknown	unknown	GSE36059
GSM880608	Infla1	STA	unknown	unknown	GSE36059
GSM880609	Prog2	STA	unknown	unknown	GSE36059
GSM880610	Prog1	STA	unknown	unknown	GSE36059
GSM880611	STA	Mix	unknown	unknown	GSE36059
GSM880612	Prog2	ABMR	unknown	unknown	GSE36059
GSM880613	Prog2	STA	unknown	unknown	GSE36059
GSM880614	Fib	TCMR	unknown	unknown	GSE36059
GSM1181496	Prog2	STA	unknown	unknown	GSE48581
GSM1181497	Prog2	STA	unknown	unknown	GSE48581
GSM1181498	STA	STA	unknown	unknown	GSE48581
GSM1181499	STA	STA	unknown	unknown	GSE48581
GSM1181500	Fib	STA	unknown	unknown	GSE48581
GSM1181501	Infla2	ABMR	unknown	unknown	GSE48581
GSM1181502	STA	STA	unknown	unknown	GSE48581
GSM1181503	STA	ABMR	unknown	unknown	GSE48581
GSM1181504	STA	ABMR	unknown	unknown	GSE48581
GSM1181505	STA	STA	unknown	unknown	GSE48581
GSM1181506	Infla1	STA	unknown	unknown	GSE48581
GSM1181507	Prog1	STA	unknown	unknown	GSE48581
GSM1181508	STA	STA	unknown	unknown	GSE48581
GSM1181509	Prog2	STA	unknown	unknown	GSE48581
GSM1181510	Prog2	STA	unknown	unknown	GSE48581
GSM1181511	STA	STA	unknown	unknown	GSE48581
GSM1181512	STA	ABMR	unknown	unknown	GSE48581
GSM1181513	STA	STA	unknown	unknown	GSE48581
GSM1181514	STA	STA	unknown	unknown	GSE48581
GSM1181515	Prog2	Mix	unknown	unknown	GSE48581
GSM1181516	STA	STA	unknown	unknown	GSE48581
GSM1181517	STA	TCMR	unknown	unknown	GSE48581
GSM1181518	Prog1	STA	unknown	unknown	GSE48581
GSM1181519	STA	ABMR	unknown	unknown	GSE48581
GSM1181520	Prog1	STA	unknown	unknown	GSE48581
GSM1181521	Prog1	ABMR	unknown	unknown	GSE48581
GSM1181522	Prog1	ABMR	unknown	unknown	GSE48581
GSM1181523	STA	STA	unknown	unknown	GSE48581
GSM1181524	STA	STA	unknown	unknown	GSE48581
GSM1181525	STA	STA	unknown	unknown	GSE48581
GSM1181526	Prog2	STA	unknown	unknown	GSE48581
GSM1181527	STA	Mix	unknown	unknown	GSE48581
GSM1181528	Fib	STA	unknown	unknown	GSE48581
GSM1181529	Prog2	STA	unknown	unknown	GSE48581
GSM1181530	STA	STA	unknown	unknown	GSE48581
GSM1181531	Prog2	STA	unknown	unknown	GSE48581
GSM1181532	Prog2	ABMR	unknown	unknown	GSE48581
GSM1181533	STA	ABMR	unknown	unknown	GSE48581
GSM1181534	STA	STA	unknown	unknown	GSE48581
GSM1181535	Infla1	Mix	unknown	unknown	GSE48581
GSM1181536	STA	STA	unknown	unknown	GSE48581
GSM1181537	Prog1	ABMR	unknown	unknown	GSE48581
GSM1181538	STA	STA	unknown	unknown	GSE48581
GSM1181539	STA	STA	unknown	unknown	GSE48581
GSM1181540	Prog2	ABMR	unknown	unknown	GSE48581
GSM1181541	STA	STA	unknown	unknown	GSE48581
GSM1181542	Infla1	ABMR	unknown	unknown	GSE48581
GSM1181543	Prog1	STA	unknown	unknown	GSE48581
GSM1181544	STA	STA	unknown	unknown	GSE48581
GSM1181545	Fib	ABMR	unknown	unknown	GSE48581
GSM1181546	Fib	ABMR	unknown	unknown	GSE48581
GSM1181547	STA	STA	unknown	unknown	GSE48581
GSM1181548	Infla1	STA	unknown	unknown	GSE48581
GSM1181549	Prog2	STA	unknown	unknown	GSE48581
GSM1181550	Fib	STA	unknown	unknown	GSE48581
GSM1181551	Prog1	STA	unknown	unknown	GSE48581
GSM1181552	Prog2	STA	unknown	unknown	GSE48581
GSM1181553	Prog2	STA	unknown	unknown	GSE48581
GSM1181554	Prog2	STA	unknown	unknown	GSE48581
GSM1181555	STA	STA	unknown	unknown	GSE48581
GSM1181556	STA	STA	unknown	unknown	GSE48581
GSM1181557	Prog2	STA	unknown	unknown	GSE48581
GSM1181558	Infla1	STA	unknown	unknown	GSE48581
GSM1181559	Infla1	STA	unknown	unknown	GSE48581
GSM1181560	STA	STA	unknown	unknown	GSE48581
GSM1181561	Infla2	TCMR	unknown	unknown	GSE48581
GSM1181562	Fib	STA	unknown	unknown	GSE48581
GSM1181563	Infla1	TCMR	unknown	unknown	GSE48581
GSM1181564	Prog2	STA	unknown	unknown	GSE48581
[truncated: 615 more rows]
