# Supplementary material for: T Cells With Activated STAT4 Drive the High-Risk Rejection State to Renal Allograft Failure After Kidney Transplantation
Source: Front Immunol. 2022 Jul 1;13:895762. doi: 10.3389/fimmu.2022.895762 (PMC9283858; doi:10.3389/fimmu.2022.895762)
Supplement: Supplementary file 3 [file Table_2.xlsx]

## Sheet: Supplementary Table 2_Rejection
	cell_type	gene_name	ratio	p_value	q_value	score	mean_exValue
6	0	PCDH1	0.68932	1.67431e-17	1.00459e-16	12.1234	8.07236
3832	0	AC099336.1	0.678161	3.71012e-14	2.22607e-13	10.6905	9.03778
3845	0	ABCC8	0.860465	1.02736e-14	6.16417e-14	18.021	11.5285
3847	0	AL672207.1	0.772152	4.65826e-19	2.79496e-18	17.943	9.76065
3858	0	TBC1D9B	0.648352	7.16846e-13	4.30108e-12	10.0424	9.82053
3859	0	FLYWCH1	0.714286	1.7498e-13	1.04988e-12	9.66662	8.16854
3864	0	BAIAP2	0.85567	8.3385e-32	5.0031e-31	29.8918	8.65506
3880	0	SLC6A10P	0.703297	1.66722e-16	1.00033e-15	14.2225	9.86907
3884	0	MSRB1	0.685714	6.01627e-12	3.60976e-11	11.6206	11.6294
3895	0	CRYAA2	0.733871	1.67746e-25	1.00648e-24	24.1895	10.2442
3896	0	NLGN2	0.72043	3.95655e-18	2.37393e-17	13.7627	8.45254
3901	0	GPS2P1	0.728395	2.10151e-16	1.26091e-15	14.1922	9.56967
3904	0	ERN2	0.718447	7.28806e-20	4.37284e-19	14.7522	8.26169
3908	0	SLC12A3	0.686441	9.46349e-20	5.67809e-19	18.3733	10.8336
3912	0	SLC22A18AS	0.802083	7.41233e-26	4.4474e-25	22.901	8.74847
3916	0	NPHS2	0.561728	3.95182e-14	2.37109e-13	11.0804	11.3321
3924	0	WDR13	0.688312	3.36356e-13	2.01813e-12	11.0742	9.93204
3931	0	NAPA	0.589286	1.43211e-11	8.59267e-11	8.01253	9.65481
3933	0	TMEM223	0.510204	3.54226e-12	2.12535e-11	9.59767	12.6497
3940	0	FXR2	0.666667	2.57853e-14	1.54712e-13	10.4963	8.92161
3943	0	FTLP2	0.897436	3.35656e-15	2.01394e-14	24.5239	14.5373
3945	0	TM7SF2	0.884058	4.26477e-25	2.55886e-24	26.5148	9.47636
3949	0	FUT6	0.82716	5.42022e-24	3.25213e-23	25.7383	10.2982
3951	0	FBXO44	0.691489	3.57022e-16	2.14213e-15	11.3104	8.15323
3954	0	AC006486.1	0.806452	1.80729e-25	1.08438e-24	21.7345	8.38708
3955	0	VPS11	0.75	1.77279e-13	1.06368e-12	10.8914	8.76912
3963	0	TMPRSS6	0.775	3.86403e-29	2.31842e-28	23.7703	8.31203
3979	0	BAD	0.601852	5.72629e-12	3.43578e-11	7.69212	8.75384
3980	0	GNAO1	0.566929	1.77358e-11	5.32075e-11	6.72667	8.49781
3991	0	DHDH	0.648649	1.38009e-15	8.28054e-15	12.2057	9.75041
3824	0	PCGF2	0.75	7.70944e-17	4.62567e-16	15.1704	9.6661
3822	0	AC009052.1	0.666667	9.35299e-15	5.61179e-14	13.2933	10.9443
3811	0	PLG	0.726316	5.71441e-19	3.42865e-18	21.3283	12.3944
3809	0	USH1C	0.74026	2.11538e-16	1.26923e-15	15.164	10.0629
3655	0	FAM86DP	0.805556	9.15706e-20	5.49424e-19	17.3872	8.72966
3656	0	HAGH	0.791045	1.76831e-17	1.06098e-16	18.6019	10.8086
3658	0	ARSLP1	0.776471	8.34322e-21	5.00593e-20	20.4986	10.1241
3659	0	AGXT	0.56338	1.60713e-12	9.64276e-12	8.37566	9.70619
3669	0	TCTA	0.782609	2.04068e-17	1.22441e-16	16.9863	10.0134
3683	0	SLC23A1	0.684932	2.23626e-12	1.34175e-11	11.1324	10.7421
3687	0	AC007731.4	0.636364	8.94434e-12	5.3666e-11	7.45713	8.16687
3689	0	RNPEPL1	0.731183	5.85168e-19	3.51101e-18	15.35	8.86587
3690	0	MICU1	0.906977	3.30274e-17	1.98164e-16	20.5767	10.5995
3693	0	ASPDH	0.88	9.0815e-36	5.4489e-35	34.0901	8.51234
3695	0	TREH	0.6875	7.58879e-19	4.55327e-18	14.1115	8.72241
3700	0	AC005336.2	0.77907	2.95671e-21	1.77403e-20	18.9244	9.11095
3707	0	SLC66A2	0.688172	8.93606e-16	5.36164e-15	12.7814	9.50316
3708	0	STAC2	0.881818	1.19887e-39	7.19323e-39	36.2495	8.13255
3992	0	ACO1	0.712121	1.18548e-12	7.11287e-12	13.0095	11.795
3712	0	TBCD	0.708333	1.66962e-13	1.00177e-12	10.6447	9.05616
3720	0	CHTF8	0.851064	1.73149e-15	1.03889e-14	17.2159	10.5518
3728	0	CLPTM1	0.833333	3.16457e-27	1.89874e-26	29.6661	10.3441
3736	0	SIRT2	0.55	2.24548e-11	6.73645e-11	7.06555	9.28919
3744	0	CTNS	0.846154	9.24725e-25	5.54835e-24	23.4129	8.86485
3747	0	FASTKD5	0.732143	8.53951e-12	5.1237e-11	9.66835	9.18663
3754	0	LDB1	0.617647	2.5725e-12	1.5435e-11	7.75734	8.34436
3759	0	L3HYPDH	0.647059	5.30837e-12	3.18502e-11	8.1848	8.63847
3765	0	TEX261	0.705128	2.31397e-14	1.38838e-13	12.1162	9.70318
3781	0	SLC2A8	0.656566	1.69834e-14	1.019e-13	9.72198	8.28007
3782	0	AC004223.3	0.681818	4.78906e-18	2.87344e-17	12.8773	8.39664
3789	0	TOM1	0.644231	2.5154e-14	1.50924e-13	10.0643	8.84535
3790	0	GPAA1	0.59633	1.01479e-11	6.08872e-11	8.62548	10.1309
3798	0	VPS18	0.689655	6.7346e-15	4.04076e-14	10.2796	8.0987
3805	0	CARD19	0.601852	5.72629e-12	3.43578e-11	7.76866	8.84094
3719	0	LY6G5B	0.704225	4.22271e-13	2.53362e-12	12.6135	11.1453
3647	0	SPPL2B	0.768293	1.82613e-19	1.09568e-18	15.2707	8.16748
3993	0	PRR5	0.678161	3.71012e-14	2.22607e-13	10.3527	8.75213
4000	0	TARS2	0.853659	1.02193e-26	6.13156e-26	23.5192	8.16232
4178	0	SLC37A4	0.887097	7.51924e-23	4.51155e-22	30.5134	11.9715
4186	0	MPDU1	0.819277	7.09633e-24	4.2578e-23	23.8301	9.67506
4191	0	FKBP4P1	0.785714	2.62044e-21	1.57226e-20	18.4431	8.78172
4210	0	DLST	0.704225	4.22271e-13	2.53362e-12	11.8601	10.4796
4217	0	TPCN2	0.728261	1.55228e-18	9.31365e-18	14.3092	8.49531
4241	0	ANTKMT	0.653846	5.27549e-15	3.16529e-14	10.9496	9.03136
4247	0	ALAD	0.8	1.4878e-17	8.92682e-17	19.1514	10.9542
4255	0	GPT	0.626263	1.65079e-12	9.90474e-12	8.22169	8.57956
4260	0	NUCB1	0.773333	3.28205e-18	1.96923e-17	18.8939	10.7599
4267	0	COA4	0.760563	1.89301e-16	1.13581e-15	16.2907	10.4897
4268	0	RDH12	0.656	3.78478e-18	2.27087e-17	13.9464	9.39621
4276	0	AC133561.1	0.659574	5.4076e-14	3.24456e-13	11.8438	10.4219
4282	0	NR1H2	0.6	1.53644e-11	9.21866e-11	7.26782	8.62538
4287	0	AC025165.3	0.792453	4.35694e-14	2.61416e-13	13.4206	9.76013
4288	0	MYO7B	0.733945	2.03319e-22	1.21991e-21	17.079	8.26027
4289	0	MCAT	0.826087	4.2382e-27	2.54292e-26	26.0767	9.2164
4291	0	SPNS1	0.682927	1.12621e-13	6.75726e-13	9.7163	8.46062
4292	0	OTOF	0.547945	1.06909e-11	6.41452e-11	6.30207	8.07218
4303	0	IDH3G	0.864865	3.95389e-25	2.37234e-24	29.3025	10.6907
4304	0	ESPN	0.8875	2.19707e-29	1.31824e-28	31.2401	9.45774
4316	0	TTC36	0.703125	4.42345e-23	2.65407e-22	17.0692	8.36204
4319	0	IGSF8	0.717647	1.98026e-16	1.18816e-15	11.7881	8.05443
4328	0	FBXW5	0.583333	5.95704e-12	3.57422e-11	7.99727	9.40439
4330	0	RSAD1	0.774648	2.29372e-17	1.37623e-16	16.4959	9.85424
4335	0	C7orf50	0.663158	2.25588e-14	1.35353e-13	11.2106	9.53839
4360	0	GIT1	0.716418	4.64803e-13	2.78882e-12	9.85789	8.59111
4363	0	PMM1	0.830986	2.15729e-21	1.29437e-20	21.6664	9.71462
4365	0	ZNF771	0.669811	1.79157e-16	1.07494e-15	11.657	8.51012
4374	0	AC006455.1	0.583333	4.2003e-13	2.52018e-12	7.82915	8.34993
4175	0	INKA2	0.710744	1.50154e-22	9.00925e-22	16.5094	8.1957
4164	0	STOML2	0.612245	1.54907e-11	9.29441e-11	8.75154	10.1819
4163	0	FP565260.3	0.829545	2.91728e-26	1.75037e-25	22.5872	8.21063
4158	0	PC	0.807229	7.77324e-23	4.66394e-22	21.9221	9.45799
4001	0	AL360181.3	0.682927	1.12621e-13	6.75726e-13	10.3332	8.99782
4008	0	SUSD3	0.736264	5.92063e-19	3.55238e-18	15.6877	9.0009
4009	0	AP003419.1	0.633333	7.56929e-12	4.54158e-11	8.91661	9.74802
4027	0	MISP	0.735632	4.24126e-18	2.54475e-17	14.2432	8.58174
4030	0	PCIF1	0.631579	2.35139e-12	1.41083e-11	8.14051	8.53463
4034	0	AL035411.1	0.8	2.86757e-16	1.72054e-15	18.0618	11.1851
4038	0	ARFRP1	0.773585	1.40239e-25	8.41433e-25	21.6314	8.66337
4042	0	ARHGEF16	0.783505	2.4389e-24	1.46334e-23	20.5065	8.53477
4043	0	DENND11	0.878788	3.06146e-12	1.83688e-11	13.131	9.99256
4044	0	DNAH8	0.733333	1.48463e-15	8.9078e-15	12.9493	9.16939
4045	0	HMGCL	0.824561	6.19305e-17	3.71583e-16	19.2429	11.0868
4058	0	ZFYVE27	0.641304	1.42777e-12	8.56664e-12	9.34109	9.4684
4063	0	ANO10	0.846154	9.24725e-25	5.54835e-24	23.9844	9.08121
4075	0	MLF2	0.788235	9.17948e-22	5.50769e-21	23.2482	10.7953
3999	0	RTTN	0.696629	1.07185e-15	6.43108e-15	11.2525	8.30843
4079	0	SORCS1	0.597122	6.80299e-15	4.0818e-14	8.97726	8.17117
4099	0	VAV2	0.764706	4.81671e-16	2.89003e-15	13.5034	8.87685
4104	0	SLC22A2	0.733333	1.2629e-12	7.57741e-12	13.3295	11.7627
4108	0	FTLP3	0.897436	3.35656e-15	2.01394e-14	24.5239	14.5373
4110	0	RNF5	0.719512	5.34148e-16	3.20489e-15	15.7074	11.0065
4113	0	ACO2	0.712766	9.81755e-18	5.89053e-17	18.2585	11.5973
4129	0	DHRS12	0.634409	2.79072e-12	1.67443e-11	8.61884	9.05373
4135	0	ZFPL1	0.701923	1.11839e-18	6.71035e-18	13.5173	8.26025
4137	0	PCBP2	0.707692	3.00297e-12	1.80178e-11	13.3966	12.6502
4140	0	DOLPP1	0.681818	1.51031e-14	9.06184e-14	9.91178	8.09909
4145	0	NAGLU	0.883333	7.53838e-22	4.52303e-21	23.0557	9.51468
4146	0	PIGU	0.714286	9.56445e-15	5.73867e-14	10.9763	8.4401
4147	0	PRODH	0.675439	3.73365e-18	2.24019e-17	13.8715	9.07372
4148	0	RORC	0.670455	8.03642e-14	4.82185e-13	9.95749	8.73309
4152	0	ALB	0.594406	4.32626e-15	2.59575e-14	14.1406	12.7527
4098	0	OPLAH	0.723404	1.50738e-18	9.04427e-18	13.9391	8.3252
3637	0	PGPEP1	0.746988	4.16157e-18	2.49694e-17	16.7367	9.92608
3630	0	SRPRA	0.675	6.72209e-13	4.03326e-12	11.5247	10.8004
3625	0	AC099811.2	0.746479	1.44818e-15	8.68907e-15	15.6076	10.8492
3059	0	BRMS1	0.703297	1.66722e-16	1.00033e-15	12.648	8.77649
3063	0	RAB5C	0.746479	1.44818e-15	8.68907e-15	15.6076	10.8492
3086	0	TM4SF5	0.766355	4.27025e-25	2.56215e-24	21.0345	8.67251
3088	0	SLC2A11	0.753425	2.00035e-16	1.20021e-15	13.1836	8.58254
3093	0	USP5	0.815217	4.92029e-26	2.95217e-25	21.7694	8.12467
3104	0	DUS1L	0.809524	2.64937e-23	1.58962e-22	22.8185	9.61359
3108	0	ALDH4A1	0.828571	6.43767e-21	3.8626e-20	25.5106	11.7413
3113	0	GHDC	0.833333	1.97705e-25	1.18623e-24	23.5065	8.79211
3114	0	LINC00526	0.769231	1.29519e-18	7.77113e-18	15.1083	8.45468
3116	0	TRPV4	0.808081	2.87351e-27	1.72411e-26	23.6192	8.47957
3118	0	DNAJC30	0.827957	1.39971e-27	8.39826e-27	27.2743	9.44557
3163	0	GPR137	0.763158	1.96406e-35	1.17844e-34	33.0063	9.59529
3169	0	WBP2	0.734177	2.12357e-16	1.27414e-15	13.9327	9.32342
3171	0	YDJC	0.805825	3.95491e-28	2.37295e-27	24.7428	8.62785
3172	0	BCKDK	0.675	6.72209e-13	4.03326e-12	9.49156	8.89498
3178	0	ZER1	0.738462	7.05787e-14	4.23472e-13	10.8325	8.58858
3183	0	EPHX1	0.780702	2.72046e-28	1.63227e-27	29.3986	10.5188
3187	0	RHCG	0.642276	1.04962e-16	6.29772e-16	13.5936	10.1989
3201	0	ERF	0.806452	1.80729e-25	1.08438e-24	21.7345	8.38708
3202	0	SELENOO	0.808824	6.22187e-19	3.73312e-18	17.7621	9.28784
3206	0	TBC1D10A	0.768116	1.75492e-16	1.05295e-15	14.1657	9.01289
3207	0	AL441992.2	0.84127	8.98491e-20	5.39095e-19	18.4524	8.86733
3209	0	ECSIT	0.698925	1.54441e-16	9.26643e-16	12.9443	9.0193
3213	0	TCN2	0.810127	5.39252e-22	3.23551e-21	23.3865	10.4513
3215	0	PQBP1	0.729412	2.98145e-17	1.78887e-16	15.1168	9.65651
3216	0	RCC1L	0.654762	2.62219e-12	1.57332e-11	8.90299	9.04034
3218	0	LERFS	0.617647	2.81066e-16	1.68639e-15	10.154	8.14
3219	0	VAMP2	0.658824	1.10828e-12	6.64968e-12	9.60197	9.38685
3220	0	AC135457.1	0.684932	2.23626e-12	1.34175e-11	11.1324	10.7421
3055	0	RNLS	0.695122	2.00394e-14	1.20237e-13	11.9651	9.67573
3045	0	ROGDI	0.814286	7.33322e-20	4.39993e-19	18.6189	9.20123
3042	0	SCAMP2	0.746269	1.00346e-14	6.02077e-14	13.4903	9.94339
3025	0	GGTLC2	0.717949	3.7143e-15	2.22858e-14	16.6807	12.3977
2870	0	PRELID1	0.6625	3.44102e-12	2.06461e-11	11.4087	11.5672
2871	0	ENTPD6	0.701299	5.84807e-14	3.50884e-13	11.354	9.42062
2872	0	SLC9A3R1	0.893617	6.67439e-18	4.00463e-17	22.2377	11.1562
2879	0	FCSK	0.741176	4.23161e-18	2.53896e-17	14.9312	8.92848
2894	0	HSPBP1	0.735632	4.24126e-18	2.54475e-17	14.3242	8.63053
2897	0	MTARC2	0.847222	5.53709e-23	3.32225e-22	28.4649	11.6236
2898	0	AK2	0.774194	3.02801e-15	1.81681e-14	16.3492	11.1997
2911	0	SDHCP4	0.758621	1.68019e-13	1.00811e-12	13.7004	10.8856
2918	0	GLYCTK	0.741176	4.23161e-18	2.53896e-17	15.6258	9.34382
2920	0	METTL27	0.637795	7.31431e-17	4.38859e-16	10.7875	8.07121
2924	0	TMEM115	0.87013	1.27809e-26	7.66853e-26	25.3845	8.67531
2926	0	POLRMT	0.77907	2.95671e-21	1.77403e-20	18.9244	9.11095
2937	0	TPI1P2	0.654321	7.11205e-12	4.26723e-11	11.8035	12.4598
2946	0	ABHD14B	0.82716	5.42022e-24	3.25213e-23	26.0513	10.4234
3221	0	HPN	0.71831	6.82392e-14	4.09435e-13	13.6914	11.1474
2953	0	RNF167	0.767123	2.5177e-17	1.51062e-16	15.9722	9.65849
2957	0	SLC38A3	0.640845	3.8307e-19	2.29842e-18	12.6016	8.2215
2961	0	AL133467.3	0.669355	3.50826e-19	2.10496e-18	13.1978	8.22667
2964	0	BAIAP2L2	0.878049	3.95753e-29	2.37452e-28	26.486	8.1777
2966	0	AC020663.4	0.814286	7.33322e-20	4.39993e-19	18.6189	9.20123
2973	0	AP001453.4	0.697368	1.46869e-13	8.81214e-13	12.6765	10.9068
2977	0	CYP27A1	0.763158	9.87059e-18	5.92235e-17	17.4334	10.3435
2982	0	COQ4	0.936508	1.54018e-27	9.24108e-27	30.4159	9.32704
2984	0	PIGQ	0.731183	5.85168e-19	3.51101e-18	15.1375	8.74317
2998	0	TMEM120A	0.712121	1.18548e-12	7.11287e-12	11.1398	10.0999
3006	0	AP1M1	0.892308	2.31657e-24	1.38994e-23	26.7781	9.77681
3010	0	TKFC	0.813333	3.69622e-21	2.21773e-20	19.996	9.26508
3011	0	HPD	0.78125	6.98419e-24	4.19052e-23	29.8333	12.6982
3016	0	AC007325.2	0.675439	3.73365e-18	2.24019e-17	13.8715	9.07372
3023	0	C6orf223	0.654545	6.79159e-16	4.07495e-15	10.4541	8.10789
2955	0	AC093525.1	0.753247	2.84989e-17	1.70993e-16	19.8132	12.2416
3226	0	L2HGDH	0.6625	3.44102e-12	2.06461e-11	8.26438	8.37924
3233	0	SURF1	0.633333	7.56929e-12	4.54158e-11	10.3841	11.3523
3238	0	AL845331.1	0.744898	4.14931e-21	2.48958e-20	19.1683	9.72144
3379	0	AC011455.2	0.642105	5.2304e-13	3.13824e-12	9.81026	9.57888
3381	0	VPS26C	0.857143	1.13039e-18	6.78237e-18	19.2314	9.62636
3387	0	PGAP3	0.666667	3.90516e-12	2.3431e-11	8.91398	9.02465
3390	0	DUSP15	0.639535	1.05243e-11	6.31459e-11	7.58233	8.31599
3415	0	ABHD15	0.73494	3.01331e-17	1.80799e-16	12.8189	8.12935
3445	0	ZDHHC9	0.764706	4.81671e-16	2.89003e-15	14.7242	9.6794
3451	0	TRPC4AP	0.654206	1.89631e-15	1.13779e-14	10.5398	8.42634
3462	0	HS1BP3	0.701923	1.11839e-18	6.71035e-18	14.4991	8.86022
3467	0	FOXRED2	0.851064	2.5798e-30	1.54788e-29	28.3835	8.67907
3474	0	AP003071.5	0.728261	1.55228e-18	9.31365e-18	14.3092	8.49531
3476	0	ZFPM1	0.571429	1.07245e-11	6.43468e-11	6.63003	8.14428
3487	0	MEGF8	0.786667	3.69578e-19	2.21747e-18	15.8864	8.43619
3499	0	VPS39	0.74026	2.11538e-16	1.26923e-15	13.5695	9.00482
3511	0	TSKU	0.675	4.63888e-19	2.78333e-18	16.2513	10.1118
3375	0	GCAT	0.612613	5.28414e-13	3.17048e-12	8.85957	9.07035
3519	0	MPND	0.864078	8.09366e-35	4.8562e-34	33.269	8.69615
3525	0	PHB	0.859649	3.69894e-19	2.21936e-18	22.8183	11.0887
3533	0	RBFA	0.711111	6.93789e-17	4.16274e-16	12.6919	8.50493
3535	0	SUSD2	0.729412	2.98145e-17	1.78887e-16	16.7144	10.6771
3538	0	NINJ1	0.785714	7.25648e-18	4.35389e-17	18.0778	10.3366
3556	0	SPHK2	0.672897	7.30271e-17	4.38162e-16	12.6602	8.97785
3557	0	STK16	0.755556	2.87073e-20	1.72244e-19	16.1376	8.41576
3563	0	FAAP20	0.657658	2.82889e-16	1.69733e-15	12.2344	9.2127
3577	0	CLPB	0.596774	2.72349e-13	8.17046e-13	7.96552	8.17969
3581	0	SYNE4	0.634409	2.79072e-12	1.67443e-11	7.82534	8.2202
3588	0	UBALD1	0.718447	7.28806e-20	4.37284e-19	14.6673	8.21416
3606	0	UNC119	0.7	2.164e-14	1.2984e-13	10.5011	8.45327
3608	0	PTMS	0.738318	2.06616e-22	1.2397e-21	19.0466	9.16028
3619	0	SCAP	0.75641	1.04812e-17	6.28874e-17	15.9545	9.56509
3624	0	ALDH1L1	0.731707	7.97892e-17	4.78735e-16	16.59	10.8449
3521	0	PAFAH2	0.855422	3.28763e-27	1.97258e-26	24.7247	8.40373
4375	0	FAM98C	0.681818	1.51031e-14	9.06184e-14	10.0006	8.17168
3373	0	STRA6	0.830189	1.06864e-31	6.41183e-31	31.5877	9.45965
3370	0	SMIM6	0.638298	1.21227e-12	7.27363e-12	8.47811	8.58264
3240	0	COX6A1	0.857143	1.89816e-16	1.1389e-15	23.4639	13.4072
3242	0	DECR2	0.68	2.60494e-16	1.56296e-15	13.921	10.115
3243	0	MLST8	0.719512	5.34148e-16	3.20489e-15	11.9787	8.39379
3248	0	FKBP4P6	0.785714	2.62044e-21	1.57226e-20	18.4431	8.78172
3249	0	FBXO17	0.811111	4.34118e-25	2.60471e-24	23.7217	9.24351
3253	0	AC068533.4	0.75	2.14562e-19	1.28737e-18	19.2924	10.6098
3258	0	TIMM17B	0.657143	2.20777e-15	1.32466e-14	12.0124	9.60384
3262	0	FP885919.1	0.744898	4.14931e-21	2.48958e-20	19.1683	9.72144
3263	0	AL049839.2	0.723077	4.78024e-13	2.86814e-12	13.0335	11.2651
3275	0	CAMSAP3	0.743802	6.34735e-26	3.80841e-25	22.4388	9.21888
3279	0	DRG2	0.8	9.42201e-23	5.65321e-22	19.1105	8.35105
3282	0	TBC1D14	0.737705	4.82413e-13	2.89448e-12	12.5053	10.5977
3289	0	APEX2	0.73913	2.20818e-19	1.32491e-18	14.657	8.1846
3290	0	ALDH3B1	0.86747	2.12072e-28	1.27243e-27	28.0001	8.98113
3371	0	HECTD3	0.793478	5.37403e-24	3.22442e-23	22.4269	9.35266
3292	0	FAM50B	0.677778	1.35327e-14	8.11961e-14	10.747	8.8035
3311	0	CYP3A7-CYP3A51P	0.614815	6.4127e-16	3.84762e-15	11.04	9.10066
3312	0	RIPOR1	0.670732	5.98625e-13	3.59175e-12	10.7191	10.0677
3313	0	SSNA1	0.670213	1.06452e-14	6.38711e-14	11.3442	9.32752
3319	0	ESPL1	0.722689	2.42445e-23	1.45467e-22	17.5672	8.27633
3325	0	MTUS2	0.562914	2.89188e-13	1.73513e-12	9.72574	10.61
3326	0	ABHD14A-ACY1	0.712121	1.18548e-12	7.11287e-12	14.4857	13.1334
3329	0	TPI1P1	0.654321	7.11205e-12	4.26723e-11	11.8035	12.4598
3335	0	AP1M2	0.747475	1.52125e-21	9.12749e-21	20.148	9.96992
3338	0	MAB21L4	0.736364	7.51179e-23	4.50707e-22	17.4457	8.24554
3339	0	MRPL34	0.691358	5.00315e-14	3.00189e-13	13.365	11.1913
3344	0	FP565260.4	0.77305	4.23845e-34	2.54307e-33	28.7995	8.59559
3360	0	PCBP4	0.82716	5.42022e-24	3.25213e-23	26.0513	10.4234
3364	0	AL109827.1	0.925926	7.76515e-23	4.65909e-22	26.0322	9.7913
3368	0	DDX56	0.75641	1.04812e-17	6.28874e-17	15.5659	9.33213
3299	0	ZGPAT	0.705357	2.14291e-20	1.28574e-19	18.7818	10.424
4382	0	ATG13	0.670455	8.03642e-14	4.82185e-13	10.2611	8.99938
4383	0	ACOT4	0.685393	6.11066e-15	3.66639e-14	11.5351	9.11717
4385	0	CALML3	0.706667	1.46245e-27	8.77473e-27	23.1607	9.40433
5310	0	AZGP1	0.809524	1.211e-17	7.266e-17	21.3944	12.0293
5315	0	GIGYF1	0.739726	1.47825e-15	8.8695e-15	12.4551	8.74217
5321	0	MTX1	0.598214	3.78083e-12	2.2685e-11	8.60338	9.69494
5325	0	COMMD4P1	0.682927	1.12621e-13	6.75726e-13	11.1698	9.7263
5339	0	DNAJB12	0.8	1.4878e-17	8.92682e-17	16.0607	9.18645
5340	0	VARS1	0.701031	2.20261e-17	1.32156e-16	12.7346	8.39731
5342	0	VRK3	0.673684	4.3682e-15	2.62092e-14	12.0269	9.57288
5346	0	SH3TC1	0.664	7.45065e-19	4.47039e-18	14.3588	9.18534
5351	0	CNNM3	0.709302	4.85708e-16	2.91425e-15	11.7076	8.29948
5353	0	POMT1	0.825	1.623e-23	9.738e-23	21.6611	8.87113
5355	0	AP001496.2	0.769231	1.29519e-18	7.77113e-18	15.1083	8.45468
5357	0	AL136295.4	0.710526	2.44816e-14	1.4689e-13	12.8783	10.2535
5358	0	CINP	0.677419	4.91911e-15	2.95147e-14	10.5863	8.40998
5363	0	LRMDA	0.480469	7.15618e-13	4.29371e-12	9.14852	12.0717
5366	0	THNSL2	0.708333	9.23682e-18	5.54209e-17	14.5667	9.29576
5367	0	YKT6	0.673469	1.5791e-15	9.47458e-15	11.7622	9.0856
5369	0	ZNF511-PRAP1	0.78481	5.27073e-20	3.16244e-19	22.0379	11.2158
5374	0	MIR1915HG	0.806452	1.80729e-25	1.08438e-24	22.4954	8.68068
5377	0	ZFYVE19	0.761364	2.7309e-20	1.63854e-19	16.0795	8.3123
5380	0	OGG1	0.8	3.84982e-20	2.30989e-19	19.4939	9.66434
5390	0	SLC25A22	0.681818	1.51031e-14	9.06184e-14	10.2559	8.38025
5399	0	CISH	0.64486	9.07983e-15	5.4479e-14	11.2958	9.60541
5404	0	COLEC11	0.71134	3.57454e-18	2.14472e-17	15.7978	9.80153
5408	0	KMT5C	0.831579	1.51207e-28	9.07239e-28	24.1348	8.03279
5414	0	MRPL24	0.725	5.50496e-16	3.30298e-15	15.0315	10.4622
5417	0	GGTLC1	0.722892	2.05245e-16	1.23147e-15	18.1886	12.3497
5419	0	ALG3	0.746667	2.07465e-16	1.24479e-15	13.521	8.8908
5432	0	FAM3A	0.7375	8.00786e-17	4.80472e-16	14.0437	9.10921
5439	0	APOC2	0.620438	1.22518e-16	7.35109e-16	12.5553	9.79263
5303	0	MCRIP2	0.726316	5.71441e-19	3.42865e-18	17.4709	10.1528
5293	0	TECRP1	0.849315	1.81042e-23	1.08625e-22	27.2904	10.8792
5291	0	ABCD4	0.774648	2.29372e-17	1.37623e-16	15.403	9.20134
5290	0	SLC1A5	0.735294	4.13187e-21	2.47912e-20	17.8031	9.14614
5133	0	SEMA6C	0.608	3.11036e-14	9.33109e-14	9.12134	8.55226
5142	0	ATP6V0D1	0.846154	9.24725e-25	5.54835e-24	29.6851	11.2397
5143	0	SLC26A6	0.825	1.623e-23	9.738e-23	20.8506	8.53922
5163	0	KIF13B	0.725806	1.25609e-12	7.53653e-12	10.9388	9.7512
5164	0	MTMR11	0.740741	8.43847e-12	5.06308e-11	9.84568	9.24222
5166	0	TBC1D17	0.669643	2.2748e-17	1.36488e-16	12.0445	8.32154
5171	0	NHP2P2	0.59375	1.75821e-13	1.05493e-12	9.57013	9.73031
5172	0	MRPL55	0.670103	3.85446e-15	2.31268e-14	11.5873	9.2373
5173	0	CLEC18B	0.663158	2.25588e-14	1.35353e-13	13.0875	11.1354
5174	0	AC008687.1	0.710938	6.9761e-24	4.18566e-23	17.4502	8.16183
5180	0	REEP6	0.728155	1.08258e-20	6.4955e-20	18.1756	9.62663
5185	0	TUBB4B	0.68	2.02712e-12	1.21627e-11	12.0165	11.6367
5193	0	CLEC18C	0.663158	2.25588e-14	1.35353e-13	13.0875	11.1354
5194	0	SPDEF	0.711712	8.85971e-21	5.31583e-20	15.3593	8.28681
5457	0	C8orf82	0.797619	2.73218e-22	1.63931e-21	21.1975	9.4899
5205	0	OAF	0.666667	9.35299e-15	5.61179e-14	12.5123	10.3013
5211	0	TBRG4	0.642857	1.23277e-11	7.39662e-11	7.57956	8.32205
5212	0	CSDC2	0.870968	3.33162e-32	1.99897e-31	31.6821	8.89824
5218	0	Z84492.1	0.666667	1.21779e-15	7.30675e-15	11.562	8.95382
5219	0	CGB1	0.710938	6.9761e-24	4.18566e-23	17.4502	8.16183
5226	0	PFKL	0.768293	1.82613e-19	1.09568e-18	18.1651	9.71555
5233	0	RUSC1	0.690476	1.83887e-14	1.10332e-13	11.0948	9.00782
5250	0	OCEL1	0.75	2.14562e-19	1.28737e-18	16.2863	8.95659
5253	0	ABCF3	0.8	3.84982e-20	2.30989e-19	17.5542	8.70272
5255	0	MUC13	0.553459	3.55836e-13	2.13501e-12	8.65938	9.67757
5261	0	AC115284.1	0.82716	5.42022e-24	3.25213e-23	26.0513	10.4234
5268	0	TBC1D13	0.842105	5.09816e-18	3.05889e-17	18.8205	9.95166
5275	0	ZBTB7B	0.837838	3.74479e-34	2.24688e-33	29.9019	8.22125
5285	0	LINC01749	0.717593	1.38388e-42	8.30328e-42	44.1938	11.3289
5286	0	EMC10	0.682692	3.76341e-17	2.25805e-16	16.0678	11.034
5206	0	PPP1R16A	0.766234	3.58417e-18	2.1505e-17	17.695	10.1928
5463	0	ACBD4	0.824561	6.19305e-17	3.71583e-16	14.56	8.38873
5464	0	FAAH	0.835616	2.39538e-22	1.43723e-21	20.8249	8.8756
5468	0	EPHX2	0.725806	1.25609e-12	7.53653e-12	12.5994	11.2315
5633	0	PCYT2	0.897436	1.13652e-29	6.81914e-29	30.7053	9.10197
5637	0	SLC19A1	0.663158	2.25588e-14	1.35353e-13	9.72407	8.2736
5654	0	IPO13	0.639175	4.43827e-13	2.66296e-12	9.35446	9.12272
5657	0	TMEM143	0.601695	5.16978e-13	3.10187e-12	8.59404	8.95122
5669	0	NFS1	0.955556	3.37758e-21	2.02655e-20	24.4144	9.61023
5670	0	CRHBP	0.666667	1.56326e-16	9.37958e-16	12.7616	9.32538
5672	0	SNX17	0.654321	7.11205e-12	4.26723e-11	9.74564	10.2876
5675	0	GPD1	0.859375	2.12982e-21	1.27789e-20	24.4813	10.6112
5678	0	GLUD2	0.712644	1.88916e-16	1.1335e-15	15.7798	10.8434
5680	0	CERS2	0.757576	3.57034e-15	2.14221e-14	16.3179	11.48
5682	0	DHRS4L2	0.728814	3.28387e-12	1.97032e-11	12.4903	11.4912
5683	0	LONP1	0.804348	5.32034e-25	3.1922e-24	23.9612	9.44959
5690	0	ZFHX2-AS1	0.821918	2.87685e-21	1.72611e-20	19.4865	8.88734
5692	0	DCXR	0.688312	3.36356e-13	2.01813e-12	14.5232	13.0254
5625	0	PRKAG1	0.786667	3.69578e-19	2.21747e-18	18.8091	9.98821
5702	0	RHBDD2	0.8625	6.60306e-27	3.96184e-26	29.3476	10.0076
5713	0	PTGES2	0.746835	2.94973e-17	1.76984e-16	15.0016	9.35673
5719	0	TMEM132E	0.663793	1.71099e-17	1.02659e-16	12.0317	8.32408
5729	0	REEP2	0.697479	6.32853e-21	3.79712e-20	14.7085	8.03903
5735	0	EEF1AKMT3	0.774194	1.60198e-22	9.61188e-22	20.1953	9.2157
5744	0	KHK	0.659091	4.06348e-13	2.43809e-12	12.1936	11.4966
5746	0	TMUB1	0.705357	2.14291e-20	1.28574e-19	15.6862	8.70598
5749	0	ACOT8	0.766667	3.54185e-21	2.12511e-20	17.2947	8.49352
5760	0	AAAS	0.808219	3.15414e-20	1.89249e-19	17.2193	8.41234
5762	0	RAD51D	0.672727	2.6024e-17	1.56144e-16	12.1034	8.35321
5764	0	SLC25A1	0.907216	3.46107e-38	2.07664e-37	43.8854	9.94312
5783	0	AOC1	0.740741	3.00375e-17	1.80225e-16	20.145	12.6742
5784	0	DDX54	0.740741	3.00375e-17	1.80225e-16	12.9862	8.17025
5789	0	SYT15	0.682692	3.76341e-17	2.25805e-16	11.695	8.03111
5794	0	AC027796.3	0.784091	3.66683e-22	2.2001e-21	18.8848	8.65165
5711	0	SLC25A25	0.565217	2.60413e-12	1.56248e-11	7.51222	8.8343
5125	0	KCNK5	0.63	7.24334e-13	4.34601e-12	10.5492	10.6206
5624	0	MROH1	0.663265	8.17012e-15	4.90207e-14	10.4277	8.59312
5617	0	LINC01547	0.784483	3.21845e-29	1.93107e-28	23.5742	8.12112
5472	0	RNF123	0.59375	1.75821e-13	5.27464e-13	8.59415	8.738
5476	0	COMMD4	0.674699	2.47152e-13	1.48291e-12	10.8536	9.82525
5480	0	IFRD2	0.705263	2.37452e-17	1.42471e-16	13.8706	9.10938
5484	0	RNF40	0.782609	5.08399e-23	3.05039e-22	20.5704	9.0783
5489	0	SMO	0.731183	5.85168e-19	3.51101e-18	13.8975	8.02693
5501	0	HINT2	0.671053	4.40171e-12	2.64103e-11	11.1312	11.247
5510	0	TMEM184A	0.813953	3.04345e-24	1.82607e-23	20.0571	8.06832
5521	0	AC135586.2	0.666667	2.57853e-14	1.54712e-13	12.6059	10.7147
5522	0	H2BC5	0.666667	1.44019e-12	8.64115e-12	10.6513	10.3891
5526	0	MPV17	0.792683	2.27014e-21	1.36208e-20	21.3503	10.0462
5527	0	DNPH1	0.735294	2.70396e-14	1.62238e-13	14.3611	11.0841
5529	0	UROS	0.677778	1.35327e-14	8.11961e-14	11.9081	9.75467
5530	0	AC026464.6	0.678161	3.71012e-14	2.22607e-13	11.8128	9.98654
5533	0	CISD3	0.794872	1.59354e-20	9.56121e-20	20.8783	10.2159
5622	0	ADGRV1	0.669903	5.00059e-16	3.00035e-15	12.8003	9.61566
5539	0	AL117187.2	0.705263	2.37452e-17	1.42471e-16	13.295	8.73133
5545	0	TUBG2	0.726027	1.0186e-14	6.11163e-14	11.9945	9.09158
5553	0	TUBG1	0.905882	2.73617e-33	1.6417e-32	36.9757	9.6519
5556	0	CYP4A11	0.672566	9.23998e-18	5.54399e-17	17.9423	12.0589
5567	0	SLC22A17	0.813953	3.04345e-24	1.82607e-23	21.6092	8.69269
5569	0	ARFIP2	0.882353	1.19615e-30	7.1769e-30	33.1035	9.65447
5570	0	PRELID1P5	0.6625	3.44102e-12	2.06461e-11	11.4087	11.5672
5571	0	RAB3A	0.698113	1.0263e-18	6.1578e-18	13.1578	8.06765
5573	0	ESRRA	0.742424	2.66929e-14	1.60157e-13	12.9394	9.88683
5578	0	MOCS1	0.901408	2.04098e-27	1.22459e-26	28.4783	9.11448
5593	0	PNMA6A	0.635417	1.02502e-12	6.15014e-12	8.67176	8.76489
5597	0	EPN1	0.659864	9.11999e-22	5.47199e-21	18.0625	10.0177
5598	0	TMEM63A	0.682243	1.34501e-17	8.07003e-17	14.1755	9.48291
5606	0	PLEKHH3	0.577236	8.0649e-12	4.83894e-11	6.80286	8.1802
5612	0	FN3KRP	0.705128	2.31397e-14	1.38838e-13	11.6832	9.35638
5542	0	ZNF384	0.75	1.77279e-13	1.06368e-12	11.2689	9.07307
2868	0	CEL	0.673203	3.67115e-24	2.20269e-23	16.7606	8.18023
5124	0	SARDH	0.789916	1.27691e-30	7.66145e-30	26.6265	8.68245
5115	0	CYB561	0.8	1.4878e-17	8.92682e-17	17.7223	10.1368
4543	0	NINL	0.734375	1.85464e-13	1.11278e-12	11.5176	9.48525
4544	0	PDZK1IP1	0.823529	3.41745e-15	2.05047e-14	21.0502	13.6054
4548	0	BCR	0.724138	2.91249e-17	1.7475e-16	14.1991	9.13074
4560	0	CTSA	0.838235	4.67757e-21	2.80654e-20	27.789	12.5563
4562	0	SCAMP5	0.844156	2.82913e-24	1.69748e-23	21.6318	8.37914
4563	0	SLC25A10	0.844156	2.82913e-24	1.69748e-23	24.6548	9.55015
4566	0	TRIM15	0.802083	7.41233e-26	4.4474e-25	21.5818	8.24452
4568	0	CGB3	0.723077	1.46415e-25	8.78489e-25	18.8491	8.08244
4583	0	FAM174C	0.613445	5.7663e-14	3.45978e-13	9.8001	9.29152
4586	0	IVD	0.727273	1.8467e-13	1.10802e-12	12.6287	10.5003
4590	0	TRIP6	0.709677	7.96198e-12	4.77719e-11	10.3848	10.1519
4593	0	MECR	0.731481	5.47962e-22	3.28777e-21	16.9046	8.3696
4595	0	LRRC75B	0.655914	1.28813e-13	7.72877e-13	10.6126	9.66524
4596	0	TMEM254	0.653846	5.27549e-15	3.16529e-14	11.2746	9.29945
4601	0	STIMATE	0.686275	4.20244e-17	2.52147e-16	12.2713	8.40739
4604	0	FBXL18	0.632812	1.42299e-16	8.53797e-16	10.5731	8.11848
4605	0	DPEP1	0.83871	1.10388e-28	6.6233e-28	36.6591	12.0384
4607	0	FOXI1	0.666667	4.37101e-16	2.6226e-15	11.325	8.51618
4608	0	C1orf122	0.645455	3.26528e-15	1.95917e-14	12.6021	10.3781
4609	0	SLC34A1	0.75	2.14562e-19	1.28737e-18	20.7722	11.4236
4614	0	LRRC24	0.797619	2.73218e-22	1.63931e-21	21.1975	9.4899
4634	0	SLC52A3	0.71028	6.46838e-20	3.88103e-19	14.9401	8.44029
4659	0	CRYM	0.715909	7.30768e-17	4.38461e-16	17.3994	11.5976
4661	0	RDH5	0.772727	1.86356e-26	1.11814e-25	23.2637	9.00968
4662	0	TSFM	0.792453	4.35694e-14	2.61416e-13	13.4206	9.76013
4665	0	CAPN15	0.660714	1.17177e-16	7.0306e-16	10.9516	8.0114
4672	0	MVK	0.828571	6.43767e-21	3.8626e-20	19.8026	9.11423
4681	0	ZNF213	0.75	2.28457e-26	1.37074e-25	22.8757	9.15935
4682	0	DNAJB1P1	0.75	4.07828e-21	2.44697e-20	18.9147	9.52404
4542	0	NCS1	0.831169	3.63302e-23	2.17981e-22	21.1673	8.73876
4541	0	LMF1	0.642202	7.68056e-15	4.60833e-14	9.48812	8.05991
4534	0	AL591895.1	0.637363	3.29895e-12	1.97937e-11	9.20841	9.68915
4518	0	SUPT6H	0.714286	1.7498e-13	1.04988e-12	10.5617	8.92494
4394	0	AZGP1P1	0.787879	2.94039e-25	1.76423e-24	28.6937	11.4312
4398	0	AL121845.2	0.802083	7.41233e-26	4.4474e-25	26.2943	10.0448
4403	0	MCCC2	0.945946	5.33855e-17	3.20313e-16	21.8879	10.9489
4404	0	OGDH	0.765432	5.06224e-19	3.03734e-18	18.1015	9.95291
4407	0	DDX11	0.730769	4.05067e-21	2.4304e-20	17.6425	9.1159
4408	0	AKR1C3	0.679487	7.49273e-13	4.49564e-12	13.2771	12.4085
4417	0	TCL6	0.669355	3.50826e-19	2.10496e-18	13.1978	8.22667
4418	0	BCS1L	0.68	2.02712e-12	1.21627e-11	9.44291	9.14444
4421	0	NABP2	0.631579	2.35139e-12	1.41083e-11	7.83438	8.21367
4426	0	SLC22A18	0.603604	2.12374e-12	1.27424e-11	9.83988	10.7535
4428	0	FTCD	0.722222	3.77061e-21	2.26237e-20	21.4341	11.1891
4430	0	ALDH1B1	0.648649	1.38009e-15	8.28054e-15	13.0425	10.4189
4431	0	FERMT1	0.679012	2.76054e-13	1.65632e-12	10.0029	9.03201
4432	0	GPX4	0.77027	9.11249e-18	5.46749e-17	21.2488	12.4653
4701	0	FO681492.1	0.682692	3.76341e-17	2.25805e-16	11.695	8.03111
4435	0	ZFAND2B	0.685714	1.50569e-17	9.03415e-17	12.8712	8.59177
4450	0	GCDH	0.719697	1.37541e-25	8.25248e-25	26.0411	11.2065
4452	0	AL133410.3	0.671053	4.40171e-12	2.64103e-11	11.1312	11.247
4455	0	SIGMAR1	0.719101	2.81163e-17	1.68698e-16	13.503	8.73585
4456	0	ACAD8	0.910448	1.00833e-26	6.04997e-26	30.4722	9.9135
4466	0	SPRYD4	0.854167	2.62506e-31	1.57504e-30	29.4847	8.69151
4467	0	CPN2	0.73913	3.66397e-24	2.19838e-23	19.8799	8.83688
4468	0	AP2A1	0.705357	2.14291e-20	1.28574e-19	15.5226	8.61514
4472	0	CRB3	0.72043	3.95655e-18	2.37393e-17	13.8962	8.53451
4476	0	RANGRF	0.640777	5.88267e-14	3.5296e-13	10.6197	9.64548
4477	0	GGTLC4P	0.717949	3.7143e-15	2.22858e-14	16.6807	12.3977
4479	0	FTL	0.897436	3.35656e-15	2.01394e-14	24.5239	14.5373
4483	0	PROZ	0.705263	2.37452e-17	1.42471e-16	14.102	9.26136
4488	0	PLA2G6	0.666667	2.57853e-14	1.54712e-13	9.47036	8.04958
4505	0	ACP5	0.63	7.24334e-13	4.34601e-12	10.5171	10.5883
4441	0	MAPT	0.696629	1.07185e-15	6.43108e-15	13.3632	9.8669
4705	0	GET3	0.677083	1.78187e-15	1.06912e-14	12.9997	10.0234
4717	0	TMEM94	0.72449	2.09291e-19	1.25575e-18	15.14	8.61438
4727	0	PRELID2	0.58156	7.73547e-14	4.64128e-13	10.2374	10.3379
4950	0	AQP7	0.744898	4.14931e-21	2.48958e-20	19.1683	9.72144
4952	0	DARS2	0.823529	3.41745e-15	2.05047e-14	12.8971	8.33579
4958	0	SLC2A4RG	0.761905	1.96094e-19	1.17656e-18	19.9288	10.766
4959	0	KLK1	0.670659	3.83952e-26	2.30371e-25	23.3625	10.5537
4966	0	SLC22A23	0.7625	1.39676e-18	8.38058e-18	16.121	9.11774
4967	0	IPO4	0.648352	7.16846e-13	4.30108e-12	8.80357	8.60908
4972	0	SAT2	0.952381	1.28883e-19	7.73297e-19	28.4614	12.1817
4978	0	SLC22A4	0.792208	4.56418e-20	2.73851e-19	18.718	9.40677
4988	0	CT476828.6	0.673267	5.68834e-16	3.413e-15	10.7105	8.03499
4989	0	ZNF513	0.626168	1.84266e-13	1.10559e-12	8.96675	8.65866
5008	0	SIGIRR	0.86	6.24454e-17	3.74673e-16	19.171	10.5926
5014	0	CIB1	0.738095	1.13209e-17	6.79254e-17	17.9371	11.0423
5016	0	NCSTN	0.641304	1.42777e-12	8.56664e-12	9.47034	9.59941
5022	0	ZFYVE28	0.699029	2.86355e-18	1.71813e-17	13.423	8.42826
4948	0	XPNPEP2	0.805556	9.15706e-20	5.49424e-19	23.4372	11.7672
5039	0	SDF4	0.577236	8.0649e-12	4.83894e-11	8.7913	10.5712
5063	0	PPT2-EGFL8	0.864865	3.95389e-25	2.37234e-24	24.4408	8.91691
5064	0	AC109780.1	0.655738	1.07672e-17	6.4603e-17	13.7206	9.49524
5069	0	KCNAB2	0.821918	2.87685e-21	1.72611e-20	20.2862	9.25207
5070	0	TECR	0.849315	1.81042e-23	1.08625e-22	27.2904	10.8792
5076	0	KLF15	0.653061	4.03898e-14	2.42339e-13	10.9618	9.64978
5078	0	AC006206.2	0.58042	6.1146e-14	3.66876e-13	8.73913	8.77394
5082	0	KYAT1	0.932432	7.92185e-32	4.75311e-31	32.2988	8.57597
5085	0	DHTKD1	0.714286	3.13945e-12	1.88367e-11	11.739	11.001
5088	0	AL162231.3	0.777778	8.23058e-18	4.93835e-17	16.0216	9.28403
5089	0	GRHPR	0.670588	2.19697e-13	1.31818e-12	13.2168	11.9892
5095	0	DHRS1	0.74359	7.9201e-17	4.75206e-16	15.3748	9.88798
5102	0	MPST	0.811765	8.99608e-24	5.39765e-23	23.4882	9.66754
5112	0	MFSD3	0.78	9.50652e-25	5.70391e-24	20.2737	8.33144
5113	0	PPP1R16B	0.776471	8.34322e-21	5.00593e-20	20.5005	10.125
5059	0	POLR2C	0.894737	1.26618e-21	7.59707e-21	24.3367	10.0222
5117	0	FOXP4	0.736264	5.92063e-19	3.55238e-18	14.1786	8.13508
4943	0	CLSTN3	0.637363	3.29895e-12	1.97937e-11	8.4856	8.9286
4938	0	SHARPIN	0.78481	5.27073e-20	3.16244e-19	16.8095	8.5549
4730	0	AC004918.2	0.878788	3.06146e-12	1.83688e-11	13.131	9.99256
4741	0	SURF6	0.722892	2.05245e-16	1.23147e-15	12.1713	8.26406
4744	0	RNF185	0.851852	1.04344e-17	6.26066e-17	17.4294	9.27753
4745	0	GGTLC5P	0.705128	2.31397e-14	1.38838e-13	15.4798	12.3969
4746	0	GSK3A	0.760417	5.16728e-22	3.10037e-21	19.9598	9.4948
4747	0	PNPLA4	0.675676	4.925e-12	2.955e-11	9.88079	9.95804
4753	0	AMT	0.754098	6.6208e-14	3.97248e-13	12.9049	9.99841
4756	0	CHPT1	0.795455	5.3766e-12	3.22596e-11	13.3865	11.4984
4766	0	MRPS34	0.677083	1.78187e-15	1.06912e-14	12.5768	9.69737
4768	0	BCAR1	0.765306	6.64271e-23	3.98562e-22	18.8197	8.53794
4777	0	PALM	0.807692	1.577e-21	9.46198e-21	20.9919	9.6203
4803	0	KIR3DL2	0.79845	2.36636e-34	1.41981e-33	29.7051	8.51921
4811	0	DAO	0.8	2.86757e-16	1.72054e-15	17.4589	10.8118
4817	0	COG7	0.647727	1.95409e-12	1.17246e-11	8.16614	8.29075
4939	0	AC093525.2	0.780822	2.93915e-18	1.76349e-17	21.7007	12.2064
4822	0	CHCHD10	0.607477	3.18772e-12	1.91263e-11	10.917	12.0365
4838	0	CPNE6	0.701299	1.17495e-27	7.04967e-27	19.7448	8.05018
4845	0	ARSF	0.649573	1.75525e-16	1.05315e-15	11.1073	8.35668
4854	0	GPR89P	0.784314	3.39919e-13	2.03951e-12	13.3939	10.546
4874	0	SLC7A9	0.79661	8.15428e-16	4.89257e-15	18.8766	12.0926
4884	0	HDAC6	0.933333	5.8037e-26	3.48222e-25	32.3917	10.5892
4885	0	SERPINA5	0.723077	4.78024e-13	2.86814e-12	13.0335	11.2651
4902	0	AL138733.1	0.569767	9.1014e-16	5.46084e-15	10.9523	9.84065
4907	0	SMPD1	0.851852	3.16682e-26	1.90009e-25	28.1385	9.97467
4908	0	PMPCA	0.792683	2.27014e-21	1.36208e-20	21.0526	9.90612
4910	0	LDHD	0.83871	1.10388e-28	6.6233e-28	29.3854	9.64981
4922	0	COX6A1P2	0.857143	1.89816e-16	1.1389e-15	23.4639	13.4072
4923	0	BMS1P10	0.666667	4.37101e-16	2.6226e-15	13.0434	9.80837
4925	0	C2CD2L	0.724138	2.91249e-17	1.7475e-16	13.8655	8.91626
4935	0	PPP2R2D	0.72	9.93425e-15	5.96055e-14	11.1629	8.5255
4830	0	CNDP1	0.640625	3.09853e-17	1.85912e-16	11.5381	8.40046
2867	0	FCN3	0.644928	5.56024e-19	3.33615e-18	14.331	9.37294
4949	0	NAPRT	0.679012	2.76054e-13	1.65632e-12	10.8519	9.7986
2861	0	SLC6A19	0.827586	8.81384e-26	5.2883e-25	32.0607	11.9058
926	0	THTPA	0.821918	2.87685e-21	1.72611e-20	19.4865	8.88734
927	0	PNP	0.721311	3.2361e-12	1.94166e-11	12.1497	11.288
932	0	GLB1L	0.805556	9.15706e-20	5.49424e-19	18.3374	9.20674
937	0	CYP4F2	0.731183	5.85168e-19	3.51101e-18	19.2249	11.104
939	0	TUFM	0.722222	2.64453e-14	1.58672e-13	14.4552	11.3506
942	0	SCLY	0.688312	3.36356e-13	2.01813e-12	10.145	9.09868
949	0	RFNG	0.670886	1.62584e-12	9.75505e-12	8.39013	8.16839
953	0	MGMT	0.646465	8.15888e-14	4.89533e-13	10.2396	9.3184
954	0	LRRC7	0.587302	8.28083e-13	4.9685e-12	7.83109	8.49798
956	0	PPIL2	0.662651	1.2673e-12	7.60383e-12	8.554	8.35475
969	0	AC217785.1	0.598214	3.78083e-12	2.2685e-11	8.60338	9.69494
972	0	TXNRD2	0.887324	4.18341e-26	2.51004e-25	25.051	8.5658
974	0	HSD11B2	0.744186	1.57385e-18	9.44308e-18	20.7693	12.0708
975	0	GSTM2	0.647059	5.30837e-12	3.18502e-11	9.46517	9.98982
976	0	TRPM3	0.75	5.39695e-16	3.23817e-15	14.4475	9.71506
985	0	ASB16	0.649573	1.75525e-16	1.05315e-15	10.6988	8.04937
987	0	SLC7A8	0.708333	1.66962e-13	1.00177e-12	14.4057	12.2559
994	0	STRA6LP	0.723404	1.50738e-18	9.04427e-18	13.4129	8.01088
996	0	ABHD14A	0.684211	4.85301e-22	2.91181e-21	19.4987	10.2954
1009	0	AL391422.3	0.677778	1.35327e-14	8.11961e-14	10.747	8.8035
1029	0	GMPPA	0.752475	2.0184e-22	1.21104e-21	17.7097	8.35315
1033	0	MAPK12	0.545455	2.76891e-11	8.30674e-11	6.45827	8.63534
1038	0	TTR	0.578571	1.65983e-13	9.959e-13	7.68372	8.00159
1044	0	SCYL1	0.625	5.04566e-13	3.0274e-12	8.57916	8.59515
1051	0	SDHCP2	0.758621	1.68019e-13	1.00811e-12	13.7004	10.8856
1057	0	SLC22A12	0.793388	1.46121e-31	8.76724e-31	34.5383	10.8707
1059	0	SERPINC1	0.585987	8.38003e-16	5.02802e-15	9.45132	8.23734
1061	0	FAM151A	0.774648	3.7222e-53	2.23332e-52	61.8975	11.7351
1065	0	AC048334.1	0.686957	2.68505e-19	1.61103e-18	15.9554	9.63015
921	0	AC026954.6	0.728395	2.10151e-16	1.26091e-15	14.1922	9.56967
915	0	FO681492.2	0.682692	3.76341e-17	2.25805e-16	11.695	8.03111
912	0	KREMEN1	0.635417	1.02502e-12	6.15014e-12	8.20551	8.29364
907	0	AC129492.3	0.658824	1.10828e-12	6.64968e-12	9.60197	9.38685
693	0	PLA2G12B	0.593496	5.94725e-13	3.56835e-12	8.0867	8.58166
720	0	EIF2B2	0.732394	1.02982e-14	6.1789e-14	13.3963	10.0693
725	0	SEMA3B	0.851351	5.89945e-24	3.53967e-23	24.2727	9.45075
726	0	FUZ	0.837209	2.13815e-26	1.28289e-25	23.7302	8.50222
729	0	TMEM199	0.674699	2.47152e-13	1.48291e-12	9.82932	8.89797
736	0	KLHL22	0.636364	8.94434e-12	5.3666e-11	7.45713	8.16687
738	0	SCMH1	0.613861	5.74978e-12	3.44987e-11	7.72494	8.62057
741	0	ACSF2	0.813333	3.69622e-21	2.21773e-20	24.7765	11.4801
747	0	MIOX	0.813953	1.53893e-12	9.23358e-12	16.5978	13.292
760	0	MRO	0.577236	8.0649e-12	4.83894e-11	8.62813	10.375
772	0	INTS1	0.650602	6.1608e-12	3.69648e-11	7.66094	8.08793
775	0	TRPV1	0.73913	2.20818e-19	1.32491e-18	16.0864	8.98278
777	0	TPRG1L	0.894737	1.26618e-21	7.59707e-21	25.7679	10.6116
787	0	ZNF688	0.59633	1.01479e-11	6.08872e-11	7.30811	8.58357
1069	0	DHRS4	0.728814	3.28387e-12	1.97032e-11	12.4903	11.4912
788	0	TRIM36	0.605263	7.83841e-13	4.70305e-12	7.64202	8.03086
794	0	POLRMTP1	0.77907	2.95671e-21	1.77403e-20	18.9244	9.11095
803	0	MCRIP2P1	0.712766	9.81755e-18	5.89053e-17	15.8743	10.0829
832	0	AL136295.3	0.7375	8.00786e-17	4.80472e-16	14.4061	9.34422
841	0	CYB5D2	0.69697	2.02594e-17	1.21556e-16	13.9255	9.21601
845	0	PRELID1P3	0.6625	3.44102e-12	2.06461e-11	11.4087	11.5672
846	0	ATXN7L1	0.626374	1.44821e-11	8.68926e-11	7.11619	8.07065
851	0	TMEM150A	0.844828	1.69719e-18	1.01831e-17	18.3921	9.43323
855	0	SLC39A5	0.7	2.164e-14	1.2984e-13	13.3465	10.7439
876	0	PPP2R5B	0.741935	8.19674e-20	4.91805e-19	15.5532	8.4571
879	0	ATP6V0C	0.753247	2.84989e-17	1.70993e-16	19.8132	12.2416
882	0	PTH1R	0.80597	1.80061e-18	1.08036e-17	22.1198	11.9093
883	0	RAB11B	0.596026	4.42915e-16	2.65749e-15	11.7002	9.84481
891	0	APOM	0.75	4.07828e-21	2.44697e-20	24.8768	12.5261
897	0	ECD	0.737705	4.82413e-13	2.89448e-12	10.2105	8.65295
789	0	STIM2	0.843373	4.63628e-26	2.78177e-25	24.0635	8.67218
1071	0	SLC6A8	0.726316	5.71441e-19	3.42865e-18	18.2327	10.5954
1073	0	CAPN5	0.805195	4.59349e-21	2.7561e-20	18.9922	8.93016
1078	0	INO80B	0.77381	2.34416e-20	1.4065e-19	16.7349	8.48321
1330	0	BCL2L13	0.693333	3.66469e-13	2.19881e-12	10.8083	9.65221
1332	0	NSDHL	0.609524	3.89076e-12	2.33445e-11	7.65612	8.47665
1333	0	SFXN5	0.907407	1.96411e-21	1.17847e-20	23.8501	9.77384
1334	0	TUFMP1	0.722222	2.64453e-14	1.58672e-13	14.4552	11.3506
1336	0	HGH1	0.87	1.61332e-34	9.67993e-34	35.1742	9.21251
1343	0	PEX5	0.866667	1.2677e-20	7.60618e-20	22.5937	10.0888
1352	0	CT476828.5	0.686275	4.20244e-17	2.52147e-16	11.9401	8.18048
1353	0	VAC14	0.719101	2.81163e-17	1.68698e-16	13.0903	8.46883
1359	0	MRPL38	0.753247	2.84989e-17	1.70993e-16	15.1463	9.35811
1361	0	NAXE	0.738095	1.13209e-17	6.79254e-17	17.3762	10.697
1375	0	WBP1	0.88	7.45292e-27	4.47175e-26	28.8983	9.67785
1379	0	NSMF	0.836066	8.07024e-19	4.84214e-18	17.5429	8.92975
1387	0	SH3YL1	0.654321	7.11205e-12	4.26723e-11	11.5435	12.1854
1390	0	KCNH6	0.671756	1.71097e-20	1.02658e-19	14.0794	8.16447
1329	0	SLC22A8	0.8	9.42201e-23	5.65321e-22	28.767	12.5708
1399	0	TLN2	0.772727	4.40541e-16	2.64324e-15	15.5682	10.1024
1406	0	RBPMS2	0.684211	8.28546e-13	4.97128e-12	10.4035	9.69061
1415	0	PMVK	0.760563	1.89301e-16	1.13581e-15	15.2736	9.83482
1420	0	FAM214B	0.68	2.02712e-12	1.21627e-11	8.7921	8.51421
1432	0	AL391422.2	0.677778	1.35327e-14	8.11961e-14	10.747	8.8035
1439	0	PIAS4	0.715789	3.77966e-18	2.2678e-17	13.6562	8.4319
1445	0	IFT46	0.647059	5.30837e-12	3.18502e-11	8.37124	8.83525
1450	0	QDPR	0.740741	8.43847e-12	5.06308e-11	12.7079	11.929
1456	0	FAH	0.875	1.34473e-22	8.06835e-22	26.6453	10.7208
1464	0	MTX1P1	0.598214	3.78083e-12	2.2685e-11	8.60338	9.69494
1468	0	TMEM25	0.711111	6.93789e-17	4.16274e-16	12.3123	8.25058
1470	0	ETNK2	0.713043	1.2018e-21	7.21082e-21	19.4509	10.0404
1477	0	BCORL1	0.615385	7.04781e-14	4.22868e-13	8.4605	8.04915
1489	0	DNMT1	0.607477	3.18772e-12	1.91263e-11	10.917	12.0365
1493	0	NPRL3	0.653465	1.46233e-14	8.77398e-14	9.87971	8.41462
1400	0	CD320	0.662921	1.70221e-13	1.02133e-12	9.47443	8.61837
665	0	PDXP	0.881579	2.33656e-27	1.40194e-26	27.5046	9.0207
1280	0	PHKG2	0.783505	2.4389e-24	1.46334e-23	21.1312	8.79477
1259	0	FAM83D	0.634328	1.76982e-17	1.06189e-16	11.3366	8.21468
1085	0	SLC3A2	0.878788	1.35852e-23	8.15112e-23	29.4175	11.2721
1094	0	GALE	0.736111	3.91299e-15	2.3478e-14	12.2026	8.85951
1096	0	SLC39A4	0.8125	6.93636e-27	4.16182e-26	28.1033	10.1814
1106	0	TM6SF2	0.828571	3.28188e-31	1.96913e-30	26.358	8.03532
1113	0	CR753842.1	0.704225	4.22271e-13	2.53362e-12	12.6135	11.1453
1119	0	PRSS22	0.684783	2.22389e-15	1.33433e-14	11.0184	8.45541
1124	0	SNX12	0.675676	4.925e-12	2.955e-11	9.35576	9.42891
1125	0	COQ9	0.666667	9.35299e-15	5.61179e-14	13.2933	10.9443
1134	0	SLC35B4	0.754717	3.06239e-12	1.83743e-11	10.9556	9.70775
1138	0	NOXA1	0.813953	3.04345e-24	1.82607e-23	20.2927	8.16311
1140	0	RAB17	0.686567	1.61347e-11	9.68081e-11	10.0973	10.493
1150	0	MAPKAP1	0.768421	1.73943e-22	1.04366e-21	20.8761	9.61367
1158	0	GATD1	0.767123	2.5177e-17	1.51062e-16	15.3504	9.28247
1159	0	AC139530.2	0.764151	1.20372e-24	7.22232e-24	23.6299	9.95457
1269	0	SHPK	0.722772	7.62696e-20	4.57618e-19	15.43	8.59848
1164	0	SUMF2	0.705128	2.31397e-14	1.38838e-13	13.276	10.632
1175	0	GTPBP6	0.828947	1.08979e-22	6.53872e-22	22.0364	9.32006
1179	0	SLC30A2	0.622807	4.59883e-14	2.7593e-13	10.3683	9.61116
1194	0	CLCN7	0.755814	2.06824e-19	1.24094e-18	17.5614	9.57537
1199	0	PHYHD1	0.819444	8.50057e-21	5.10034e-20	19.2993	9.03552
1221	0	ZMYND12	0.671233	1.18799e-11	7.12797e-11	8.09578	8.50055
1223	0	AC018809.3	0.75	1.77279e-13	1.06368e-12	10.4754	8.4342
1226	0	C1QL1	0.730061	3.019e-33	1.8114e-32	30.0192	9.73593
1230	0	CLEC18A	0.663158	2.25588e-14	1.35353e-13	13.0875	11.1354
1232	0	ATP5MC2P1	0.590604	2.16356e-15	1.29814e-14	10.9688	9.7516
1234	0	METRN	0.684211	8.06471e-16	4.83883e-15	12.1541	9.06222
1241	0	PHBP21	0.885246	2.38446e-22	1.43067e-21	26.8451	10.799
1244	0	FUOM	0.737864	1.53129e-21	9.18772e-21	19.3704	9.71129
1250	0	HMG20B	0.670886	1.62584e-12	9.75505e-12	9.66898	9.41345
1258	0	MUL1	0.730769	5.60095e-16	3.36057e-15	13.0856	9.04033
1167	0	CYP2B6	0.617391	8.59102e-14	5.15461e-13	10.6146	10.132
1496	0	APOC4-APOC2	0.620438	1.22518e-16	7.35109e-16	12.5553	9.79263
660	0	FURIN	0.612245	1.54907e-11	9.29441e-11	7.50912	8.73638
651	0	CGB5	0.710938	6.9761e-24	4.18566e-23	17.4502	8.16183
178	0	ACY3	0.739583	3.04592e-20	1.82755e-19	19.1006	10.1895
181	0	PDZD3	0.8	9.42201e-23	5.65321e-22	20.185	8.82055
183	0	SDHCP3	0.758621	1.68019e-13	1.00811e-12	13.7004	10.8856
186	0	GSTM1	0.647059	5.30837e-12	3.18502e-11	9.46517	9.98982
189	0	TRIM35	0.75	1.53744e-18	9.22466e-18	14.1231	8.13984
193	0	DMGDH	0.764706	2.8561e-12	1.71366e-11	12.9691	11.3121
197	0	BBS1	0.769231	1.214e-15	7.28401e-15	15.1124	10.142
198	0	CDK10	0.746269	1.00346e-14	6.02077e-14	12.9614	9.55361
203	0	AQP11	0.646018	1.16984e-15	7.01904e-15	11.2034	8.94301
216	0	SEZ6L2	0.765306	6.64271e-23	3.98562e-22	18.1748	8.24535
224	0	AC110373.1	0.671053	4.40171e-12	2.64103e-11	10.1831	10.289
227	0	GOLT1A	0.6875	1.58904e-21	9.53426e-21	15.153	8.15975
228	0	GCHFR	0.717172	5.27275e-19	3.16365e-18	16.3373	9.59663
230	0	TMEM176A	0.78125	3.93033e-16	2.3582e-15	19.7865	12.6588
232	0	LANCL2	0.781818	5.05661e-14	3.03397e-13	12.1903	9.02973
234	0	CYP2B7P	0.617391	8.59102e-14	5.15461e-13	10.6146	10.132
242	0	HSD17B10	0.7	2.164e-14	1.2984e-13	13.7212	11.0454
247	0	UNC45A	0.696203	5.43498e-14	3.26099e-13	10.7862	8.9934
253	0	AMN	0.722772	7.62696e-20	4.57618e-19	18.8996	10.5319
256	0	PLCD1	0.780952	4.46386e-26	2.67832e-25	21.759	8.46294
266	0	MEIS3	0.610169	1.29254e-13	7.75526e-13	8.68963	8.50819
268	0	AC138430.1	0.828571	3.28188e-31	1.96913e-30	26.358	8.03532
270	0	SH3GLB2	0.678161	3.71012e-14	2.22607e-13	10.4192	8.8084
273	0	CYP3A7	0.614815	6.4127e-16	3.84762e-15	11.04	9.10066
275	0	ZDHHC24	0.715909	7.30768e-17	4.38461e-16	12.6514	8.43279
278	0	FAM20C	0.714286	9.56445e-15	5.73867e-14	14.6561	11.2697
279	0	GPS1	0.924051	5.56473e-33	3.33884e-32	35.8105	9.25155
290	0	AC026111.1	0.686957	2.68505e-19	1.61103e-18	15.9554	9.63015
302	0	NAGS	0.879121	1.95728e-32	1.17437e-31	32.4059	8.95145
175	0	ARID3B	0.616438	2.29916e-17	1.3795e-16	12.3886	9.30063
174	0	EIF2AK1	0.714286	3.13945e-12	1.88367e-11	11.3187	10.6072
172	0	MARCHF9	0.813187	1.46406e-25	8.78435e-25	21.8971	8.34896
167	0	ABCC2	0.71875	1.44777e-18	8.68664e-18	16.1894	9.72221
2863	0	RIN1	0.679245	3.3483e-17	2.00898e-16	12.2799	8.44945
7	0	AC002094.1	0.674699	2.47152e-13	1.48291e-12	9.82932	8.89797
11	0	AC136616.1	0.726316	5.71441e-19	3.42865e-18	18.2327	10.5954
17	0	NPLOC4	0.75	1.20666e-12	7.23994e-12	11.7806	10.148
18	0	TPCN1	0.859155	1.18981e-23	7.13886e-23	26.8429	10.4942
30	0	PXMP2	0.666667	2.57853e-14	1.54712e-13	12.6059	10.7147
33	0	RAB11FIP5	0.907407	1.96411e-21	1.17847e-20	23.8501	9.77384
34	0	AGTRAP	0.757576	3.57034e-15	2.14221e-14	13.7477	9.67184
35	0	GLB1L2	0.824742	2.00534e-28	1.2032e-27	28.9042	9.74289
38	0	CABLES1	0.679487	7.49273e-13	4.49564e-12	9.21425	8.61142
46	0	FKBP2	0.697368	1.46869e-13	8.81214e-13	12.6765	10.9068
47	0	GLOD5	0.75	1.33192e-24	7.99151e-24	19.6748	8.46034
52	0	AC026954.2	0.728395	2.10151e-16	1.26091e-15	14.1922	9.56967
55	0	AL021546.1	0.857143	1.89816e-16	1.1389e-15	23.4639	13.4072
303	0	GAS8	0.813559	8.04818e-17	4.82891e-16	14.5229	8.54051
62	0	UBE2M	0.649123	4.93107e-16	2.95864e-15	11.211	8.68793
78	0	ICOSLG	0.829545	2.91728e-26	1.75037e-25	22.5872	8.21063
82	0	ANKRD52	0.675676	4.925e-12	2.955e-11	8.46159	8.52775
83	0	SLC13A2	0.598485	2.92611e-14	1.75566e-13	11.4476	10.8827
84	0	CIAO3	0.785714	2.62044e-21	1.57226e-20	17.0501	8.11844
86	0	ARMC10	0.670886	1.62584e-12	9.75505e-12	10.3432	10.0699
90	0	PPT2	0.864865	3.95389e-25	2.37234e-24	24.4408	8.91691
92	0	SLC43A2	0.785714	7.25648e-18	4.35389e-17	16.9755	9.70636
104	0	MMAB	0.612245	1.54907e-11	9.29441e-11	7.76502	9.03411
111	0	IL17RC	0.824176	1.2791e-26	7.67458e-26	24.6324	8.88778
113	0	SLC17A3	0.642857	1.23277e-11	7.39662e-11	11.7663	12.919
120	0	RENBP	0.831933	7.20017e-36	4.3201e-35	32.4659	8.55058
130	0	PCSK1N	0.763441	1.35843e-21	8.1506e-21	22.4545	10.8532
148	0	FIBP	0.64	1.61885e-13	9.71312e-13	10.8029	10.1614
149	0	AL122018.1	0.6875	3.23739e-16	1.94244e-15	16.0043	11.572
71	0	CIDEB	0.86747	2.12072e-28	1.27243e-27	31.6227	10.1431
306	0	GGT6	0.824324	9.6984e-22	5.81904e-21	22.3514	9.93579
313	0	DERPC	0.851064	1.73149e-15	1.03889e-14	17.2159	10.5518
314	0	PSMD3	0.613861	5.74978e-12	3.44987e-11	8.45012	9.42982
528	0	POR	0.718447	7.28806e-20	4.37284e-19	16.7802	9.39744
532	0	AQP7P5	0.744898	4.14931e-21	2.48958e-20	19.1683	9.72144
537	0	POLD4	0.7	4.23918e-16	2.54351e-15	13.6012	9.73241
540	0	HMOX2	0.73913	2.20818e-19	1.32491e-18	17.61	9.83359
542	0	CACNG8	0.663793	1.71099e-17	1.02659e-16	11.7041	8.09741
544	0	GALK1	0.756098	1.03707e-27	6.22244e-27	21.6359	8.16541
548	0	GLIS1	0.757895	1.43213e-21	8.59278e-21	16.4546	8.02024
552	0	RMDN3	0.857143	1.13039e-18	6.78237e-18	19.2191	9.62023
553	0	LHPP	0.797468	5.54024e-21	3.32414e-20	19.1777	9.14134
555	0	AGBL5	0.809524	2.64937e-23	1.58962e-22	20.5207	8.64549
569	0	PRKCE	0.693333	3.66469e-13	2.19881e-12	10.2228	9.12931
570	0	SMUG1	0.695238	2.61627e-18	1.56976e-17	13.7244	8.64516
576	0	AL035458.2	0.767857	1.55438e-13	9.32629e-13	14.2683	11.1708
584	0	CDHR5	0.853933	5.2698e-29	3.16188e-28	30.8048	9.82276
525	0	ATP6V0A1	0.685393	6.11066e-15	3.66639e-14	12.6303	9.98278
585	0	TPI1	0.654321	7.11205e-12	4.26723e-11	11.8035	12.4598
593	0	RBP5	0.827586	2.10616e-17	1.26369e-16	22.0993	12.3297
597	0	IP6K1	0.707071	3.3488e-18	2.00928e-17	14.6269	9.11506
602	0	CGB7	0.710938	6.9761e-24	4.18566e-23	17.4502	8.16183
605	0	CTSV	0.578125	2.40989e-12	1.44593e-11	8.4891	9.73193
610	0	ARSA	0.673684	4.3682e-15	2.62092e-14	10.0602	8.00751
612	0	BTBD2	0.684685	1.91122e-18	1.14673e-17	13.6648	8.67306
614	0	LAD1	0.714286	2.6845e-17	1.6107e-16	14.3535	9.33734
616	0	ABTB2	0.586207	9.27026e-12	5.56215e-11	8.13281	9.68257
623	0	SUGCT	0.738095	1.13209e-17	6.79254e-17	15.6562	9.63818
631	0	DXO	0.769231	1.29519e-18	7.77113e-18	15.8632	8.87709
633	0	CYP4F12	0.810127	5.39252e-22	3.23551e-21	18.3305	8.19185
644	0	APOC3	0.708609	5.46055e-28	3.27633e-27	22.1289	8.82012
646	0	FBXL15	0.65625	4.68545e-14	2.81127e-13	9.97899	8.78421
649	0	SLC13A3	0.724638	7.00582e-14	4.20349e-13	15.4035	12.4426
588	0	DUX4L13	0.673267	5.68834e-16	3.413e-15	10.7105	8.03499
659	0	DPH1	0.833333	7.20187e-22	4.32112e-21	21.6772	9.47367
519	0	NECTIN1	0.833333	7.20187e-22	4.32112e-21	19.1192	8.35574
512	0	SESN2	0.790698	3.20247e-22	1.92148e-21	20.7496	9.40077
329	0	LINC00671	0.605505	2.60509e-12	1.56306e-11	7.93117	8.70653
345	0	NMRAL1	0.678161	3.71012e-14	2.22607e-13	11.0525	9.34381
346	0	D2HGDH	0.682353	4.13128e-14	2.47877e-13	10.842	9.14133
360	0	SLC22A11	0.686047	1.67313e-14	1.00388e-13	13.0063	10.5963
363	0	CYP17A1	0.693548	1.99883e-21	1.1993e-20	20.392	10.9375
364	0	TMEM177	0.618182	2.86337e-13	1.71802e-12	8.70801	8.64744
371	0	RARG	0.855932	8.14879e-39	4.88928e-38	35.3309	8.34463
382	0	LHB	0.633588	5.02876e-17	3.01726e-16	11.3392	8.45507
389	0	SLC5A10	0.84375	2.98039e-20	1.78823e-19	22.9277	10.7159
396	0	TTLL12	0.736264	5.92063e-19	3.55238e-18	14.8791	8.53699
399	0	TMEM106A	0.797619	2.73218e-22	1.63931e-21	21.2381	9.50806
401	0	FOXRED1	0.741176	4.23161e-18	2.53896e-17	15.0097	8.97542
412	0	GDPD3	0.679245	3.3483e-17	2.00898e-16	13.4276	9.23918
414	0	PRELID1P1	0.6625	3.44102e-12	2.06461e-11	11.4087	11.5672
514	0	PEX19	0.701149	1.15905e-15	6.95432e-15	12.7603	9.38231
415	0	GAL3ST1	0.759036	5.39655e-19	3.23793e-18	15.7541	8.7485
433	0	DUX4L5	0.686275	4.20244e-17	2.52147e-16	11.8501	8.11886
438	0	ATP6V1B1	0.676768	6.43186e-16	3.85912e-15	13.1822	9.87268
439	0	VAX2	0.676768	6.43186e-16	3.85912e-15	13.1822	9.87268
441	0	GSTT1	0.675325	1.8224e-12	1.09344e-11	10.9954	10.6793
444	0	SMG9	0.734043	2.19525e-19	1.31715e-18	14.4802	8.14077
474	0	HDHD3	0.901639	1.19406e-23	7.16435e-23	26.4773	9.86418
475	0	POMGNT1	0.675325	1.8224e-12	1.09344e-11	9.15006	8.88705
476	0	AQP7P1	0.744898	4.14931e-21	2.48958e-20	19.1683	9.72144
488	0	AC130689.1	0.827586	2.10616e-17	1.26369e-16	19.2838	10.7588
491	0	VSTM4	0.716981	2.62988e-20	1.57793e-19	14.9727	8.21238
495	0	PEX10	0.675	6.72209e-13	4.03326e-12	9.58467	8.98224
503	0	BLOC1S3	0.68932	1.67431e-17	1.00459e-16	12.9429	8.61803
508	0	ISOC2	0.929577	3.03843e-30	1.82306e-29	36.3066	10.1886
511	0	ST7	0.854545	3.4412e-18	2.06472e-17	18.2077	9.39474
431	0	ASL	0.75	2.14562e-19	1.28737e-18	19.2924	10.6098
1497	0	NRXN2	0.708333	9.23682e-18	5.54209e-17	12.8978	8.23073
436	0	SLC12A9	0.730769	4.05067e-21	2.4304e-20	17.3837	8.98219
1505	0	PRKCZ	0.705882	1.24178e-15	7.45069e-15	12.8786	9.42469
2332	0	APEH	0.785714	2.62044e-21	1.57226e-20	21.2325	10.1099
2333	0	RAB11FIP4	0.522167	9.40273e-14	5.64164e-13	10.3318	11.6955
2336	0	MEN1	0.75	2.14562e-19	1.28737e-18	15.5992	8.57872
2337	0	DCAF11	0.7375	8.00786e-17	4.80472e-16	14.4061	9.34422
2339	0	FMO1	0.714286	3.13945e-12	1.88367e-11	13.4119	12.5687
2340	0	DPYS	0.691176	6.55918e-12	3.93551e-11	12.3419	12.2947
2341	0	AP002748.5	0.769231	1.214e-15	7.28401e-15	15.1124	10.142
2346	0	AC217785.3	0.755556	2.87073e-20	1.72244e-19	16.9986	8.8648
2347	0	HABP4	0.789474	6.49182e-15	3.89509e-14	13.7072	9.42305
2350	0	PM20D1	0.677165	2.2672e-20	1.36032e-19	14.6886	8.50227
2353	0	MFSD12	0.797753	1.32785e-23	7.96708e-23	22.4929	9.4901
2369	0	SNX33	0.658228	8.16351e-12	4.8981e-11	8.38205	8.84315
2371	0	WDR18	0.699115	5.07647e-20	3.04588e-19	16.1447	9.21596
2381	0	SDSL	0.744186	1.57385e-18	9.44308e-18	16.055	9.33094
2382	0	TOLLIP	0.879518	1.23601e-29	7.41606e-29	31.2553	9.46568
2386	0	SLC5A11	0.61	1.27619e-11	7.65713e-11	7.39686	8.57072
2389	0	KIAA0100	0.809524	1.211e-17	7.266e-17	17.9703	10.1041
2392	0	PAAF1	0.644444	1.67422e-12	1.00453e-11	9.5638	9.70356
2394	0	GSTA2	0.660131	1.04932e-22	6.29591e-22	19.9082	10.5653
2399	0	RITA1	0.776596	5.66078e-23	3.39647e-22	20.4175	9.09964
2410	0	PEPD	0.836066	8.07024e-19	4.84214e-18	24.0753	12.2549
2425	0	TM9SF4	0.887097	7.51924e-23	4.51155e-22	24.007	9.41884
2429	0	TXN2	0.676056	1.32686e-11	7.96113e-11	9.75782	10.2175
2440	0	EHD3	0.678571	4.24102e-18	2.54461e-17	13.885	9.06936
2442	0	ILVBL	0.745098	5.63726e-22	3.38236e-21	19.9138	9.68486
2448	0	TTC38	0.663462	1.06043e-15	6.36261e-15	14.6181	11.3295
2449	0	MPI	0.714286	5.12164e-16	3.07298e-15	11.8959	8.3867
2454	0	GJB1	0.873563	2.08134e-30	1.2488e-29	33.2497	9.87406
2456	0	INF2	0.621359	1.14312e-12	6.85871e-12	8.09538	8.40062
2329	0	MRPL28	0.706422	6.01427e-20	3.60856e-19	18.1998	10.321
2326	0	ANGPTL3	0.682692	3.76341e-17	2.25805e-16	15.2399	10.4655
2321	0	BCL7B	0.701299	5.84807e-14	3.50884e-13	11.0192	9.1428
2320	0	AC090360.1	0.711111	6.93789e-17	4.16274e-16	12.6919	8.50493
2179	0	PSKH1	0.775281	1.16115e-21	6.96688e-21	17.1456	8.1341
2188	0	STARD10	0.635417	1.02502e-12	6.15014e-12	9.13384	9.23194
2190	0	GLMP	0.767123	2.5177e-17	1.51062e-16	17.1553	10.3739
2192	0	MRPL37	0.777778	4.10932e-22	2.46559e-21	21.7661	10.0758
2196	0	AL845464.1	0.864865	3.95389e-25	2.37234e-24	24.4408	8.91691
2197	0	C1orf210	0.674157	3.30808e-14	1.98485e-13	10.1206	8.57498
2209	0	AMBP	0.587879	8.38135e-17	5.02881e-16	10.618	8.65062
2211	0	PTDSS2	0.820225	1.15343e-25	6.92057e-25	22.8587	8.60493
2212	0	XPO7	0.784615	1.40491e-16	8.42945e-16	15.6393	9.68183
2216	0	OVCA2	0.833333	7.20187e-22	4.32112e-21	21.6772	9.47367
2218	0	APBB1	0.717742	8.07271e-24	4.84362e-23	17.423	8.09402
2221	0	TAF6	0.695238	2.61627e-18	1.56976e-17	14.6448	9.22493
2222	0	UQCRC1	0.729167	2.15578e-19	1.29347e-18	21.6627	12.2551
2224	0	AQP7P4	0.744898	4.14931e-21	2.48958e-20	19.1683	9.72144
2458	0	NDUFA3	0.609091	1.17717e-12	7.063e-12	11.3192	11.9954
2225	0	ST20-MTHFS	0.742424	2.66929e-14	1.60157e-13	13.6628	10.4395
2246	0	YBX2	0.707692	6.41178e-24	3.84707e-23	17.1742	8.05684
2250	0	CYB561D2	0.666667	1.21779e-15	7.30675e-15	11.562	8.95382
2256	0	AL672142.1	0.819444	8.50057e-21	5.10034e-20	19.2993	9.03552
2265	0	UROD	0.703297	1.66722e-16	1.00033e-15	15.9457	11.0648
2270	0	FKBP8	0.678161	3.71012e-14	2.22607e-13	10.6905	9.03778
2272	0	CGB2	0.641791	3.81533e-18	2.2892e-17	12.0252	8.28285
2275	0	ABITRAM	0.7	1.0609e-12	6.36542e-12	9.9864	9.17383
2279	0	SLC34A3	0.845238	1.50937e-26	9.0562e-26	27.8826	9.83715
2281	0	SLC31A1	0.706667	6.22805e-14	3.73683e-13	11.2988	9.32281
2297	0	SLC27A2	0.8	7.61951e-19	4.5717e-18	23.4613	12.4635
2303	0	SPR	0.810811	1.08194e-20	6.49163e-20	20.2967	9.65406
2307	0	AC104452.1	0.754098	6.6208e-14	3.97248e-13	12.9049	9.99841
2308	0	ST3GAL1	0.682353	4.13128e-14	2.47877e-13	11.9072	10.0394
2317	0	CA4	0.732673	1.10993e-20	6.65957e-20	18.7955	9.89895
2226	0	MRPL12	0.621053	1.01061e-11	6.06364e-11	8.5479	9.63852
2459	0	BET1L	0.653061	4.03898e-14	2.42339e-13	10.7502	9.46346
2478	0	AC100827.1	0.682927	1.12621e-13	6.75726e-13	11.1698	9.7263
2483	0	TEX264	0.607477	3.18772e-12	1.91263e-11	8.74095	9.63725
2702	0	DUX4L7	0.7	7.95778e-18	4.77467e-17	12.6032	8.10767
2709	0	GSTM4	0.647059	5.30837e-12	3.18502e-11	9.46517	9.98982
2713	0	ZFAT	0.744681	3.02849e-20	1.81709e-19	15.724	8.32971
2716	0	AC119427.2	0.714286	2.6845e-17	1.6107e-16	14.3535	9.33734
2720	0	PCBD1	0.784091	3.66683e-22	2.2001e-21	24.2908	11.1283
2722	0	SERPINA6	0.794118	1.19739e-26	7.18436e-26	27.1979	10.1737
2724	0	EMID1	0.723077	4.78024e-13	2.86814e-12	9.35949	8.08962
2730	0	MMP24	0.779221	4.19737e-19	2.51842e-18	16.1835	8.70216
2732	0	TSPAN9	0.83871	2.69815e-19	1.61889e-18	20.0815	9.92863
2738	0	AL662828.1	0.864865	3.95389e-25	2.37234e-24	24.4408	8.91691
2740	0	TM7SF3	0.724138	8.47951e-12	5.08771e-11	12.3656	11.876
2745	0	SLC10A2	0.666667	1.56326e-16	9.37958e-16	13.1184	9.58612
2746	0	FABP1	0.663366	2.94865e-15	1.76919e-14	16.1856	12.9297
2749	0	APOE	0.80597	1.80061e-18	1.08036e-17	24.7357	13.3177
2697	0	MIR4721	0.722222	2.64453e-14	1.58672e-13	14.4552	11.3506
2764	0	RETSAT	0.745763	4.7171e-13	2.83026e-12	12.1735	10.197
2769	0	KLK6	0.601852	5.72629e-12	3.43578e-11	7.05468	8.02841
2770	0	NEU4	0.679612	9.35624e-17	5.61374e-16	11.6316	8.22176
2781	0	SLC27A4	0.68595	3.32246e-20	1.99348e-19	18.3204	10.5579
2787	0	SERPINF2	0.740385	5.65012e-22	3.39007e-21	20.4849	10.0265
2794	0	ARAF	0.686047	1.67313e-14	1.00388e-13	11.9389	9.72665
2824	0	AC011455.3	0.642105	5.2304e-13	3.13824e-12	9.81026	9.57888
2826	0	AC004997.1	0.782609	2.04068e-17	1.22441e-16	15.2843	9.0101
2829	0	GABRB3	0.648148	3.84811e-15	2.30887e-14	10.9452	9.02052
2830	0	MTHFS	0.765625	3.32734e-15	1.99641e-14	15.0884	10.4812
2832	0	THEM6	0.863636	1.08382e-29	6.5029e-29	27.2184	8.37816
2838	0	ATG4D	0.647619	1.06899e-14	6.41394e-14	10.2974	8.76333
2839	0	CRYL1	0.914286	1.60708e-14	9.64247e-14	19.7432	12.0542
1504	0	FGFR4	0.648936	2.62051e-13	1.57231e-12	9.76394	9.20826
2847	0	SLC5A9	0.747253	8.08798e-20	4.85279e-19	17.5141	9.45271
2767	0	EEFSEC	0.813953	3.04345e-24	1.82607e-23	21.0409	8.46411
2177	0	OSBP2	0.620438	1.22518e-16	7.35109e-16	11.8614	9.25144
2691	0	ALPL	0.870588	2.11251e-29	1.2675e-28	29.6248	9.13749
2660	0	DHPS	0.7	4.23918e-16	2.54351e-15	13.133	9.39736
2487	0	AC112496.1	0.772152	4.65826e-19	2.79496e-18	17.943	9.76065
2490	0	PPP5C	0.716814	1.28136e-21	7.68816e-21	17.0993	8.79176
2491	0	AC087289.3	0.697674	2.92967e-15	1.7578e-14	12.5325	9.5173
2502	0	SLC5A2	0.75	1.33192e-24	7.99151e-24	23.4654	10.0903
2508	0	TMEM53	0.723214	5.0935e-22	3.0561e-21	16.8197	8.4102
2520	0	CCDC9	0.754902	7.30554e-23	4.38333e-22	17.9089	8.25208
2532	0	TAOK2	0.727273	1.8467e-13	1.10802e-12	9.62202	8.00034
2553	0	GALT	0.777778	8.23058e-18	4.93835e-17	16.0216	9.28403
2563	0	ASPSCR1	0.868421	4.02417e-26	2.4145e-25	24.0528	8.39792
2565	0	HPCAL1	0.71875	1.22922e-12	7.37535e-12	11.691	10.5157
2566	0	AC067852.1	0.883333	7.53838e-22	4.52303e-21	23.0557	9.51468
2568	0	PLOD1	0.7	4.23918e-16	2.54351e-15	13.6067	9.73634
2570	0	NUDT22	0.648649	1.38009e-15	8.28054e-15	11.792	9.41992
2572	0	TOMM34	0.675676	4.925e-12	2.955e-11	8.82601	8.89502
2679	0	DHRS11	0.795181	7.89146e-22	4.73488e-21	19.2272	8.82268
2579	0	AC115837.1	0.714286	3.13945e-12	1.88367e-11	13.2104	12.3799
2590	0	MIPEP	0.753846	9.63931e-15	5.78359e-14	13.0256	9.49257
2597	0	POLD2	0.735632	4.24126e-18	2.54475e-17	16.1661	9.74033
2598	0	ANPEP	0.780822	2.93915e-18	1.76349e-17	22.2811	12.5329
2599	0	ATP6V0E2	0.797619	2.73218e-22	1.63931e-21	24.0876	10.7838
2605	0	SLC35A4	0.739726	1.47825e-15	8.8695e-15	13.4135	9.41488
2619	0	UBXN6	0.690476	1.83887e-14	1.10332e-13	13.3505	10.8392
2623	0	HAAO	0.656863	6.13429e-15	3.68058e-14	10.5217	8.67837
2630	0	DNMT3L	0.77305	4.23845e-34	2.54307e-33	28.7995	8.59559
2634	0	AL162377.3	0.634409	2.79072e-12	1.67443e-11	8.61884	9.05373
2636	0	USP2	0.633663	3.15716e-13	1.89429e-12	10.5452	10.2507
2641	0	HSD17B14	0.857143	2.00168e-25	1.20101e-24	26.8359	9.76071
2642	0	CHCHD5	0.591667	1.60634e-12	9.63802e-12	7.92165	8.74102
2647	0	CERS4	0.592308	1.40854e-13	8.45122e-13	8.46571	8.56371
2650	0	PTH2	0.776786	2.26775e-27	1.36065e-26	21.6872	8.06838
2582	0	RANGAP1	0.677778	1.35327e-14	8.11961e-14	10.428	8.54227
2173	0	PHGDH	0.647619	1.06899e-14	6.41394e-14	11.755	10.0038
2617	0	CDIP1	0.719512	5.34148e-16	3.20489e-15	13.2594	9.29116
2154	0	AFM	0.737288	1.31818e-24	7.9091e-24	23.9966	10.4947
1640	0	AC007040.2	0.705128	2.31397e-14	1.38838e-13	12.1162	9.70318
1653	0	CYP4A22	0.672566	9.23998e-18	5.54399e-17	17.9423	12.0589
1659	0	AC002996.1	0.789474	6.49182e-15	3.89509e-14	12.9454	8.89934
1668	0	METTL7B	0.785714	8.48428e-25	5.09057e-24	26.224	10.6764
1671	0	CSNK2B	0.704225	4.22271e-13	2.53362e-12	12.6135	11.1453
1676	0	SIRT3	0.703297	1.66722e-16	1.00033e-15	12.8856	8.94141
1677	0	G6PC	0.612903	1.70526e-14	1.02315e-13	12.2285	11.1582
1678	0	TRIM39	0.695652	2.64722e-12	1.58833e-11	8.47792	8.10558
1685	0	PPP2R1A	0.683673	2.91408e-16	1.74845e-15	14.9891	10.8666
1699	0	AC005586.2	0.693182	2.6946e-15	1.61676e-14	10.5792	8.0659
1702	0	CASKIN2	0.625	5.04566e-13	3.0274e-12	8.95509	8.97179
1704	0	NR2F6	0.690141	2.44496e-12	1.46697e-11	10.3293	9.92494
1707	0	PAK4	0.791304	9.75549e-30	5.85329e-29	31.1984	10.4645
1708	0	TARBP2	0.647727	1.95409e-12	1.17246e-11	7.92339	8.04429
1639	0	RAB3IL1	0.778846	1.28207e-25	7.69242e-25	20.6536	8.20303
1717	0	ECHDC3	0.79661	8.15428e-16	4.89257e-15	18.3802	11.7746
1723	0	SIRT6	0.75	1.53744e-18	9.22466e-18	14.7667	8.51079
1724	0	MRPL4	0.69	4.66039e-17	2.79624e-16	13.2335	9.04249
1728	0	AL121845.3	0.701031	2.20261e-17	1.32156e-16	16.1893	10.6754
1735	0	KAT5	0.85	9.78302e-26	5.86981e-25	25.1491	9.10937
1739	0	FBXO21	0.716049	1.38236e-15	8.29418e-15	15.207	11.005
1745	0	BSG	0.607843	1.04851e-11	6.29104e-11	9.35236	10.7905
1747	0	TSPAN33	0.71831	6.82392e-14	4.09435e-13	13.9678	11.3724
1756	0	CDK18	0.883721	3.70666e-31	2.224e-30	31.3481	8.97574
1757	0	RUSF1	0.631579	2.35139e-12	1.41083e-11	8.93647	9.36912
1758	0	FUT5	0.613139	5.19426e-16	3.11656e-15	10.1553	8.34403
1760	0	SNX27	0.818182	5.28102e-16	3.16861e-15	15.3725	9.46975
1764	0	SCRN2	0.755814	2.06824e-19	1.24094e-18	18.6163	10.1506
1773	0	PTCRA	0.709677	2.53692e-17	1.52215e-16	12.9489	8.46578
1779	0	AC136632.2	0.738095	1.13209e-17	6.79254e-17	17.3762	10.697
1722	0	AL136419.1	0.728814	3.28387e-12	1.97032e-11	12.4903	11.4912
1780	0	FAM86B1	0.883117	7.30525e-28	4.38315e-27	26.9468	8.65822
1621	0	AGPAT3	0.903226	3.69508e-24	2.21705e-23	31.3636	11.4105
1615	0	AFMID	0.767677	2.36707e-23	1.42024e-22	18.1412	8.0422
1507	0	ACADS	0.752941	5.65239e-19	3.39144e-18	16.0443	8.99169
1510	0	EPS15L1	0.785714	2.62044e-21	1.57226e-20	16.9088	8.05117
2155	0	DOLK	0.730337	4.1946e-18	2.51676e-17	13.9393	8.45718
1513	0	TRIM47	0.784091	3.66683e-22	2.2001e-21	19.6377	8.99659
1515	0	SSX2B	0.656934	5.56001e-20	3.33601e-19	13.9809	8.51064
1517	0	PIN1P1	0.666667	6.99654e-18	4.19792e-17	12.1098	8.15318
1521	0	PEX11G	0.6875	3.23739e-16	1.94244e-15	11.091	8.01942
1527	0	SLC8A2	0.604478	5.93563e-15	3.56138e-14	9.19284	8.23116
1528	0	ZNF579	0.642202	7.68056e-15	4.60833e-14	10.37	8.80902
1533	0	AMDHD1	0.712644	1.88916e-16	1.1335e-15	13.0704	8.98156
1536	0	BCKDHA	0.685393	6.11066e-15	3.66639e-14	12.0817	9.54918
1538	0	PANX2	0.719626	9.98088e-21	5.98853e-20	15.3953	8.23614
1549	0	LIME1	0.802083	7.41233e-26	4.4474e-25	26.2943	10.0448
1551	0	CHPF	0.672269	1.15194e-18	6.91166e-18	13.6623	8.72339
1618	0	RTKN	0.831325	5.98191e-25	3.58915e-24	25.6387	9.80357
1560	0	APOH	0.569343	1.58059e-12	9.48356e-12	8.8743	10.1701
1569	0	HYAL1	0.721519	1.43402e-15	8.60412e-15	14.7233	10.5855
1570	0	NECAB2	0.754902	7.30554e-23	4.38333e-22	18.8036	8.66433
1578	0	SLC22A6	0.857143	2.00168e-25	1.20101e-24	32.5552	11.8409
1581	0	KLHDC3	0.587302	8.28083e-13	4.9685e-12	9.13959	9.9179
1582	0	ACOX2	0.786667	3.69578e-19	2.21747e-18	20.0475	10.6458
1586	0	DUX4L6	0.686275	4.20244e-17	2.52147e-16	11.9401	8.18048
1589	0	SIPA1L1	0.87931	7.4636e-21	4.47816e-20	20.7327	9.02036
1598	0	GSTA7P	0.709677	5.27179e-23	3.16307e-22	17.9904	8.76179
1604	0	FTSJ3	0.753247	2.84989e-17	1.70993e-16	15.4149	9.52407
1605	0	GRINA	0.788991	6.32752e-28	3.79651e-27	28.2583	10.1395
1606	0	PIGO	0.840426	3.58457e-29	2.15074e-28	26.31	8.47419
1608	0	AC243791.1	0.888889	4.05564e-20	2.43338e-19	21.9806	9.81889
1612	0	AHCY	0.728571	2.69422e-14	1.61653e-13	14.3503	11.1767
1613	0	GGT4P	0.73494	3.01331e-17	1.80799e-16	19.5007	12.3667
1565	0	PEMT	0.596899	8.02626e-14	4.81576e-13	9.26938	9.13101
1783	0	FP325317.1	0.744898	4.14931e-21	2.48958e-20	19.1683	9.72144
1602	0	SLC38A10	0.707865	1.78343e-16	1.07006e-15	13.8661	9.57739
1795	0	TCTN1	0.710145	4.45799e-13	2.67479e-12	11.0051	9.66144
2003	0	HECW1	0.656863	6.13429e-15	3.68058e-14	9.78332	8.06938
2005	0	ACOT1	0.683544	3.05978e-13	1.83587e-12	12.0127	10.8133
2013	0	FBP1	0.805195	4.59349e-21	2.7561e-20	26.7275	12.5673
2017	0	DUSP3	0.638298	1.21227e-12	7.27363e-12	10.6432	10.7744
2018	0	MYO7A	0.771739	4.51507e-22	2.70904e-21	17.4564	8.15965
2028	0	DPM2	0.681416	1.69883e-18	1.0193e-17	13.893	8.83468
2029	0	PDK2	0.864865	3.95389e-25	2.37234e-24	26.1086	9.52542
2033	0	TNFAIP8L1	0.654321	7.11205e-12	4.26723e-11	8.46584	8.93661
2036	0	JMJD8	0.828125	3.72096e-19	2.23258e-18	18.2925	9.22908
2039	0	ACY1	0.712121	1.18548e-12	7.11287e-12	14.4857	13.1334
2057	0	PKMYT1	0.724138	6.81727e-23	4.09036e-22	17.8826	8.57836
2073	0	HPS1	0.733333	1.48463e-15	8.9078e-15	12.0414	8.52656
2076	0	NOL6	0.651685	8.3325e-13	4.9995e-12	8.36023	8.17771
2080	0	AL136295.12	0.710526	2.44816e-14	1.4689e-13	12.8783	10.2535
1995	0	PGAP6	0.658824	1.10828e-12	6.64968e-12	9.72246	9.50463
2081	0	INO80B-WBP1	0.891892	1.25908e-27	7.5545e-27	30.2782	9.71757
2092	0	AK2P2	0.775862	2.0658e-14	1.23948e-13	15.2852	11.085
2094	0	YIF1A	0.6875	3.23739e-16	1.94244e-15	13.7873	9.96897
2099	0	PKLR	0.686047	1.67313e-14	1.00388e-13	11.1102	9.05152
2102	0	STRN4	0.639175	4.43827e-13	2.66296e-12	8.60175	8.38866
2106	0	AC138932.3	0.888889	4.05564e-20	2.43338e-19	21.9806	9.81889
2109	0	LINC00886	0.65812	3.57188e-17	2.14313e-16	12.8017	9.10677
2112	0	PRODH2	0.690722	1.29233e-16	7.75396e-16	17.0271	11.9465
2132	0	INTS5	0.621053	1.01061e-11	6.06364e-11	7.30016	8.23158
2133	0	ARSL	0.776471	8.34322e-21	5.00593e-20	20.4986	10.1241
2135	0	ZNHIT1	0.690476	1.83887e-14	1.10332e-13	13.2914	10.7912
2150	0	BHMT2	0.860465	1.02736e-14	6.16417e-14	19.9136	12.7392
1791	0	HAP1	0.762712	2.74851e-27	1.6491e-26	22.0141	8.36735
2139	0	CUL7	0.829268	1.80377e-24	1.08226e-23	21.4153	8.37472
2146	0	GSTA3	0.709677	5.27179e-23	3.16307e-22	17.9904	8.76179
2085	0	PRAP1	0.78481	5.27073e-20	3.16244e-19	22.0379	11.2158
1994	0	TM9SF1	0.710526	2.44816e-14	1.4689e-13	12.8783	10.2535
2084	0	FOLR1	0.727273	1.46908e-15	8.81445e-15	16.8149	12.0022
1970	0	OXSM	0.69697	7.07835e-12	4.24701e-11	9.48147	9.39452
1855	0	NECAB3	0.63	7.24334e-13	4.34601e-12	8.43377	8.49085
1853	0	MYG1	0.657143	2.20777e-15	1.32466e-14	11.2213	8.97132
1852	0	SLC25A39	0.8875	2.19707e-29	1.31824e-28	35.0281	10.6045
1840	0	TYMSOS	0.753968	3.74783e-28	2.2487e-27	21.8097	8.12121
1837	0	Z83844.2	0.881579	2.33656e-27	1.40194e-26	27.5046	9.0207
1826	0	CRYAA	0.733871	1.67746e-25	1.00648e-24	24.1895	10.2442
1856	0	GAP43	0.621212	4.23654e-16	2.54192e-15	9.98341	8.04955
1819	0	METTL1	0.894737	1.20232e-28	7.21391e-28	28.7258	8.85426
1815	0	ARL2BP	0.635417	1.02502e-12	6.15014e-12	9.85993	9.96583
1805	0	A1CF	0.651163	2.26956e-12	1.36174e-11	9.96452	10.1194
1975	0	ACOT2	0.683544	3.05978e-13	1.83587e-12	12.0127	10.8133
1814	0	BMP8A	0.739583	3.04592e-20	1.82755e-19	15.4401	8.23677
1810	0	AGPAT1	0.742857	3.86426e-15	2.31855e-14	14.0105	10.076
1809	0	MLXIPL	0.816327	7.75884e-28	4.65531e-27	24.7762	8.62042
1818	0	RNF186	0.672727	2.6024e-17	1.56144e-16	14.7372	10.1709
1861	0	AL136295.9	0.7375	8.00786e-17	4.80472e-16	14.4061	9.34422
1848	0	ERI3	0.702128	6.07209e-17	3.64325e-16	13.7837	9.32132
1880	0	TMEM105	0.754386	1.72178e-25	1.03307e-24	20.2648	8.35255
1941	0	MPV17L2	0.77907	2.95671e-21	1.77403e-20	16.8501	8.1123
1940	0	LO018686.2	0.728814	3.28387e-12	1.97032e-11	12.4903	11.4912
1939	0	MTG2	0.72	9.93425e-15	5.96055e-14	10.5324	8.04392
1934	0	ABCB6	0.598361	3.37933e-13	2.0276e-12	7.83583	8.08547
1961	0	GLTPD2	0.858407	1.79064e-37	1.07438e-36	33.0956	8.07877
1969	0	MAST3	0.833333	4.20487e-20	2.52292e-19	18.427	8.78731
1913	0	MRPS2	0.866667	1.2633e-25	7.57978e-25	26.3779	9.41253
1929	0	CCS	0.755814	2.06824e-19	1.24094e-18	16.5014	8.9974
1907	0	FAM86C1P	0.868421	4.02417e-26	2.4145e-25	24.8141	8.66375
1905	0	CYP8B1	0.658333	1.26215e-17	7.57288e-17	14.3843	9.95577
1892	0	MFN2	0.603448	6.3731e-13	3.82386e-12	9.52439	9.96513
1889	0	TRAPPC6A	0.688172	8.93606e-16	5.36164e-15	12.7025	9.44449
9632	2	ANKRD36B	0.43662	4.39942e-22	2.63965e-21	26.2031	9.32944
9559	2	PABPC1P3	0.644068	4.33749e-21	2.60249e-20	50.474	12.7773
9620	2	ALOX5	0.657143	3.27113e-68	1.96268e-67	124.16	9.29501
9614	2	CD52	0.674312	6.58651e-93	3.95191e-92	205.539	10.9781
9606	2	BIN2	0.676136	5.11912e-73	3.07147e-72	124.628	8.46516
9633	2	IGLV1-51	0.543779	1.38659e-57	8.31953e-57	105.569	11.336
9628	2	STX16-NPEPL1	0.480519	7.91126e-15	4.74676e-14	20.7952	10.1887
9605	2	RPS15A	0.478261	3.12474e-13	1.87485e-12	24.7522	13.7403
9595	2	CXCL9	0.586592	1.14296e-54	6.85779e-54	121.396	12.7373
9597	2	MS4A6A	0.725714	1.45208e-84	8.71248e-84	212.334	11.5865
9596	2	CASP8AP2	0.427083	3.39458e-14	2.03675e-13	14.9603	8.63422
9582	2	IGKC	0.55	1.34365e-25	8.06189e-25	60.5588	14.6976
9592	2	LCP2	0.809278	6.85613e-121	4.11368e-120	287.226	9.80595
9567	2	NUP205	0.48	1.99115e-14	1.19469e-13	18.1045	9.13977
9573	2	GIMAP2	0.752941	1.18382e-88	7.1029e-88	197.514	9.90499
9636	2	DCP2	0.483516	1.14599e-17	6.87592e-17	25.4477	10.3143
9586	2	FAM174B	0.546218	3.71618e-30	2.22971e-29	50.5653	10.4432
9601	2	IGHV1-69	0.527426	1.29146e-59	7.74876e-59	96.92	10.3599
9642	2	DNAJB11	0.670732	8.04091e-32	4.82455e-31	63.6674	10.1349
9686	2	CD302	0.469565	6.22842e-21	3.73705e-20	29.9083	10.4656
9655	2	PARP12	0.557377	2.48545e-32	1.49127e-31	51.3195	9.67211
9702	2	IMPDH1	0.582734	7.32235e-41	4.39341e-40	61.7892	8.77109
9701	2	KDM5A	0.525253	5.84583e-23	3.5075e-22	33.4896	9.52091
9710	2	MMP9	0.487603	3.71177e-51	2.22706e-50	69.658	9.40481
9715	2	CYTH1	0.794872	3.6651e-66	2.19906e-65	141.759	9.04844
9551	2	PLAC8	0.642857	2.02648e-86	1.21589e-85	159.296	9.60022
9695	2	HNRNPM	0.438596	7.83767e-18	4.7026e-17	30.0121	13.2808
9692	2	CHKB	0.550725	8.9769e-18	5.38614e-17	27.8148	9.83637
9691	2	UBE2SP1	0.506944	2.6271e-31	1.57626e-30	39.2684	8.40962
9690	2	U2AF2	0.450704	5.48024e-12	3.28815e-11	15.2359	9.96618
9651	2	FGR	0.493506	1.0933e-31	6.5598e-31	39.1566	8.50807
9687	2	AC004224.2	0.552239	2.24825e-17	1.34895e-16	35.5255	12.8288
9683	2	PPT1	0.520325	4.33593e-28	2.60156e-27	48.3058	11.2642
9682	2	TIFA	0.5625	4.59869e-44	2.75921e-43	68.3827	9.31321
9675	2	MRC1	0.5	1.27122e-32	7.62732e-32	50.4673	10.5062
9672	2	ZNF217	0.675325	2.73534e-30	1.6412e-29	59.1861	9.84231
9671	2	STMN3	0.522523	1.684e-25	1.0104e-24	33.3266	8.5474
9669	2	PFN1P1	0.589474	3.70366e-28	2.22219e-27	59.3186	12.1792
9666	2	MARCHF1	0.685185	3.59345e-95	2.15607e-94	179.145	9.19092
9661	2	EMBP1	0.64881	2.17186e-63	1.30311e-62	116.548	9.51728
9657	2	AKAP17A	0.682353	3.23224e-34	1.93935e-33	65.0595	9.45188
9685	2	RAP1A	0.52809	7.04134e-21	4.22481e-20	35.2481	10.9961
9546	2	IGKV3D-20	0.455357	5.64609e-40	3.38765e-39	67.6691	12.5706
9435	2	AC010149.1	0.43617	1.43214e-14	4.29641e-14	21.9323	12.0588
9533	2	RAD21	0.47619	4.79148e-12	2.87489e-11	17.6993	10.9015
9451	2	CD86	0.651282	1.1937e-75	7.1622e-75	127.074	8.64592
9444	2	TRAJ28	0.776786	6.35871e-131	3.81522e-130	297.651	9.77111
9441	2	DNAH1	0.561404	2.11091e-15	1.26654e-14	22.5836	9.10045
9439	2	NBPF9	0.558824	4.59601e-18	2.75761e-17	34.2163	11.7248
9434	2	WARS1	0.64375	4.84677e-59	2.90806e-58	130.66	11.5554
9432	2	NOP56	0.566265	1.39461e-22	8.36764e-22	38.53	10.3361
9427	2	MIA-RAB4B	0.554545	1.01391e-28	6.08344e-28	42.0917	9.00187
9421	2	AL096870.4	0.483871	4.45414e-18	2.67249e-17	26.3201	10.408
9419	2	HLA-H	0.588235	3.82033e-30	2.2922e-29	69.2113	13.2786
9453	2	CRLF3	0.685714	1.99886e-58	1.19931e-57	116.462	9.77256
9416	2	GGA3	0.482353	1.91912e-16	1.15147e-15	19.3646	8.48037
9409	2	IFNGR2	0.607143	1.84296e-26	1.10578e-25	50.3673	10.7024
9408	2	IL4I1	0.81	2.40469e-58	1.44281e-57	135.695	9.65275
9407	2	LACTB	0.475728	2.7945e-19	1.6767e-18	25.7849	9.69871
9406	2	AD000671.2	0.585366	3.08918e-36	1.85351e-35	55.9158	8.93084
9403	2	FAM102B	0.512821	7.65182e-26	4.59109e-25	33.9001	8.73814
9716	2	GIMAP1-GIMAP5	0.595238	1.36323e-52	8.17938e-52	94.8437	10.1995
9380	2	FNBP4	0.6	1.13731e-27	6.82389e-27	50.9538	10.464
9402	2	ADA	0.549383	2.0305e-42	1.2183e-41	59.39	8.60835
9387	2	DEPP1	0.421053	8.08605e-22	4.85163e-21	25.6826	9.60101
9413	2	AC004941.2	0.453608	2.261e-16	1.3566e-15	19.5671	9.15351
9541	2	HNRNPA3	0.5	5.94905e-12	3.56943e-11	18.571	10.9849
9454	2	PABPC1	0.644068	4.33749e-21	2.60249e-20	50.4788	12.7785
9460	2	UHRF2	0.60274	1.16664e-22	6.99981e-22	40.0377	10.0549
9531	2	HLA-E	0.673913	3.80955e-36	2.28573e-35	92.3131	12.8398
9529	2	AC020978.7	0.493976	6.59756e-17	3.95853e-16	20.5829	8.54955
9528	2	AC002075.2	0.442308	1.38264e-16	8.29587e-16	29.772	14.0909
9527	2	BTN3A3	0.45	8.03196e-27	2.40959e-26	39.2458	11.0958
9523	2	IGLV3-19	0.580808	5.94349e-60	3.56609e-59	112.219	10.8308
9522	2	TUBB	0.469136	8.67497e-15	5.20498e-14	23.2941	11.7232
9514	2	FEN1	0.460993	8.7849e-25	2.63547e-24	27.7774	8.31585
9510	2	CPVL	0.465116	2.22906e-15	1.33743e-14	23.4003	11.4
9497	2	TANK	0.574257	2.36361e-28	1.41817e-27	46.4718	9.72515
9457	2	RNASET2	0.846715	3.17225e-90	1.90335e-89	253.385	11.1011
9496	2	SEL1L	0.543689	9.79616e-26	5.8777e-25	44.5256	10.8718
9491	2	RPS26P6	0.472222	2.08269e-13	1.24961e-12	23.1552	12.8373
9485	2	RASSF5	0.823899	3.56465e-100	2.13879e-99	244.923	9.92425
9484	2	NIN	0.474227	4.85883e-18	1.45765e-17	25.0995	10.1492
9482	2	CCR7	0.655602	1.81816e-98	1.0909e-97	163.338	8.46275
9479	2	SAMD9	0.574468	3.14011e-40	1.88406e-39	58.6278	8.57719
9477	2	LSM6P2	0.472222	6.82411e-20	4.09446e-19	26.8446	9.84731
9474	2	F13A1	0.657143	2.50355e-53	1.50213e-52	116.107	11.1517
9472	2	NUP62	0.81	2.40469e-58	1.44281e-57	135.695	9.65275
9471	2	ARHGEF2	0.403101	1.12613e-16	3.3784e-16	18.7558	9.68597
9494	2	CLK1	0.511628	7.25389e-19	4.35233e-18	30.4186	10.8818
9718	2	MARCHF7	0.416667	7.67825e-12	4.60695e-11	14.9259	10.7002
9980	2	SIGLEC10	0.61194	2.20703e-68	1.32422e-67	106.653	8.55251
9740	2	SRP72P1	0.401786	2.20408e-14	1.32245e-13	16.8672	10.2056
10010	2	SLC31A2	0.481481	9.32097e-21	5.59258e-20	28.8368	9.9269
10004	2	CST3	0.46	2.14434e-17	1.28661e-16	29.3834	12.7227
10000	2	NAIPP2	0.573529	1.43586e-38	8.61518e-38	54.8995	8.39782
9984	2	SMAP2	0.743056	1.29745e-71	7.7847e-71	157.436	9.92326
9979	2	LSM6	0.457944	2.02029e-18	1.21217e-17	24.128	9.88567
9970	2	PPA1	0.468085	5.30461e-17	3.18277e-16	27.9339	12.1735
9966	2	CCND3	0.657658	1.03453e-41	6.20718e-41	78.8106	9.70723
9963	2	LOXL1	0.465753	2.62949e-26	1.57769e-25	31.7805	8.85605
9958	2	ADAR	0.516854	6.07532e-20	3.64519e-19	35.9106	12.0038
9941	2	HSPA13	0.494737	2.278e-19	1.3668e-18	26.2578	9.45191
9938	2	NFKBIE	0.823529	9.07899e-62	5.44739e-61	126.317	8.34243
9933	2	AL807752.7	0.683761	6.7139e-48	4.02834e-47	117.601	12.1046
9922	2	RPLP2	0.649123	1.00852e-20	6.05111e-20	52.0244	13.3066
9920	2	AHR	0.605263	6.05836e-36	3.63502e-35	63.2396	9.84969
9919	2	HLA-DOB	0.644444	1.69466e-67	1.0168e-66	104.925	8.09549
9916	2	AC008770.3	0.54878	6.9424e-21	4.16544e-20	28.5473	8.56736
9914	2	TAPBP	0.788991	2.27158e-60	1.36295e-59	161.966	11.4268
9913	2	IL18	0.516667	5.81625e-27	3.48975e-26	34.9607	8.56289
9912	2	ACTBP8	0.448718	5.73453e-13	3.44072e-12	22.2162	13.4276
10013	2	ADA2	0.72973	5.62623e-71	3.37574e-70	167.848	10.8704
10014	2	ARPC5L	0.401869	9.19156e-14	5.51494e-13	16.4887	10.449
10020	2	SMCHD1	0.555556	9.84545e-31	5.90727e-30	46.4198	9.24474
10022	2	OAS3	0.435644	4.21645e-32	2.52987e-31	38.289	9.30028
10074	2	GYPC	0.485075	2.52523e-26	1.51514e-25	35.8768	9.59274
10072	2	APOBEC3C	0.797203	8.50117e-83	5.1007e-82	159.213	8.07905
9379	2	RCN1	0.4375	5.69971e-15	3.41983e-14	20.3113	10.8209
10068	2	CNPY3	0.595041	6.82938e-37	4.09763e-36	56.1702	8.66565
10067	2	PCNA	0.675439	2.10875e-45	1.26525e-44	94.4151	10.3877
10065	2	ARHGAP45	0.823864	2.14853e-112	1.28912e-111	248.229	8.9579
10063	2	PDS5A	0.644068	4.33749e-21	2.60249e-20	50.4788	12.7785
10059	2	RFC4	0.67	6.49612e-39	3.89767e-38	65.9626	8.55937
10057	2	ACTN1	0.421569	1.25763e-14	7.54577e-14	19.4625	11.0266
9909	2	TUBBP2	0.483871	4.45414e-18	2.67249e-17	28.6932	11.3464
10054	2	AC138811.2	0.478261	3.12474e-13	1.87485e-12	24.7522	13.7403
10044	2	GORAB	0.523256	8.62734e-20	5.1764e-19	25.0033	8.32156
10040	2	AC244205.1	0.55	1.34365e-25	8.06189e-25	60.5588	14.6976
10034	2	IL18BP	0.662791	3.77206e-68	2.26324e-67	124.781	9.27041
10033	2	FOXN2	0.5	8.20696e-24	4.92418e-23	34.8439	10.0219
10032	2	AC008429.2	0.468085	5.30461e-17	3.18277e-16	27.9339	12.1735
10030	2	TARBP1	0.485714	7.42425e-14	4.45455e-13	17.2635	8.9876
10028	2	ICAM2	0.563758	5.55169e-41	3.33102e-40	68.7812	10.0621
10026	2	TRIM25	0.432432	7.99091e-17	4.79455e-16	20.0177	9.54724
10023	2	HAPLN3	0.69186	8.88075e-75	5.32845e-74	123.753	8.01938
10045	2	RAB31	0.549296	8.92201e-37	5.35321e-36	62.0927	10.4105
9726	2	MNDA	0.760417	4.05013e-104	2.43008e-103	216.259	9.13212
9905	2	SSR4	0.632353	1.36119e-47	8.16714e-47	109.141	12.2267
9903	2	HMGB2	0.586466	1.60243e-39	9.61458e-39	74.5089	10.8724
9814	2	NOL8	0.473684	3.32269e-14	1.99361e-13	17.7931	9.25251
9812	2	PYCARD	0.848101	4.19802e-106	2.51881e-105	244.826	9.09501
9811	2	AC092809.3	0.666667	4.96737e-31	2.98042e-30	64.6299	10.621
9806	2	PRF1	0.465347	2.28306e-37	1.36984e-36	48.1994	9.38491
9804	2	STX16	0.480519	7.91126e-15	4.74676e-14	20.7952	10.1887
9797	2	AL162417.1	0.578947	1.09924e-32	6.59541e-32	51.2504	9.19612
9795	2	HOPX	0.568862	2.47715e-47	1.48629e-46	77.4721	9.70139
9791	2	RPS19P3	0.52	1.06857e-22	6.41142e-22	46.07	13.3875
9784	2	C1QB	0.677966	2.40224e-103	1.44135e-102	241.905	11.5437
9780	2	PLAUR	0.490909	9.80743e-34	5.88446e-33	40.7664	8.35245
9769	2	GPX1P1	0.585366	6.35915e-24	3.81549e-23	50.3987	12.3227
9768	2	LST1	0.666667	2.12891e-75	1.27735e-74	154.816	10.3249
9762	2	CDK11A	0.516129	9.03965e-21	5.42379e-20	28.8017	9.24307
9761	2	STK26	0.521472	4.48472e-38	2.69083e-37	50.0047	8.52408
9754	2	AL080243.2	0.45122	9.23638e-14	5.54183e-13	22.7289	12.8302
9750	2	ZNF766	0.457831	2.30036e-14	1.38021e-13	15.8019	8.40202
9746	2	RGS10	0.654545	2.53208e-63	1.51925e-62	125.128	10.1392
9743	2	AL590385.2	0.616352	2.23843e-53	1.34306e-52	94.005	9.61748
9742	2	NCF2	0.610526	8.42034e-64	5.05221e-63	93.5109	8.06197
9819	2	ARHGAP17	0.655914	1.60127e-34	9.6076e-34	61.5334	9.21601
9827	2	CR1	0.515152	1.47965e-37	8.87792e-37	46.8002	8.18938
9829	2	SLCO2B1	0.625	1.68907e-43	1.01344e-42	80.8308	10.0386
9832	2	BTAF1	0.561798	8.24571e-24	4.94743e-23	37.0884	9.49487
9899	2	MOGS	0.492308	2.71394e-13	1.62837e-12	14.9489	8.02234
9898	2	SNRPBP1	0.506329	5.51968e-17	3.31181e-16	25.1018	10.1237
9896	2	N4BP2L1	0.742268	7.61424e-47	4.56854e-46	97.2535	9.4321
9894	2	IGKV1-33	0.658824	2.1435e-66	1.2861e-65	155.869	11.961
9886	2	CAPZA1	0.632353	2.44539e-23	1.46724e-22	50.0825	11.6287
9882	2	GLCCI1	0.580153	5.40978e-38	3.24587e-37	62.4486	9.5895
9881	2	CCM2	0.508197	1.86765e-26	1.12059e-25	34.7468	8.82272
9879	2	GIMAP8	0.682692	3.53181e-42	2.11909e-41	81.2386	9.53081
9878	2	SYK	0.496124	1.36405e-26	8.18431e-26	35.7915	9.26002
9904	2	EIF3D	0.540984	3.19619e-15	1.91772e-14	26.8091	11.3503
9877	2	INPP5D	0.445255	3.05243e-22	1.83146e-21	27.8143	9.63936
9874	2	COMMD6	0.428571	1.37615e-13	8.25689e-13	19.7527	11.8975
9872	2	EHMT1	0.463768	2.11629e-12	1.26978e-11	14.1409	8.67119
9861	2	GABBR1	0.726708	3.17896e-77	1.90738e-76	202.488	12.0929
9860	2	LAMC2	0.410959	8.77239e-20	5.26343e-19	20.2028	8.56446
9859	2	TICAM2	0.48062	8.61601e-25	5.1696e-24	30.3494	8.71177
9851	2	IGKV1-5	0.402655	2.93474e-30	1.76084e-29	36.4589	10.1791
9848	2	XCL1	0.644578	1.13497e-61	6.8098e-61	104.479	8.82986
9840	2	AL049766.3	0.431193	2.03594e-16	1.22157e-15	22.3911	10.9871
9839	2	RPL35P9	0.428571	1.31864e-11	7.91186e-11	18.0086	12.8225
9876	2	FRZB	0.521739	2.33744e-26	1.40247e-25	39.4368	9.79077
9377	2	FERMT3	0.80663	9.56016e-111	5.73609e-110	226.256	8.46437
8840	2	PAK2	0.542373	7.93176e-15	4.75906e-14	22.9561	9.96551
9373	2	SELENOS	0.561224	3.49346e-26	2.09608e-25	46.328	10.7657
8921	2	ANKRD36	0.431507	3.95375e-22	2.37225e-21	26.9231	9.67835
8915	2	RING1	0.404762	3.99563e-22	2.39738e-21	28.398	10.8854
8902	2	ANKRD22	0.669323	2.7736e-108	1.66416e-107	184.013	8.48617
8891	2	ILF3	0.450704	5.48024e-12	3.28815e-11	15.4417	10.1008
8881	2	IL15	0.663551	6.5998e-41	3.95988e-40	69.1078	8.60549
8878	2	CCDC69	0.472222	9.673e-27	5.8038e-26	31.6752	8.56044
8874	2	PSME2P2	0.726619	1.18069e-65	7.08413e-65	167.963	11.8199
8869	2	MFNG	0.736	3.65615e-60	2.19369e-59	110.477	8.38444
8868	2	EEF1B2P6	0.613636	1.88928e-14	1.13357e-13	32.4994	12.8124
8865	2	TYMS	0.542373	1.933e-29	1.1598e-28	45.4293	9.68469
8855	2	BIRC3	0.737805	1.82301e-81	1.09381e-80	172.695	9.62477
8854	2	GPR65	0.761628	4.15535e-92	2.49321e-91	186.97	8.91888
8844	2	TPSB2	0.468571	2.18854e-32	1.31312e-31	42.091	9.41981
8839	2	PPP1R18	0.767123	6.65452e-78	3.99271e-77	178.004	9.98197
8837	2	UBE2S	0.506944	2.6271e-31	1.57626e-30	39.2684	8.40962
8834	2	PSMB9	0.786982	5.41393e-97	3.24836e-96	262.234	11.4918
8826	2	LILRB2	0.589595	3.22973e-53	1.93784e-52	80.2723	8.61125
8825	2	KIZ-AS1	0.478261	3.12474e-13	1.87485e-12	24.7522	13.7403
8822	2	SAMHD1	0.486631	6.02348e-38	3.61409e-37	60.3897	11.0694
8924	2	NUP50	0.44086	9.19165e-15	2.75749e-14	19.2287	10.3163
8821	2	DPM1	0.448718	5.73453e-13	3.44072e-12	17.6657	10.6773
8931	2	CD200	0.622378	1.49184e-48	8.95102e-48	79.5197	8.86936
8943	2	NSMCE4A	0.539474	1.06841e-18	6.41048e-18	28.4328	9.73664
9000	2	KIAA2012	0.509091	3.38504e-12	2.03103e-11	20.2466	11.5111
8999	2	UCP2	0.527473	4.34272e-44	2.60563e-43	76.2274	11.0647
8998	2	H2AZ2P1	0.546218	3.71618e-30	2.22971e-29	50.5449	10.439
8994	2	P2RY14	0.514286	6.5851e-40	3.95106e-39	53.4481	8.80613
8990	2	NUP210	0.577586	4.08651e-33	2.45191e-32	45.4528	8.06657
8982	2	WDR82	0.583333	6.99154e-21	4.19492e-20	37.7643	10.6638
8979	2	CD7	0.5	1.04376e-27	6.26258e-27	33.3944	8.21821
8977	2	MIR5193	0.767442	2.16777e-44	1.30066e-43	91.2878	9.04445
8976	2	PTPRE	0.680328	1.52746e-49	9.16477e-49	93.2632	9.32326
8974	2	IGKV2D-28	0.573333	1.52617e-67	9.157e-67	129.392	11.2139
8973	2	NFATC2IP	0.429907	5.1689e-16	3.10134e-15	19.2364	9.71799
8970	2	NBPF11	0.573333	5.75254e-21	3.45153e-20	41.1032	11.7596
8966	2	ATM	0.637931	6.01797e-41	3.61078e-40	75.0499	9.71105
8962	2	AC131206.1	0.424528	1.99638e-15	1.19783e-14	18.3954	9.78657
8956	2	TRAF3	0.810526	2.30275e-55	1.38165e-54	119.078	8.92705
8952	2	CD6	0.716763	2.95742e-81	1.77445e-80	139.751	8.03831
8949	2	SRSF11	0.438776	2.26075e-15	1.35645e-14	22.7041	11.7298
8948	2	NBPF12	0.555556	7.30381e-19	4.38229e-18	35.7123	11.7673
8947	2	WDFY4	0.708861	1.14299e-71	6.85797e-71	122.805	8.10757
8937	2	KLF13	0.43617	1.43214e-14	8.59282e-14	17.4633	9.60165
8819	2	MTDH	0.589744	4.04149e-23	2.4249e-22	43.1844	10.8563
8817	2	RP2	0.58	1.14763e-28	6.88576e-28	41.6313	8.52906
8808	2	ARHGAP9	0.861446	3.24828e-116	1.94897e-115	281.959	9.40933
8715	2	NSUN2	0.549296	3.57302e-18	2.14381e-17	28.2226	9.77709
8714	2	CD44	0.679104	1.42059e-54	8.52352e-54	125.897	11.4302
8710	2	GLIPR1	0.565891	2.00432e-35	1.20259e-34	56.2488	9.51071
8708	2	AL035456.1	0.707071	3.68155e-43	2.20893e-42	81.9488	9.06785
8702	2	PRKACB	0.482759	7.52211e-17	4.51327e-16	25.5581	10.9012
8701	2	TMEM258	0.421875	2.33302e-18	1.39981e-17	26.3649	11.7673
8698	2	IGKV1D-39	0.613497	2.60929e-54	1.56557e-53	129.401	13.0687
8697	2	GPR171	0.680851	6.8416e-80	4.10496e-79	139.421	8.58782
8693	2	BPTF	0.441558	2.23806e-12	1.34284e-11	15.6651	10.11
8689	2	PLEKHO2	0.707792	1.96025e-69	1.17615e-68	131.817	8.99907
8687	2	AC040162.1	0.841772	2.45114e-104	1.47068e-103	273.091	10.3955
8685	2	PTAFR	0.607843	1.1712e-49	7.02719e-49	77.1062	8.60694
8683	2	GIT2	0.697917	1.15155e-40	6.90928e-40	83.2346	9.9139
8679	2	CHCHD7	0.438776	2.26075e-15	1.35645e-14	18.4476	9.5307
8673	2	HCK	0.752874	5.30861e-91	3.18517e-90	177.941	8.69208
8668	2	AC144548.1	0.652174	3.05685e-25	1.83411e-24	56.2936	11.6898
8667	2	EED	0.690722	3.26111e-40	1.95667e-39	75.9562	9.24588
10075	2	COLGALT1	0.579365	2.3573e-36	1.41438e-35	55.7965	8.97443
8664	2	SMC4	0.700787	4.26731e-55	2.56039e-54	108.168	9.42524
8719	2	AC097263.1	0.475248	7.26101e-19	4.35661e-18	25.8196	9.94385
8720	2	DRAP1	0.489796	1.50872e-19	9.05235e-19	25.5157	9.18924
8726	2	SHFL	0.484211	1.72629e-18	1.03577e-17	24.8183	9.57992
8737	2	ITGAM	0.522013	3.80933e-37	2.2856e-36	50.0226	8.73562
8802	2	PTK2B	0.404255	2.57188e-12	1.54313e-11	12.4786	8.84246
8799	2	CHPF2	0.519608	4.05843e-23	2.43506e-22	29.8397	8.51472
8798	2	EVL	0.730159	1.18625e-59	7.11749e-59	125.774	9.70521
8797	2	ARL4C	0.636986	3.35659e-52	2.01395e-51	99.1679	10.0413
8791	2	LGALS9	0.542857	2.64243e-35	1.58546e-34	49.3599	8.73025
8783	2	CYLD	0.606838	3.85673e-37	2.31404e-36	60.4782	9.08655
8779	2	CYTIP	0.793651	2.57243e-112	1.54346e-111	246.965	9.25807
8778	2	CNOT9	0.505882	3.30921e-18	1.98553e-17	23.1126	8.67738
8776	2	HAUS1	0.561905	3.64489e-28	2.18693e-27	40.9401	8.8159
9003	2	UBA7	0.766667	1.98848e-46	1.19309e-45	96.0709	9.10318
8773	2	QPCT	0.45	6.93497e-20	4.16098e-19	24.2552	9.34024
8766	2	DUTP5	0.429825	4.81533e-17	1.4446e-16	21.9117	10.3723
8765	2	ATXN7	0.634146	2.70701e-28	1.62421e-27	50.3355	9.55929
8763	2	ACSL5	0.628099	2.04693e-41	1.22816e-40	68.6702	8.92077
8759	2	LPXN	0.751634	1.71076e-78	1.02646e-77	174.352	9.90297
8755	2	HMGN4	0.711538	7.20378e-23	4.32227e-22	51.3662	10.8241
8746	2	ENTPD4	0.46087	4.38223e-20	1.31467e-19	26.7919	9.97002
8742	2	CEP85L	0.57037	8.19561e-38	4.91737e-37	56.5286	8.87226
8741	2	NR2C2	0.483871	2.85628e-12	1.71377e-11	16.4933	9.80283
8739	2	CXCL1	0.484211	3.4259e-38	2.05554e-37	49.2468	9.01267
8769	2	CDC25B	0.674797	4.11434e-49	2.4686e-48	92.5644	9.41222
9007	2	RBM33	0.513158	7.88592e-17	4.73155e-16	21.5762	8.66864
9009	2	ABHD17A	0.413043	6.91918e-19	4.15151e-18	22.9889	10.1752
9010	2	PLP2	0.577982	4.33784e-31	2.6027e-30	52.8519	9.99871
9277	2	HENMT1	0.482517	7.45262e-28	4.47157e-27	32.1574	8.1563
9271	2	KLRB1	0.507614	3.17052e-44	1.90231e-43	61.6694	9.27249
9266	2	ELF4	0.615385	8.88187e-43	5.32912e-42	66.8105	8.57146
9260	2	CDK1	0.511628	1.04378e-38	6.2627e-38	49.9004	8.52545
9255	2	EOMES	0.637838	4.401e-68	2.6406e-67	112.889	8.72368
9252	2	KIAA0513	0.463636	1.84326e-19	1.10596e-18	21.3126	8.14625
9247	2	ICAM3	0.664179	4.88368e-52	2.93021e-51	101.21	9.85972
9245	2	BASP1	0.5	1.27122e-32	7.62732e-32	52.5502	10.9398
9234	2	TLR2	0.765823	1.00198e-84	6.01188e-84	176.609	9.11483
9232	2	DSE	0.610619	2.72827e-36	1.63696e-35	63.385	9.69041
9226	2	OXNAD1	0.461538	5.64098e-16	3.38459e-15	18.8616	8.89771
9223	2	TRAF5	0.691781	2.49233e-62	1.4954e-61	118.305	9.21655
9220	2	LY96	0.623188	1.28996e-73	7.73978e-73	140.751	10.2874
9213	2	CCL8	0.516746	3.21139e-49	1.92684e-48	73.3595	9.71931
9207	2	EEF1B2	0.613636	1.88928e-14	1.13357e-13	32.4994	12.8124
9203	2	VASP	0.544715	4.99424e-31	2.99654e-30	43.9163	8.83343
9202	2	STING1	0.707317	2.63524e-54	1.58114e-53	97.2183	8.51679
9200	2	EMILIN1	0.451852	1.21035e-22	7.26213e-22	24.4101	8.18329
9199	2	ADGB	0.526316	1.69872e-13	1.01923e-12	28.6433	14.1491
9278	2	CENPU	0.44186	8.36421e-28	5.01853e-27	29.435	8.16785
9280	2	KHNYN	0.518072	1.0361e-18	6.21661e-18	24.0938	8.58526
9282	2	ELOVL5	0.465909	8.79343e-16	5.27606e-15	23.0369	10.9033
9291	2	C1S	0.547619	3.44638e-32	2.06783e-31	61.4851	11.8477
9365	2	MCM3AP	0.454545	3.59821e-13	2.15893e-12	15.7042	9.21765
9364	2	PFN1	0.589474	3.70366e-28	2.22219e-27	59.3186	12.1792
9363	2	IGLV1-47	0.52901	1.34402e-77	8.06412e-77	135.01	11.0224
9358	2	DNASE2	0.605505	2.47568e-34	1.48541e-33	55.5115	9.05697
9352	2	SMCO4	0.486726	2.98779e-22	1.79267e-21	32.4282	10.2764
9345	2	AC022400.5	0.529412	4.68733e-20	2.8124e-19	26.1262	8.47637
9344	2	AC109481.1	0.413462	2.84217e-14	1.7053e-13	15.4165	9.13835
9343	2	CEBPB	0.445205	9.24801e-24	5.5488e-23	32.7923	10.6165
9338	2	AL022318.4	0.728	9.06228e-59	5.43737e-58	103.748	8.1515
9195	2	DEK	0.641791	1.02543e-23	6.15259e-23	49.7617	11.1974
9335	2	AC092143.3	0.447059	5.86212e-14	3.51727e-13	18.6734	10.4803
9313	2	KPNA2P3	0.685714	5.28742e-43	3.17245e-42	89.1231	10.2067
9311	2	CD4	0.743017	2.52934e-91	1.5176e-90	179.029	8.82976
9310	2	TGM2	0.640288	4.78716e-50	2.87229e-49	99.8106	10.4934
9306	2	TNFRSF17	0.544304	5.69614e-64	3.41768e-63	87.3301	8.42245
9305	2	NMI	0.844262	5.27468e-79	3.16481e-78	203.563	10.2264
9299	2	KDM7A	0.46875	2.06822e-17	1.24093e-16	20.7488	8.80804
9298	2	AC024940.7	0.675	5.57251e-16	3.34351e-15	43.67	14.0811
9296	2	CYRIB	0.861314	9.41292e-94	5.64775e-93	257.239	10.6588
9293	2	FBXW7	0.527132	2.2762e-30	1.36572e-29	41.8828	8.89889
9328	2	MAD2L2	0.401786	2.20408e-14	1.32245e-13	14.2259	8.60749
9374	2	GNG2	0.568	1.52238e-34	9.13426e-34	55.8881	9.65979
9192	2	PTPN2	0.633929	6.10127e-39	3.66076e-38	71.3344	9.77614
9187	2	APOL6	0.54717	3.3871e-41	2.03226e-40	62.4241	9.35908
9082	2	INTS8	0.5	2.82872e-21	1.69723e-20	28.2488	9.12829
9081	2	INTS4	0.546667	5.6074e-19	3.36444e-18	25.3414	8.43245
9080	2	UTP3	0.754386	3.0324e-28	1.81944e-27	59.7147	9.55005
9071	2	SLC16A3	0.432836	2.16335e-20	1.29801e-19	22.3716	8.72611
9070	2	PSMB10	0.841772	2.45114e-104	1.47068e-103	273.091	10.3955
9066	2	SNRPFP1	0.485149	9.87803e-20	5.92682e-19	28.3301	10.2009
9063	2	AL662842.1	0.853333	1.74759e-48	1.04855e-47	145.008	11.8132
9051	2	IL2RG	0.721212	4.43079e-78	2.65847e-77	153.061	9.10877
9050	2	RAB32	0.455285	6.26923e-21	3.76154e-20	25.8737	9.33904
9049	2	IFIT3	0.4375	3.75695e-25	2.25417e-24	34.6477	10.7646
9046	2	LAIR1	0.708738	6.60961e-97	3.96577e-96	184.039	8.96352
9041	2	NBPF8	0.516854	6.07532e-20	3.64519e-19	34.8156	11.6378
9031	2	PPP1R9B	0.441441	1.29041e-17	7.74244e-17	19.0544	8.48496
9030	2	CR753309.1	0.853659	3.32984e-53	1.99791e-52	177.015	13.1187
9029	2	RHBDF2	0.740741	2.72503e-66	1.63502e-65	118.635	8.10986
9024	2	TPM4	0.449153	1.8136e-19	1.08816e-18	26.4176	10.4192
9023	2	AL158801.5	0.532609	5.63667e-22	3.382e-21	36.9223	10.8313
9021	2	SLC66A3	0.5	1.31135e-19	7.86809e-19	28.895	10.161
9017	2	AC132812.1	0.467532	5.48098e-14	3.28859e-13	19.9714	10.6944
9089	2	WDR26	0.401869	9.19156e-14	2.75747e-13	15.7859	10.0037
9099	2	ARPC3	0.652174	3.05685e-25	1.83411e-24	56.2936	11.6898
9100	2	AC104297.1	0.468085	5.30461e-17	3.18277e-16	27.9339	12.1735
9104	2	CXCL11	0.555	7.23051e-55	4.33831e-54	97.8296	10.8091
9183	2	PSMA4	0.735294	6.28585e-32	3.77151e-31	78.674	11.3849
9181	2	PSME2	0.726619	1.18069e-65	7.08413e-65	167.963	11.8199
9177	2	PSMB2	0.469388	8.03992e-18	4.82395e-17	26.7701	11.0763
9176	2	AC010132.3	0.509091	3.38504e-12	2.03103e-11	20.2466	11.5111
9175	2	PAG1	0.804196	2.13835e-84	1.28301e-83	187.999	9.27605
9173	2	UVRAG	0.633929	6.10127e-39	3.66076e-38	60.521	8.2942
9172	2	AC116366.2	0.404255	2.25486e-18	6.76457e-18	20.6168	9.59478
9160	2	CTSS	0.672566	2.04289e-96	1.22574e-95	217.367	11.2132
9157	2	VAMP5	0.626437	4.21608e-61	2.52965e-60	108.676	9.53974
9188	2	CHKB-CPT1B	0.5	1.57817e-15	9.46904e-15	22.0417	9.88775
9154	2	LSM8	0.508333	5.05899e-26	3.03539e-25	36.6624	9.46584
9143	2	DUSP5	0.521127	8.90673e-33	5.34404e-32	41.1451	8.17864
9138	2	MCOLN2	0.519737	4.81455e-35	2.88873e-34	43.5133	8.09957
9132	2	ERAP2	0.5	8.153e-31	4.8918e-30	45.6964	10.0843
9127	2	MFSD2B	0.569444	2.25616e-40	1.3537e-39	61.4102	9.03069
9122	2	GZMA	0.748744	6.24193e-105	3.74516e-104	232.822	9.90698
9121	2	TMEM131L	0.624204	4.24305e-54	2.54583e-53	87.1829	8.68814
9118	2	CTDSPL2	0.602564	3.49122e-24	2.09473e-23	39.1256	9.19015
9109	2	ARPC3P5	0.652174	3.05685e-25	1.83411e-24	56.2936	11.6898
9105	2	H2AX	0.547445	3.87261e-35	2.32357e-34	50.6493	8.92609
9150	2	EWSR1	0.488889	6.74212e-18	4.04527e-17	25.5451	10.1027
10076	2	RPL22L1	0.56051	7.86848e-43	4.72109e-42	72.013	10.1307
11172	2	SKAP1	0.434343	3.511e-15	2.1066e-14	16.5423	8.74773
10080	2	FLNA	0.45082	2.64307e-20	1.58584e-19	27.0253	10.1658
11132	2	NBPF20	0.517647	4.03663e-19	2.42198e-18	33.4794	11.6737
11129	2	STAT5A	0.653846	1.72178e-38	1.03307e-37	63.4709	8.53412
11127	2	STAB1	0.582781	1.09679e-44	6.58077e-44	75.1464	9.73832
11122	2	TLR4	0.587786	4.444e-39	2.6664e-38	57.8174	8.51504
11119	2	SULF1	0.43949	6.57993e-25	3.94796e-24	32.6999	10.2152
11114	2	CCL19	0.638889	1.10648e-81	6.63889e-81	178.425	11.453
11113	2	TET3	0.441667	4.51802e-19	1.35541e-18	19.7908	8.10939
11110	2	MS4A7	0.607595	2.16187e-51	1.29712e-50	96.081	10.3622
11109	2	CFB	0.619048	1.87966e-49	1.12779e-48	98.4716	10.8384
11103	2	PLTP	0.502646	2.68868e-41	1.61321e-40	64.8302	10.5546
11094	2	POLR3GL	0.473684	3.76297e-21	2.25778e-20	27.1521	9.31754
11091	2	IGHA1	0.471154	9.90808e-40	5.94485e-39	74.4113	13.4433
11086	2	MARCKSL1	0.425287	8.43498e-13	5.06099e-12	15.3963	9.95457
11081	2	RPL36AP41	0.436364	5.16291e-17	1.54887e-16	25.6594	11.9865
11076	2	APOL3	0.753846	4.39931e-66	2.63959e-65	143.401	9.66316
11074	2	SDF2L1	0.443478	1.93811e-18	1.16287e-17	22.4327	9.4812
11067	2	AP002807.1	0.666667	1.49749e-64	8.98492e-64	118.292	9.22991
11066	2	CD48	0.715789	3.75427e-90	2.25256e-89	194.988	10.1135
11064	2	ZNFX1	0.571429	3.32905e-31	1.99743e-30	47.9472	9.14023
11134	2	CYTH4	0.577465	5.38727e-41	3.23236e-40	56.9679	8.13347
11061	2	GNG10	0.428571	1.36244e-12	8.17466e-12	17.7574	11.5931
11135	2	TRIM21	0.666667	2.19664e-45	1.31798e-44	76.8415	8.56887
11143	2	PIM2	0.604278	2.8578e-61	1.71468e-60	97.1403	8.81515
11200	2	AXL	0.522059	1.96046e-31	1.17628e-30	45.7633	9.47741
11199	2	RASAL3	0.662338	3.47168e-60	2.08301e-59	94.9425	8.00384
11198	2	HLA-DQB1	0.655	7.39224e-79	4.43534e-78	177.478	11.5138
11196	2	ATP2A3	0.794286	5.50658e-103	3.30395e-102	203.156	8.30405
11193	2	EFCAB3	0.649123	1.00852e-20	6.05111e-20	52.0244	13.3066
11191	2	SETX	0.756757	6.06113e-37	3.63668e-36	79.0453	9.57503
11188	2	AL365273.1	0.736486	2.10926e-72	1.26555e-71	138.925	8.73737
11187	2	H2AZP4	0.614583	4.36528e-31	2.61917e-30	65.4367	11.6433
11183	2	GIMAP5	0.595238	1.36323e-52	8.17938e-52	94.8437	10.1995
11173	2	BPTFP1	0.464646	1.31867e-17	7.91202e-17	23.7777	10.0651
11171	2	ARPC3P1	0.652174	3.05685e-25	1.83411e-24	56.2936	11.6898
11170	2	H2AZ1	0.657534	3.72088e-27	2.23253e-26	61.9472	11.8346
11167	2	GLUL	0.414414	2.72504e-15	1.63502e-14	22.9009	12.5967
11163	2	GLULP4	0.521739	1.30937e-37	7.85622e-37	59.9053	10.3353
11162	2	MLKL	0.719178	9.22771e-68	5.53663e-67	124.892	8.60071
11158	2	PARP14	0.674603	2.32028e-50	1.39217e-49	107.846	10.6933
11156	2	ELK3	0.51	9.09127e-22	5.45476e-21	32.4401	10.0364
11147	2	IRF1	0.680498	7.16889e-107	4.30134e-106	218.589	10.0471
11144	2	TBXAS1	0.593985	1.27418e-40	7.64506e-40	58.3005	8.16806
11137	2	SECTM1	0.563291	1.34908e-43	8.09451e-43	70.0291	9.62787
11053	2	EVI2B	0.76506	2.33941e-89	1.40364e-88	206.907	10.1306
11046	2	TRBC2	0.830303	2.9286e-106	1.75716e-105	299.895	11.3627
11042	2	CDC123	0.462366	2.21567e-16	1.3294e-15	21.2986	9.76931
10945	2	BTN3A2	0.523179	2.6346e-35	1.58076e-34	60.8405	11.1652
10939	2	TRGC1	0.666667	6.45207e-70	3.87124e-69	128.813	9.27139
10937	2	TTC9C	0.462366	2.21567e-16	1.3294e-15	18.4135	8.44598
10931	2	C12orf45	0.531532	1.84612e-26	1.10767e-25	33.4744	8.12491
10926	2	PPP2R5C	0.454545	8.85617e-17	5.3137e-16	22.0533	10.0343
10925	2	VSIG4	0.504386	1.58975e-51	9.53848e-51	74.3809	9.63794
10917	2	MUS81	0.4375	1.41322e-12	8.47934e-12	13.6958	8.77078
10916	2	ZC3H12D	0.64375	4.84677e-59	2.90806e-58	95.6903	8.46275
10912	2	RPIA	0.426829	3.35303e-12	2.01182e-11	13.5364	9.17596
10911	2	NLRC3	0.771429	1.35319e-96	8.11914e-96	184.106	8.26481
10903	2	TNFRSF1B	0.728395	3.76058e-78	2.25635e-77	152.616	8.98443
10900	2	ETS1	0.776699	5.73099e-55	3.4386e-54	144.236	11.3665
10897	2	KLRC4-KLRK1	0.654255	2.84098e-73	1.70459e-72	137.266	9.60149
10892	2	AC091167.4	0.470588	1.20416e-18	3.61247e-18	24.4429	9.6234
10879	2	FMNL1	0.569444	2.25616e-40	1.3537e-39	55.3799	8.1439
10869	2	EDEM1	0.631068	2.39007e-35	1.43404e-34	64.4434	9.7925
10860	2	CXCL16	0.559055	6.08352e-34	3.65011e-33	54.3846	9.72331
10858	2	PREX1	0.772152	2.94083e-86	1.7645e-85	172.832	8.68828
10853	2	GM2A	0.573964	6.65995e-49	3.99597e-48	83.0683	9.97362
10947	2	RRM1	0.41	1.74398e-13	1.04639e-12	14.1502	8.98087
10949	2	DDB2	0.637168	9.8276e-40	5.89656e-39	61.2204	8.17771
10952	2	HLA-DPA1	0.684783	2.19106e-37	1.31463e-36	103.698	13.7142
10954	2	SNRPA1P1	0.506329	5.51968e-17	3.31181e-16	23.3655	9.42346
11041	2	RASSF4	0.404494	1.03377e-11	6.2026e-11	15.1838	11.3444
11033	2	IKZF1	0.604444	6.8622e-76	4.11732e-75	133.866	9.78239
11027	2	KLF2	0.426357	5.92479e-19	3.55487e-18	24.4514	10.4459
11024	2	M6PR	0.626866	1.37267e-22	8.23605e-22	43.7356	10.595
11013	2	ARPC1B	0.778626	1.83866e-71	1.10319e-70	183.866	11.0834
11011	2	DRAM2	0.666667	4.96737e-31	2.98042e-30	62.5575	10.2804
11007	2	GBP1	0.593909	1.35581e-62	8.13483e-62	127.675	11.5361
11006	2	ODF3B	0.654412	3.18372e-51	1.91023e-50	83.2344	8.36226
11001	2	PTPN1	0.408333	5.65225e-16	3.39135e-15	18.4234	9.82396
11204	2	RPL19P5	0.633333	1.03745e-20	6.22468e-20	50.9819	13.3733
11000	2	GRID1	0.455696	1.44303e-13	8.65819e-13	17.0742	9.68752
10991	2	VCAN	0.48503	2.86845e-33	1.72107e-32	53.3471	11.221
10989	2	RBBP4	0.483871	2.85628e-12	1.71377e-11	17.2699	10.2644
10980	2	LY75-CD302	0.590278	1.21909e-43	7.31452e-43	72.6156	9.51728
10978	2	PRRC2C	0.444444	3.64518e-13	1.09355e-12	19.863	11.929
10975	2	MTHFD2	0.595238	1.36323e-52	8.17938e-52	92.183	9.91334
10967	2	SLBP	0.420455	1.27907e-12	7.67444e-12	14.8804	9.87958
10966	2	CRIP1	0.440476	6.50035e-27	3.90021e-26	35.9175	10.338
10965	2	ABHD3	0.626263	2.1845e-33	1.3107e-32	58.7719	9.53953
10958	2	ABHD17AP1	0.435484	4.2235e-19	2.5341e-18	24.135	10.0139
10998	2	NDST2	0.529412	4.68733e-20	2.8124e-19	26.1262	8.47637
11209	2	TNFAIP8	0.625899	1.1591e-47	6.9546e-47	90.1599	10.1893
11211	2	TOP2A	0.604255	7.63378e-80	4.58027e-79	116.559	8.09455
11212	2	GPRIN3	0.536082	1.69247e-23	1.01548e-22	30.7024	8.35001
11453	2	PHF21A	0.469565	6.22842e-21	3.73705e-20	26.2428	9.18291
11452	2	SRSF7	0.702381	6.32117e-36	3.7927e-35	83.7594	11.2478
11451	2	IGKV1-27	0.592593	4.9038e-50	2.94228e-49	109.908	12.4877
11449	2	TMPO	0.426471	5.10506e-20	1.53152e-19	24.1122	9.72989
11448	2	CCL3	0.518325	9.35872e-45	5.61523e-44	61.8752	9.00152
11443	2	PLEK	0.697917	2.30179e-86	1.38108e-85	171.144	9.5067
11442	2	MYH9	0.414141	1.1708e-13	7.02482e-13	18.2291	11.3007
11439	2	INPP1	0.651515	4.18985e-24	2.51391e-23	42.4383	9.25056
11438	2	IGKV1-6	0.601307	1.64502e-48	9.87009e-48	109.994	12.7095
11437	2	SSR3	0.54955	1.97419e-28	1.18451e-27	49.8137	10.8625
11436	2	AP001282.2	0.479167	2.90977e-18	1.74586e-17	22.6951	8.96705
11434	2	SLFN11	0.629921	7.22718e-44	4.33631e-43	70.906	8.66252
11417	2	DENND2D	0.82906	1.51973e-72	9.11838e-72	173.705	9.68565
11415	2	HPF1	0.569444	7.35803e-20	4.41482e-19	35.3638	10.776
11406	2	AL158050.1	0.517647	4.03663e-19	2.42198e-18	25.3192	8.82833
11402	2	IGKV2-28	0.462555	4.38661e-42	2.63197e-41	70.2726	12.1956
11400	2	AC005020.2	0.541667	6.84101e-18	4.10461e-17	28.9983	10.3547
11398	2	NDE1	0.558824	5.05429e-27	3.03257e-26	36.9911	8.35728
11384	2	IL7R	0.54067	1.89823e-54	1.13894e-53	83.7201	9.56944
11461	2	FADS2	0.405405	1.50016e-14	9.00098e-14	15.0741	8.93
11464	2	NFKB1	0.695652	1.19537e-38	7.17225e-38	74.2609	9.34564
11468	2	ARHGAP27	0.656863	4.3164e-38	2.58984e-37	64.6399	8.74381
11471	2	C1QA	0.683206	1.82719e-119	1.09632e-118	272.262	11.1425
8659	2	CASP3	0.8	8.57146e-60	5.14288e-59	123.936	8.70764
11545	2	GPX1	0.585366	6.35915e-24	3.81549e-23	50.3987	12.3227
11541	2	FCGR1B	0.684615	7.1534e-119	4.29204e-118	225.619	9.26082
11534	2	PTPN6	0.833333	8.83321e-88	5.29993e-87	209.795	9.60122
11528	2	TRAF3IP3	0.698324	8.1245e-80	4.8747e-79	146.349	8.7973
11524	2	APBB1IP	0.753247	1.97371e-79	1.18423e-78	175.367	9.82083
11513	2	AL132989.1	0.602564	3.49122e-24	2.09473e-23	47.9167	11.2551
11504	2	RPL35AP21	0.471429	5.19334e-13	3.11601e-12	22.9326	13.1467
11503	2	ZFP36L2	0.481481	1.2389e-15	7.4334e-15	25.4113	11.7543
11383	2	MZB1	0.581498	2.05011e-70	1.23006e-69	111.995	9.17551
11497	2	RPS26P3	0.472222	2.08269e-13	1.24961e-12	23.1552	12.8373
11490	2	CMTM6	0.65625	9.77833e-24	5.867e-23	52.4806	11.5387
11489	2	PTPRJ	0.443182	3.69132e-14	2.21479e-13	17.4034	9.70563
11488	2	GBP4	0.615385	4.28771e-52	2.57263e-51	91.9883	9.66125
11487	2	AC012569.1	0.567901	3.55401e-22	2.13241e-21	36.8323	10.0388
11482	2	NIFKP1	0.470588	1.20416e-18	3.61247e-18	24.4429	9.6234
11480	2	TAP1	0.767568	8.18144e-102	4.90886e-101	248.446	10.6306
11478	2	PCSK7	0.462185	6.33247e-21	3.79948e-20	24.8803	8.84832
11477	2	IRAG2	0.625	8.77731e-38	5.26638e-37	65.6072	9.40466
11476	2	AP002784.2	0.652174	3.05685e-25	1.83411e-24	56.2936	11.6898
11496	2	PBX3	0.491228	6.57185e-23	3.94311e-22	28.6488	8.72879
10851	2	FXYD5	0.779221	1.65191e-85	9.91145e-85	183.472	9.22027
11377	2	TTC13	0.607477	6.50244e-34	3.90146e-33	50.9308	8.38729
11367	2	SNRPD2	0.432203	7.3192e-18	4.39152e-17	26.7071	11.9723
11281	2	KLRK1	0.654255	2.84098e-73	1.70459e-72	137.266	9.60149
11276	2	ERAP1	0.444444	7.47326e-19	4.48396e-18	23.9782	9.88153
11274	2	PSMB8	0.876106	4.77508e-79	2.86505e-78	224.986	10.8857
11271	2	ANXA1	0.483333	2.68072e-23	1.60843e-22	38.0968	11.5935
11268	2	CEMIP2	0.413462	2.84217e-14	1.7053e-13	15.3723	9.11211
11256	2	NPDC1	0.411765	3.80542e-16	2.28325e-15	16.7682	8.76803
11248	2	RUBCN	0.654867	4.05185e-42	2.43111e-41	72.9523	8.93518
11247	2	GRK6	0.467153	8.95148e-25	5.37089e-24	28.7102	8.48464
11244	2	TGFB1	0.657343	1.32372e-54	7.94233e-54	92.938	8.71217
11243	2	EIF3F	0.571429	1.42254e-17	8.53525e-17	34.4457	11.8793
11235	2	CELF2	0.585526	1.80932e-45	1.08559e-44	83.4043	10.5696
11232	2	AOAH	0.835165	2.02538e-120	1.21523e-119	261.455	8.68343
11229	2	ZNF700	0.54878	6.9424e-21	4.16544e-20	28.5473	8.56736
11227	2	LTB	0.70202	1.22872e-90	7.37234e-90	196.993	10.3616
11223	2	FCN1	0.549451	2.98429e-48	1.79057e-47	71.5882	9.1018
11222	2	AC069368.1	0.642424	8.1152e-61	4.86912e-60	106.742	9.17999
11221	2	CDK6	0.471264	5.34816e-16	3.20889e-15	19.7643	9.11727
11220	2	AC136632.1	0.633333	1.03745e-20	6.22468e-20	50.9819	13.3733
11216	2	MBP	0.430233	5.51652e-13	3.30991e-12	15.9712	10.054
11283	2	FBXO6	0.661538	6.07998e-50	3.64799e-49	84.1845	8.58436
11286	2	NASP	0.614679	1.89184e-35	1.1351e-34	61.4998	9.56632
11295	2	PIK3IP1	0.571429	3.09589e-33	1.85754e-32	54.0948	9.66774
11297	2	PRKCH	0.834586	1.39237e-84	8.35422e-84	206.296	9.78638
11365	2	FGL2	0.443038	9.04665e-13	5.42799e-12	19.1983	11.9456
11362	2	AC133644.2	0.437209	1.01686e-34	6.10115e-34	54.7162	12.223
11360	2	NCF1	0.718232	6.51468e-86	3.90881e-85	163.553	8.87492
11358	2	TFPI2	0.413978	5.05785e-26	3.03471e-25	29.7236	9.42343
11354	2	ISY1-RAB43	0.493671	4.27044e-16	2.56227e-15	20.6564	9.03845
11346	2	RESF1	0.706667	3.23906e-67	1.94344e-66	141.099	9.96995
11345	2	RCSD1	0.628931	9.28249e-56	5.56949e-55	93.9086	9.00788
11343	2	FBXO4	0.492754	4.3473e-14	2.60838e-13	15.9122	8.02367
11340	2	LGALS3BP	0.421053	1.2835e-13	7.70101e-13	17.5955	10.7621
11369	2	AL159163.1	0.846715	3.17225e-90	1.90335e-89	253.385	11.1011
11338	2	IRF4	0.698925	1.54633e-83	9.278e-83	152.083	8.72371
11331	2	GRB2	0.69863	8.19678e-31	4.91807e-30	67.84	10.7154
11325	2	VOPP1	0.663717	2.44315e-43	1.46589e-42	95.3669	11.1949
11319	2	CCR5	0.647668	7.32459e-74	4.39476e-73	127.904	8.96482
11318	2	IRF1-AS1	0.523364	1.19819e-24	7.18916e-24	34.4296	9.13015
11313	2	H2AZP3	0.614583	4.36528e-31	2.61917e-30	65.4367	11.6433
11312	2	LSM2	0.413462	2.84217e-14	1.7053e-13	15.4165	9.13835
11310	2	ADAM17	0.451923	2.1568e-17	1.29408e-16	20.6436	9.0996
11305	2	LCN2	0.410138	3.40334e-30	2.04201e-29	35.34	9.70784
11300	2	SNRPD1	0.486726	2.98779e-22	1.79267e-21	30.6182	9.70281
11333	2	CHD2	0.52	4.3738e-17	2.62428e-16	23.9361	9.34174
10077	2	IKBKB	0.708333	5.83573e-42	3.50144e-41	84.0749	9.55679
10846	2	TGFBI	0.533333	1.5073e-40	9.0438e-40	69.763	10.9054
10827	2	GPR34	0.652174	1.17528e-51	7.05168e-51	92.1066	9.20646
10359	2	CTSC	0.5625	9.13536e-26	5.48122e-25	51.5671	12.1553
10351	2	CASP4	0.859155	5.55051e-97	3.33031e-96	240.708	9.66343
10350	2	TAGLN2P1	0.44898	3.60382e-16	2.16229e-15	21.4068	10.25
10342	2	FCHSD2	0.666667	2.63855e-39	1.58313e-38	71.6427	9.24814
10341	2	SPRED1	0.522727	3.34497e-20	2.00698e-19	27.1539	8.85533
10340	2	RAPGEF1	0.450549	3.69235e-15	2.21541e-14	18.1098	9.24618
10335	2	IRF3	0.603774	3.75981e-33	2.25589e-32	52.263	8.863
10332	2	RRP1B	0.455446	3.45806e-17	1.03742e-16	21.6683	9.59547
10320	2	RNF34	0.421488	2.61124e-17	1.56674e-16	19.3556	9.19377
10317	2	ANKRD36BP2	0.417143	8.48422e-25	5.09053e-24	25.9774	8.58911
10310	2	AC008026.2	0.649123	1.00852e-20	6.05111e-20	52.0244	13.3066
10306	2	PLEKHO1	0.850649	8.60946e-104	5.16568e-103	242.088	9.16746
10299	2	TRBC1	0.825301	1.46648e-105	8.79889e-105	297.399	11.4121
10287	2	ITM2A	0.414201	1.69595e-23	1.01757e-22	31.0328	10.9238
10284	2	C15orf41	0.43617	1.43214e-14	4.29641e-14	21.9323	12.0588
10281	2	PCYOX1L	0.52381	2.21876e-19	1.33125e-18	24.1887	8.2188
10279	2	HLA-DRB6	0.622807	3.3424e-38	2.00544e-37	90.632	12.8918
10278	2	HLA-C	0.4625	3.56825e-14	2.14095e-13	25.8579	13.8031
10273	2	DERL3	0.539877	4.23217e-41	2.5393e-40	52.8833	8.05501
10362	2	STAG3	0.603896	2.5925e-49	1.5555e-48	77.3767	8.75532
10272	2	NFKBIA	0.48062	8.61601e-25	5.1696e-24	38.9528	11.1814
10367	2	THEMIS2	0.788079	9.48977e-86	5.69386e-85	178.147	8.82697
10377	2	TINF2	0.542169	1.33033e-20	7.98198e-20	31.8062	9.79907
10440	2	HSPA7	0.633333	4.23496e-53	2.54098e-52	85.5639	8.56421
10437	2	CKLF-CMTM1	0.476923	1.44613e-24	8.67678e-24	34.944	10.2038
10435	2	SND1	0.444444	8.66918e-12	5.20151e-11	14.173	9.57076
10432	2	CCL18	0.507407	7.84176e-64	4.70505e-63	91.484	9.48546
10431	2	SEC24D	0.51773	4.55735e-32	2.73441e-31	39.6772	8.11817
10429	2	RNF149	0.412281	1.62061e-15	4.86184e-15	19.5476	10.6429
10414	2	RRM2	0.537234	1.30544e-47	7.83261e-47	65.1452	8.58678
10413	2	UTP6	0.693548	8.71995e-26	5.23197e-25	49.6667	9.48756
10411	2	CCND2	0.587719	9.37232e-34	5.62339e-33	61.6573	10.5455
10409	2	LAT2	0.85	3.69809e-108	2.21885e-107	227.593	8.27454
10407	2	RGS19	0.804054	1.24899e-87	7.49394e-87	194.417	9.23742
10406	2	RALGDS	0.612613	7.20255e-36	4.32153e-35	59.3261	9.14882
10400	2	MANBA	0.447368	1.42232e-12	8.53392e-12	13.8083	8.64979
10399	2	CSF1R	0.735632	1.57304e-86	9.43822e-86	184.592	9.70929
10398	2	NSUN5P1	0.462366	2.21567e-16	1.3294e-15	20.7653	9.52472
10396	2	UBE2L4	0.532609	5.63667e-22	3.382e-21	36.9223	10.8313
10391	2	GTF2B	0.731343	4.18873e-31	2.51324e-30	66.2953	9.90699
10389	2	BTN3A1	0.623288	8.16873e-50	4.90124e-49	92.8323	10.0734
10381	2	MICAL1	0.685185	3.22166e-44	1.93299e-43	77.152	8.59545
10372	2	SNAP23P1	0.4375	1.41322e-12	8.47934e-12	13.2248	8.46914
10270	2	EPSTI1	0.670732	2.65942e-66	1.59565e-65	131.318	9.91226
10269	2	AC114982.3	0.513274	5.52474e-25	3.31484e-24	31.8527	8.49346
10264	2	PDE4B	0.645669	3.01955e-46	1.81173e-45	74.0551	8.36527
10151	2	PGS1	0.5125	1.2187e-17	7.31221e-17	22.4693	8.60568
10144	2	TRAFD1	0.663934	4.96891e-47	2.98135e-46	86.6422	9.35677
10142	2	CBL	0.786408	1.8504e-56	1.11024e-55	121.526	9.20552
10134	2	HAUS1P2	0.561905	3.64489e-28	2.18693e-27	40.9401	8.8159
10133	2	HLA-DQA2	0.627907	2.6753e-44	1.60518e-43	105.894	12.8499
10128	2	FBLIM1	0.408696	2.40856e-15	1.44514e-14	17.631	9.79762
10123	2	HLA-DQA1	0.617188	2.42174e-42	1.45305e-41	99.7572	12.8945
10119	2	EEF1B2P3	0.613636	1.88928e-14	1.13357e-13	32.4994	12.8124
10109	2	AC004862.1	0.506329	5.51968e-17	3.31181e-16	25.1018	10.1237
10107	2	MOB3A	0.724771	2.57009e-50	1.54205e-49	101.573	9.38258
10105	2	DOCK11	0.616822	4.94357e-35	2.96614e-34	61.4899	9.64744
10104	2	GSDMD	0.446809	2.31802e-15	1.39081e-14	17.2551	8.76082
10102	2	NSUN5	0.466019	1.98e-18	1.188e-17	22.9972	9.25453
10095	2	LILRB3	0.638158	9.20989e-55	5.52593e-54	88.8852	8.55773
10094	2	AC106806.1	0.552239	2.24825e-17	1.34895e-16	35.5255	12.8288
10092	2	RPL18AP3	0.604651	7.31876e-27	4.39125e-26	61.9499	13.0149
10090	2	C8orf76	0.411765	1.14739e-11	6.88431e-11	11.2525	8.29292
10089	2	CEP170	0.404959	8.34827e-16	5.00896e-15	16.939	9.20999
10084	2	ICAM1	0.614815	1.88963e-44	1.13378e-43	71.872	8.87641
10152	2	SETDB1	0.516129	5.00308e-14	3.00185e-13	16.9488	8.19676
10153	2	CYB561A3	0.52	1.58746e-28	9.52474e-28	39.4793	9.06714
10159	2	IFI16	0.616071	1.21202e-36	7.27211e-36	71.997	10.8026
10163	2	TOR3A	0.416058	4.62118e-19	1.38636e-18	20.7474	9.02942
10246	2	TENT5C	0.630303	2.30569e-58	1.38341e-57	115.32	10.5388
10245	2	PLXND1	0.451613	1.004e-20	6.02397e-20	24.7378	9.09368
10244	2	HCP5	0.793388	2.57627e-68	1.54576e-67	152.985	9.47162
10239	2	OFD1	0.485149	9.87803e-20	5.92682e-19	26.5741	9.56857
10238	2	CDK11B	0.516129	9.03965e-21	5.42379e-20	28.8017	9.24307
10230	2	IGKV1-16	0.613497	2.60929e-54	1.56557e-53	129.401	13.0687
10224	2	HLA-F	0.492063	2.27106e-39	1.36263e-38	73.6169	12.8533
10212	2	PDLIM1	0.404762	1.93644e-16	9.28014e-16	20.3732	10.635
10208	2	LDLRAP1	0.45098	5.53159e-17	3.31895e-16	18.5392	8.3951
10442	2	IDO1	0.663415	1.96445e-83	1.17867e-82	167.992	10.1648
10206	2	SLC20A1	0.40458	4.44056e-17	1.33217e-16	20.2371	10.1554
10204	2	AC134669.1	0.59799	2.81033e-64	1.6862e-63	105.104	9.18201
10200	2	FOLR2	0.693642	1.09372e-75	6.56231e-75	149.046	9.51673
10197	2	STYX	0.415094	1.14064e-14	6.84382e-14	15.5663	8.92943
10190	2	SAE1	0.549451	3.16801e-23	1.90081e-22	34.0208	9.13664
10187	2	AC011495.1	0.45122	9.23638e-14	5.54183e-13	22.7289	12.8302
10174	2	SLC15A3	0.686275	1.67885e-64	1.00731e-63	114.609	8.6938
10166	2	LYST	0.452632	5.75432e-16	3.45259e-15	18.425	8.86777
10165	2	NUSAP1	0.464455	4.43744e-39	1.33123e-38	44.5863	8.30995
10164	2	DGKA	0.585714	1.23861e-41	7.43169e-41	60.8885	8.43702
10205	2	BLOC1S5-TXNDC5	0.654545	6.65126e-41	3.99075e-40	97.7101	12.3356
10446	2	GNB4	0.635593	2.29318e-41	1.37591e-40	78.5114	10.0912
10449	2	PLPP5	0.463918	3.38767e-17	2.0326e-16	22.5038	9.77817
10452	2	CARD16	0.815603	1.04006e-85	6.24033e-85	222.353	10.6505
10695	2	AL160272.2	0.587786	4.444e-39	2.6664e-38	57.8174	8.51504
10694	2	C1orf162	0.663507	2.58753e-86	1.55252e-85	169.879	9.93171
10686	2	CFL1P5	0.410256	9.59277e-16	5.75566e-15	20.5484	11.0725
10682	2	UTP18	0.567901	3.55401e-22	2.13241e-21	36.8323	10.0388
10677	2	SAA2	0.412281	2.48534e-32	1.4912e-31	36.1147	9.20192
10676	2	AC019117.3	0.605263	6.05836e-36	3.63502e-35	63.2396	9.84969
10673	2	CFLAR	0.406452	1.59963e-20	4.79889e-20	25.6987	10.6038
10672	2	JAK3	0.827586	4.86443e-134	2.91866e-133	289.052	8.69817
10668	2	DNAJC25-GNG10	0.428571	1.36244e-12	8.17466e-12	17.7574	11.5931
10667	2	RIPK2	0.474576	5.36839e-22	3.22104e-21	26.4149	8.68782
10661	2	CLEC10A	0.785714	5.28269e-96	3.16961e-95	196.652	8.72133
10658	2	CD93	0.474576	5.36839e-22	3.22104e-21	32.2998	10.6234
10654	2	ANKRD13A	0.454545	8.85617e-17	5.3137e-16	23.3021	10.6025
10645	2	CYP2C23P	0.472868	6.50846e-24	3.90507e-23	27.9832	8.47345
10644	2	NUDCD1	0.488889	6.74212e-18	4.04527e-17	21.6595	8.56595
10642	2	AC092821.3	0.449438	5.27012e-30	3.16207e-29	35.8638	9.04857
10637	2	RBM6	0.43	5.41144e-15	3.24686e-14	18.3957	9.9555
10630	2	KPNB1	0.535211	3.25404e-17	1.95242e-16	30.6258	11.5224
10627	2	SNRPB	0.466019	1.98e-18	1.188e-17	27.2004	10.946
10704	2	HNRNPA1P10	0.481481	1.2389e-15	7.4334e-15	25.9161	11.9878
10706	2	FCGR3B	0.679245	2.39271e-91	1.43562e-90	174.376	9.4052
10707	2	TSPAN14	0.44186	9.22708e-14	5.53625e-13	16.9593	9.77577
10713	2	IGHV1-46	0.529915	2.36688e-59	1.42013e-58	96.7821	10.3428
10822	2	IGKV1D-22	0.603448	2.44985e-56	1.46991e-55	126.861	12.5506
10811	2	REL	0.589552	2.72183e-40	1.6331e-39	61.6055	8.76844
10808	2	FAM20A	0.428571	4.86695e-23	2.92017e-22	23.2946	8.08754
10794	2	IGLV3-10	0.526087	3.15248e-57	1.89149e-56	88.6492	9.9014
10793	2	CPSF3	0.59322	8.0947e-18	4.85682e-17	28.2821	9.26074
10782	2	AL928654.3	0.440476	6.50035e-27	3.90021e-26	35.9175	10.338
10778	2	RNF113A	0.557522	7.17182e-30	4.30309e-29	44.0178	8.99394
10777	2	LY86	0.657143	3.27113e-68	1.96268e-67	120.291	9.00539
10775	2	CUL1	0.54717	7.25734e-27	4.3544e-26	41.4335	9.61778
10626	2	CD38	0.699029	4.92039e-94	2.95223e-93	166.379	8.46879
10769	2	FPR1	0.629956	5.62903e-84	3.37742e-83	132.006	8.35679
10766	2	PSMG2	0.42268	5.16646e-14	3.09988e-13	19.1125	11.2985
10763	2	RASA3	0.689394	1.87622e-55	1.12573e-54	95.4234	8.39704
10762	2	AMPD3	0.491803	1.27619e-24	7.65712e-24	29.926	8.45483
10761	2	PSMA2	0.509091	3.38504e-12	2.03103e-11	20.2466	11.5111
10747	2	ISY1	0.493671	4.27044e-16	2.56227e-15	20.6564	9.03845
10733	2	ZYX	0.490741	1.22372e-21	7.3423e-21	29.0257	9.39001
10732	2	SEMA4D	0.692308	7.88479e-38	4.73088e-37	75.3924	9.74439
10725	2	AL935026.1	0.609467	9.99589e-56	5.99754e-55	113.415	11.2329
10718	2	SNRPA	0.522222	1.29315e-20	7.75892e-20	28.2904	9.04322
10768	2	RAB4B	0.554545	1.01391e-28	6.08344e-28	42.0917	9.00187
10838	2	PRMT2	0.464646	1.31867e-17	7.91202e-17	23.0269	9.74724
10623	2	AC092045.1	0.561404	2.11091e-15	1.26654e-14	22.5836	9.10045
10619	2	BTN2A2	0.598361	1.16711e-37	7.00265e-37	58.1659	8.73836
10527	2	INTS4P2	0.546667	5.6074e-19	3.36444e-18	25.3414	8.43245
10525	2	RPS19	0.52	1.06857e-22	6.41142e-22	46.07	13.3875
10524	2	IGKV3-7	0.521277	1.43257e-71	8.59541e-71	124.061	11.1533
10522	2	GBP3	0.44	8.44843e-24	5.06906e-23	32.9159	10.7642
10521	2	IL10RB	0.669903	4.08452e-40	2.45071e-39	70.0272	8.81089
10520	2	SRP19	0.431373	2.14915e-15	6.44745e-15	19.66	10.3159
10516	2	DRAM1	0.58427	7.20965e-26	4.32579e-25	44.2338	9.99718
10513	2	VPS29	0.425287	8.43498e-13	5.06099e-12	17.3085	11.1909
10511	2	TBC1D5	0.468085	5.30461e-17	3.18277e-16	27.9339	12.1735
10510	2	DENND3	0.594059	1.79429e-30	1.07657e-29	44.1795	8.3004
10509	2	TRDC	0.469388	7.57587e-37	4.54552e-36	44.9062	8.79343
10508	2	ELF1	0.479675	1.68739e-23	1.01243e-22	31.5917	9.60169
10505	2	LAT	0.706667	3.23906e-67	1.94344e-66	118.662	8.38458
10499	2	HNRNPF	0.488372	4.43165e-17	2.65899e-16	24.4674	10.1711
10497	2	AC012618.1	0.851852	1.27929e-34	7.67573e-34	115.752	13.3105
10485	2	ZNF655	0.541667	6.84101e-18	4.10461e-17	28.9983	10.3547
10484	2	YEATS2	0.518519	2.65197e-18	1.59118e-17	23.0046	8.38025
10466	2	ACTB	0.571429	7.52007e-14	4.51204e-13	31.7738	14.0665
10458	2	H2AC18	0.413793	5.87904e-20	3.52742e-19	23.6303	9.85891
10529	2	ABHD17AP3	0.413043	6.91918e-19	4.15151e-18	22.9889	10.1752
10540	2	HLA-DQB2	0.609467	9.99589e-56	5.99754e-55	113.415	11.2329
10544	2	ANP32BP1	0.5	2.46285e-16	1.47771e-15	25.5764	10.8804
10555	2	SEC61G	0.5625	9.13536e-26	5.48122e-25	47.8411	11.277
10618	2	FPR3	0.721893	2.25804e-80	1.35483e-79	147.066	8.49201
10617	2	VAMP8	0.481013	3.13492e-15	1.88095e-14	24.9661	11.881
10616	2	CYP1B1	0.540541	1.94667e-27	1.168e-26	48.9655	11.2594
10614	2	BACH1	0.517647	4.03663e-19	2.42198e-18	26.3896	9.20156
10613	2	SELENOM	0.41791	7.96623e-19	4.77974e-18	23.6219	10.3686
10608	2	IGKV1D-17	0.543933	1.64145e-64	9.84873e-64	117.191	11.2142
10605	2	CMTM7	0.568807	4.82225e-30	2.89335e-29	47.351	9.42727
10603	2	PTTG1	0.55122	1.37328e-55	8.23965e-55	79.9485	8.77708
10600	2	LY75	0.641221	4.20306e-47	2.52184e-46	83.604	9.33382
10620	2	EXOSC10	0.531646	7.87533e-19	4.7252e-18	26.8716	9.26919
10598	2	CD2	0.781818	5.83699e-130	3.50219e-129	293.798	9.65396
10595	2	CSK	0.627737	3.20472e-47	1.92283e-46	83.6793	9.51874
10593	2	CDV3P1	0.585938	7.1442e-38	4.28652e-37	55.5601	8.47495
10586	2	CRIP1P4	0.440476	6.50035e-27	3.90021e-26	35.9175	10.338
10583	2	YWHAH	0.488889	6.74212e-18	4.04527e-17	26.1306	10.3342
10580	2	MS4A1	0.573222	1.68606e-72	1.01163e-71	123.939	10.0014
10575	2	PSMA2P3	0.509091	3.38504e-12	2.03103e-11	20.2466	11.5111
10570	2	NAP1L1P1	0.435294	3.57703e-13	1.07311e-12	19.3919	11.8831
10568	2	KPNA2	0.627451	1.43542e-34	8.61252e-34	67.565	10.5636
10563	2	RAB8A	0.686567	2.8527e-27	1.71162e-26	56.8688	10.3598
10596	2	ZC3HAV1	0.47541	1.18443e-11	7.1066e-11	15.988	10.2184
8653	2	FUT8	0.601695	8.48789e-37	5.09274e-36	55.92	8.55398
11157	2	IL15RA	0.818841	1.93064e-84	1.15838e-83	175.667	8.50806
8645	2	JAK1	0.661017	3.03719e-22	1.82231e-21	49.4835	11.5503
6783	2	UBE2D1	0.437037	5.29328e-21	3.17597e-20	27.3083	10.2312
6779	2	LCK	0.84375	4.0338e-131	2.42028e-130	299.088	9.02537
6769	2	MBNL1	0.584906	5.52495e-31	3.31497e-30	61.2723	11.4942
6768	2	C11orf58	0.404494	1.03377e-11	6.2026e-11	15.161	11.3274
6767	2	AC099336.2	0.442308	1.38264e-16	8.29587e-16	29.772	14.0909
6750	2	MITD1	0.586538	1.45591e-30	8.73544e-30	48.5741	9.21496
6748	2	GNAI2	0.571429	2.73313e-35	1.63988e-34	61.986	10.4197
6746	2	NAP1L4P3	0.456522	9.11549e-16	5.46929e-15	24.2785	11.7394
6744	2	TRIM56	0.544304	8.69087e-20	5.21452e-19	28.6532	9.16906
6743	2	AP000295.1	0.679389	2.62891e-53	1.57734e-52	101.543	9.4373
6738	2	IRF2	0.666667	3.71015e-44	2.22609e-43	75.1994	8.62279
6735	2	AC022182.3	0.733333	3.06275e-42	1.83765e-41	86.0521	9.38436
6733	2	LCP1	0.415797	1.40505e-147	8.4303e-147	191.327	10.4028
6724	2	NXF1	0.481481	1.2389e-15	7.4334e-15	22.0897	10.2178
6723	2	CPA3	0.574586	6.62186e-53	3.97312e-52	80.5843	8.92356
6718	2	ATG16L2	0.547826	2.7273e-29	1.63638e-28	38.8622	8.24516
6715	2	DTX3L	0.457364	3.35466e-22	1.0064e-21	30.0949	10.173
6710	2	GPX1P2	0.585366	6.35915e-24	3.81549e-23	50.3987	12.3227
6702	2	ZNF706	0.666667	4.96737e-31	2.98042e-30	64.6299	10.621
6791	2	AP001024.1	0.649123	1.00852e-20	6.05111e-20	52.0244	13.3066
6701	2	WDR41	0.40404	6.33329e-13	3.79997e-12	13.5835	9.15005
6792	2	C1R	0.489209	7.11997e-28	4.27198e-27	45.6094	11.4017
6803	2	MAP3K3	0.44086	9.19165e-15	5.51499e-14	17.1324	9.19163
6879	2	NAGA	0.474747	1.88107e-18	1.12864e-17	23.2788	9.18407
6878	2	AL023653.1	0.808511	2.63863e-116	1.58318e-115	246.901	8.77197
6867	2	PTGDS	0.683761	6.7139e-48	4.02834e-47	117.601	12.1046
6865	2	PARVG	0.71978	7.36588e-87	4.41953e-86	156.914	8.40297
6863	2	RNPS1	0.573529	4.59023e-19	2.75414e-18	33.9157	10.706
6862	2	GGTA1P	0.576389	1.89693e-41	1.13816e-40	68.5113	9.69072
6861	2	UNKL	0.488636	1.73095e-17	1.03857e-16	21.116	8.55944
6839	2	NKTR	0.466667	7.63745e-19	4.58247e-18	27.3631	10.7451
6836	2	GPR18	0.703704	6.99746e-101	4.19847e-100	181.101	8.53091
6835	2	CD1C	0.414634	8.18889e-23	4.91333e-22	23.6677	8.5802
6830	2	CD14	0.659794	2.33816e-77	1.4029e-76	157.013	10.31
6826	2	MIR671	0.519608	4.05843e-23	2.43506e-22	29.8397	8.51472
6823	2	RNF44	0.60274	1.16664e-22	6.99981e-22	35.7511	8.97839
6820	2	AC026462.4	0.43617	1.43214e-14	4.29641e-14	21.9323	12.0588
6818	2	TYMP	0.683908	6.90957e-74	4.14574e-73	134.652	8.93464
6816	2	AL356653.1	0.486726	2.98779e-22	1.79267e-21	30.6182	9.70281
6814	2	YWHABP2	0.463768	2.11629e-12	1.26978e-11	18.9063	11.5934
6810	2	NSUN5P2	0.462366	2.21567e-16	1.3294e-15	20.7653	9.52472
6808	2	UBE2D2	0.447059	5.86212e-14	3.51727e-13	18.6609	10.4733
6799	2	AC002056.3	0.574713	2.02857e-24	1.21714e-23	40.902	9.97275
6700	2	AC010186.4	0.537143	6.07422e-44	3.64453e-43	61.3542	8.77492
6690	2	WIPF1	0.557692	4.54991e-42	2.72995e-41	70.4536	10.1451
6687	2	AMIGO2	0.505495	1.93544e-19	1.16126e-18	25.8102	9.05865
6591	2	IGKV3D-7	0.463768	2.54971e-53	1.52983e-52	90.3146	12.2931
6590	2	RBM8B	0.557895	4.72197e-25	2.83318e-24	39.8135	9.73975
6580	2	MICAL2	0.464789	1.97648e-25	1.18589e-24	32.9647	9.53153
6577	2	GIMAP7	0.896825	8.23979e-94	4.94387e-93	257.178	10.2279
6564	2	ALOX5AP	0.690058	7.16179e-74	4.29707e-73	144.968	9.53544
6562	2	DENND1C	0.495798	1.98907e-24	1.19344e-23	28.4141	8.02774
6561	2	MAN2B1	0.793893	1.52224e-74	9.13346e-74	165.814	9.39372
6556	2	ARL6IP6	0.52809	7.04134e-21	4.22481e-20	30.3312	9.46225
6553	2	C21orf91	0.517241	4.24835e-26	2.54901e-25	36.527	9.24077
6550	2	MDK	0.551471	1.99787e-35	1.19872e-34	50.3444	8.73464
6546	2	C16orf54	0.641711	7.8538e-70	4.71228e-69	121.601	9.10389
6543	2	RPS15AP24	0.478261	3.12474e-13	1.87485e-12	24.7522	13.7403
6541	2	TRAC	0.793296	2.16176e-105	1.29705e-104	263.656	10.5424
6535	2	NAGK	0.844262	5.27468e-79	3.16481e-78	209.716	10.5355
6530	2	HLA-DOA	0.748344	1.26108e-76	7.56648e-76	167.29	9.77845
6523	2	ANKRD36C	0.43662	4.39942e-22	2.63965e-21	26.2031	9.32944
6521	2	SERP1	0.719512	7.09134e-37	4.2548e-36	90.4718	11.5482
6517	2	RPS15AP1	0.478261	3.12474e-13	1.87485e-12	24.7522	13.7403
6514	2	PIK3AP1	0.628319	1.43854e-38	8.63126e-38	77.3443	10.7997
6594	2	GALNT1	0.54023	2.0112e-21	1.20672e-20	35.0878	10.4188
6601	2	IL10RA	0.641414	1.79389e-74	1.07633e-73	137.64	9.66059
6611	2	DOK1	0.617391	7.65642e-38	4.59385e-37	58.0169	8.40565
6615	2	RTP4	0.443709	1.98391e-24	1.19035e-23	25.9257	8.18422
6675	2	ZNF227	0.452381	3.68986e-14	2.21392e-13	14.6502	8.00396
6670	2	ADPGK	0.854369	1.10766e-67	6.64597e-67	171.738	9.96716
6669	2	VSIR	0.69403	3.55583e-57	2.1335e-56	108.749	9.21572
6668	2	NAPSB	0.624161	4.40537e-51	2.64322e-50	85.7897	9.06202
6666	2	IL4R	0.75	1.89704e-66	1.13823e-65	133.318	8.97958
6665	2	IGKV3-11	0.482877	1.02725e-62	6.1635e-62	111.385	12.3543
6662	2	CYB5R4	0.73	1.13074e-46	6.78447e-46	88.6825	8.77807
6660	2	STAT2	0.448052	1.68255e-25	5.04764e-25	37.6239	11.2532
6658	2	PLXNA1	0.456	2.37021e-21	1.42213e-20	23.9827	8.46588
6880	2	CCNDBP1	0.485714	7.42425e-14	4.45455e-13	19.3274	10.0621
6657	2	CBLB	0.469697	3.99129e-24	2.39478e-23	30.1463	9.10667
6653	2	IFI30	0.793548	1.25581e-89	7.53488e-89	256.404	12.0665
6652	2	PEA15	0.542857	3.69627e-26	2.21776e-25	45.1854	10.8659
6648	2	NUP54	0.470588	1.29157e-12	7.74943e-12	16.2256	9.62845
6639	2	CAPZB	0.517241	1.56823e-19	9.40941e-19	31.6901	10.817
6638	2	GZMH	0.652632	9.17407e-74	5.50444e-73	120.133	8.36735
6633	2	MMP7	0.612245	1.70383e-31	1.0223e-30	73.9422	13.0316
6628	2	TTC39C	0.613333	1.50088e-49	9.0053e-49	72.4981	8.03781
6622	2	CORO1A	0.836735	7.97973e-132	4.78784e-131	328.47	9.94147
6616	2	CNN2	0.631148	3.27136e-42	1.96282e-41	79.3342	10.0594
6654	2	CCL4L2	0.536313	6.6471e-45	3.98826e-44	69.1789	9.69379
6882	2	RPS26P8	0.472222	2.08269e-13	1.24961e-12	23.1552	12.8373
6885	2	RMI2	0.478992	1.20694e-22	7.24165e-22	25.8479	8.1739
6887	2	IL16	0.47651	2.73137e-28	1.63882e-27	33.965	8.58543
7130	2	RFC3	0.403846	1.54335e-13	9.26008e-13	12.7235	8.16448
7129	2	PHC3	0.433962	3.35431e-16	1.00629e-15	21.288	10.5246
7128	2	AC004224.1	0.552239	2.24825e-17	1.34895e-16	35.5255	12.8288
7125	2	FAM111A	0.779412	4.299e-36	2.5794e-35	83.5343	10.061
7123	2	ITGB2	0.758427	6.7987e-95	4.07922e-94	224.562	10.439
7120	2	LINC02008	0.465753	3.42461e-13	2.05477e-12	18.9511	10.837
7113	2	PHF11	0.631068	2.39007e-35	1.43404e-34	69.5614	10.5702
7111	2	CCSAP	0.661654	3.35687e-51	2.01412e-50	82.5458	8.20604
7109	2	MYO1F	0.815789	3.42917e-93	2.0575e-92	197.271	8.68254
7102	2	C1QC	0.69378	4.43064e-94	2.65838e-93	224.646	11.5155
7101	2	SLA	0.767773	8.78364e-119	5.27019e-118	267.706	9.80559
7099	2	IGHM	0.473282	1.71454e-52	1.02872e-51	93.5367	12.6752
7097	2	DAXX	0.515464	1.32954e-21	7.97722e-21	28.4411	8.77472
7088	2	SDC3	0.741935	2.00637e-77	1.20382e-76	147.468	8.60375
7085	2	HLA-DRB1	0.741573	9.32785e-43	5.59671e-42	124.902	13.3043
7081	2	TPSAB1	0.468571	2.18854e-32	1.31312e-31	42.091	9.41981
7079	2	P3H1	0.436508	1.62062e-19	9.72369e-19	19.7848	8.00835
7078	2	NOP56P1	0.573034	7.89868e-25	4.73921e-24	39.8072	9.56883
7073	2	CARD8	0.415385	5.30003e-18	1.59001e-17	20.4698	9.47034
7132	2	CMTR1	0.478873	1.25134e-13	7.50807e-13	16.6605	8.95216
7139	2	FAM78A	0.75	9.79836e-87	5.87902e-86	158.869	8.17662
7147	2	MS4A6E	0.614035	2.20559e-57	1.32336e-56	111.973	10.6858
7154	2	AC104389.4	0.421875	2.33302e-18	1.39981e-17	26.3649	11.7673
7245	2	CD69	0.553922	7.01958e-56	4.21175e-55	76.5034	8.31373
7242	2	AC244635.2	0.507463	4.42464e-29	2.65478e-28	36.865	8.50612
7238	2	IGKV1D-13	0.470297	2.78673e-38	1.67204e-37	60.5552	11.3828
7233	2	APOL1	0.768707	7.61799e-79	4.57079e-78	176.995	9.78558
7231	2	HERPUD2	0.538462	5.14587e-16	3.08752e-15	24.6175	9.92801
7230	2	S100A11	0.416667	7.67825e-12	4.60695e-11	16.9079	12.121
7227	2	AIF1	0.744318	6.33076e-90	3.79846e-89	227.8	11.3914
7226	2	CXCR4	0.481283	5.18146e-37	3.10887e-36	58.6044	11.1413
7218	2	ANKRD49	0.425743	8.27926e-15	2.48378e-14	16.4751	9.12335
7071	2	RNFT1	0.411111	2.87168e-12	1.72301e-11	12.175	8.51869
7215	2	MAX	0.455556	2.30982e-15	1.38589e-14	21.605	10.7576
7204	2	N4BP1	0.429907	5.1689e-16	1.55067e-15	18.4054	9.29818
7196	2	CCL21	0.488235	2.00567e-34	1.2034e-33	48.9455	9.8769
7194	2	RPL13AP25	0.658537	1.43277e-15	8.59659e-15	41.4407	14.0747
7190	2	CRELD2	0.680672	2.66888e-48	1.60133e-47	98.191	10.0671
7174	2	HEXD	0.507692	3.57739e-14	2.14643e-13	17.4145	8.46916
7164	2	SERPING1	0.62037	8.31713e-36	4.99028e-35	76.9936	11.7458
7163	2	IGHGP	0.541353	3.11226e-33	1.86735e-32	76.5093	14.4343
7159	2	LYN	0.644444	1.69466e-67	1.0168e-66	125.633	9.69321
7157	2	MSL3	0.469799	2.09604e-27	6.28812e-27	33.811	8.95615
7212	2	GGACT	0.472222	2.08269e-13	1.24961e-12	23.1552	12.8373
6502	2	STK4	0.644628	8.9102e-44	5.34612e-43	83.818	10.0275
7067	2	UBE2J1	0.464286	5.39171e-25	3.23503e-24	35.1571	10.3592
7063	2	MAFB	0.475248	3.32267e-39	1.9936e-38	60.7349	11.0265
6965	2	PYGO2	0.407407	2.52475e-14	1.51485e-13	17.904	10.7298
6962	2	ACTR2	0.757143	5.85394e-35	3.51237e-34	91.4173	11.7098
6958	2	SIGLEC1	0.657143	3.27113e-68	1.96268e-67	112.626	8.43159
6956	2	UBE2L3	0.532609	5.63667e-22	3.382e-21	36.9223	10.8313
6951	2	SP140L	0.517241	5.73874e-33	3.44324e-32	43.45	8.65015
6949	2	GZMK	0.726316	4.61933e-93	2.7716e-92	202.071	10.0034
6946	2	TDRD7	0.551282	4.514e-20	2.7084e-19	26.9236	8.38143
6944	2	AKNA	0.836478	1.31111e-103	7.86667e-103	239.938	9.2564
6932	2	XPO6	0.618182	3.18339e-36	1.91003e-35	61.6203	9.32294
6930	2	RPL18P13	0.552239	2.24825e-17	1.34895e-16	35.5255	12.8288
6929	2	RPS8	0.441558	2.23806e-12	1.34284e-11	20.1411	12.9987
6928	2	LILRB4	0.707317	6.18011e-96	3.70806e-95	171.801	8.46979
6927	2	ATG12	0.417476	1.89705e-14	9.17034e-14	16.1425	9.35543
6922	2	HMGA1	0.569444	2.25616e-40	1.3537e-39	61.4102	9.03069
6916	2	ISG20	0.788732	1.71793e-127	1.03076e-126	282.286	9.37342
6914	2	DOCK8	0.739837	8.5583e-60	5.13498e-59	133.165	10.1168
6904	2	IRF7	0.626437	4.21608e-61	2.52965e-60	103.859	9.11688
6893	2	OSTF1	0.742857	5.50837e-51	3.30502e-50	106.28	9.45083
6889	2	AC006978.1	0.436782	1.43936e-13	8.63615e-13	16.6269	9.84144
6967	2	TIMP1	0.64539	1.06521e-51	6.39126e-51	121.526	12.2645
6969	2	RFTN1	0.684211	5.20412e-55	3.12247e-54	112.62	10.0669
6971	2	IGKV1-37	0.613497	2.60929e-54	1.56557e-53	129.401	13.0687
6975	2	SH3BGRL3	0.625	2.05951e-46	1.2357e-45	92.8168	10.7919
7061	2	RAP1GDS1	0.51087	4.21051e-20	2.52631e-19	26.8005	8.98905
7060	2	IGLV1-44	0.52901	1.34402e-77	8.06412e-77	135.01	11.0224
7056	2	RPA1	0.6125	1.15079e-25	6.90472e-25	46.3789	10.0803
7052	2	APOL2	0.683871	6.11855e-65	3.67113e-64	136.704	10.3352
7049	2	OSGEP	0.493976	6.59756e-17	3.95853e-16	19.9365	8.28106
7047	2	SEPTIN9	0.553191	4.58392e-37	2.75035e-36	67.8967	11.2135
7045	2	CHST12	0.490566	3.22417e-21	1.9345e-20	25.9149	8.55884
7040	2	LGALS9C	0.5	1.37358e-28	8.24149e-28	34.7731	8.28698
7036	2	DGKD	0.435374	9.55498e-23	2.86649e-22	25.2052	8.72877
7065	2	TCF25	0.466667	3.45883e-16	2.0753e-15	23.0858	10.6227
7035	2	IFI35	0.588652	2.07731e-42	1.24638e-41	72.2049	9.76994
[truncated: 5,257 more rows]
