# Supplementary material for: T Cells With Activated STAT4 Drive the High-Risk Rejection State to Renal Allograft Failure After Kidney Transplantation
Source: Front Immunol. 2022 Jul 1;13:895762. doi: 10.3389/fimmu.2022.895762 (PMC9283858; doi:10.3389/fimmu.2022.895762)
Supplement: Supplementary file 4 [file Table_3.xlsx]

## Sheet: reduced after injury
PBT:	Kidney transcripts - Set 1				PBT:	Kidney transcripts - Set 2
PBT Abbreviation:	KT1				PBT Abbreviation:	KT2
Description:	humanized mouse kidney selective transcripts (n=1333). Majority decreased after injury (Am. J. Transpl. 7-1121, 2007).				Description:	Epithelial solute carriers showing high expression in control mouse kidney and reduced after injury or rejection (n=64).
Algorithm:	Algorithm used in generating mouse transcript set: Signal >50 in all normal kidneys and 5x higher expression in normal kidney compared to mixed lymphocyte reaction, CTL, activated B cells, thioglycolate-induced macrophages and ﬁbroblasts (correctedp-value ≤0.01). Excludes overlap with IRITD3, IRIT D5, ENDAT, or KT2 transcript sets.				Algorithm:	Derived from mouse solute carrier transcripts (Am. J. Transpl. 7-1121, 2007)
Gene list:					Genome:	Homo sapiens
Affymetrix Probeset	Gene Title	Gene Symbol	Genbank		Gene list:
216040_x_at	Homo sapiens cDNA FLJ14073 fis, clone HEMBB1001812.	---	AK024135
205137_x_at	Usher syndrome 1C (autosomal recessive, severe)	USH1C	NM_005709		Affymetrix Probeset	Gene Title	Gene Symbol	Genbank
205371_s_at	dihydrolipoamide branched chain transacylase (E2 component of branched chain keto acid dehydrogenase complex; maple syrup urine disease)	DBT	M27093		204588_s_at	solute carrier family 7 (cationic amino acid transporter, y+ system), member 7	SLC7A7	NM_003982
206504_at	cytochrome P450, family 24, subfamily A, polypeptide 1	CYP24A1	NM_000782		208177_at	solute carrier family 34 (sodium phosphate), member 1	SLC34A1	NM_003052
204753_s_at	hepatic leukemia factor	HLF	AI810712		205896_at	solute carrier family 22 (organic cation transporter), member 4	SLC22A4	NM_003059
241770_x_at	Homo sapiens transcribed sequences	---	R99105		207444_at	solute carrier family 22 (organic cation transporter), member 13	SLC22A13	NM_004256
233267_at	selenium binding protein 1	SELENBP1	AF113700		211116_at	solute carrier family 9 (sodium/hydrogen exchanger), isoform 2	SLC9A2	AF073299
215977_x_at	glycerol kinase	GK	X68285		223044_at	solute carrier family 40 (iron-regulated transporter), member 1	SLC40A1	AL136944
219735_s_at	LBP protein; likely ortholog of mouse CRTR-1	LBP-9	NM_014553		239667_at	Homo sapiens transcribed sequences	---	AW000967
201913_s_at	Coenzyme A synthase	DPCK	NM_025233		213664_at	solute carrier family 1 (neuronal/epithelial high affinity glutamate transporter, system Xag), member 1	SLC1A1	AW235061
209633_at	protein phosphatase 2 (formerly 2A), regulatory subunit B'', alpha	PPP2R3A	AL389975		218675_at	solute carrier family 22 (organic cation transporter), member 17	SLC22A17	NM_020372
213501_at	acyl-Coenzyme A oxidase 1, palmitoyl	ACOX1	T62985		209830_s_at	solute carrier family 9 (sodium/hydrogen exchanger), isoform 3 regulatory factor 2	SLC9A3R2	AF035771
241397_at	ets homologous factor	EHF	AW276866		242773_at	solute carrier family 5 (sodium/glucose cotransporter), member 1	SLC5A1	AI274308
203747_at	aquaporin 3	AQP3	NM_004925		206529_x_at	solute carrier family 26, member 4	SLC26A4	NM_000441
216893_s_at	collagen, type IV, alpha 3 (Goodpasture antigen)	COL4A3	U02519		239805_at	solute carrier family 13 (sodium-dependent dicarboxylate transporter), member 2	SLC13A2	AW136060
209601_at	acyl-Coenzyme A oxidase 1, palmitoyl	ACOX1	S69189		206535_at	solute carrier family 2 (facilitated glucose transporter), member 2	SLC2A2	NM_000340
235638_at	Ras association (RalGDS/AF-6) domain family 6	RASSF6	AI167789		223732_at	solute carrier family 23 (nucleobase transporters), member 1	SLC23A1	AF170911
232399_at	KIAA1765 protein	KIAA1765	AB051552		207298_at	solute carrier family 17 (sodium phosphate), member 3	SLC17A3	NM_006632
203963_at	carbonic anhydrase XII	CA12	NM_001218		207074_s_at	solute carrier family 18 (vesicular monoamine), member 1	SLC18A1	NM_003053
241459_at	Homo sapiens transcribed sequences	---	AI494113		202830_s_at	solute carrier family 37 (glycerol-6-phosphate transporter), member 4	SLC37A4	NM_001467
1555490_s_at	PDZ domain containing 2	PDZK2	AY047359		204981_at	solute carrier family 22 (organic cation transporter), member 1-like	SLC22A1L	NM_002555
216599_x_at	solute carrier family 22 (organic anion transporter), member 6	SLC22A6	AJ271205		226125_at	Homo sapiens mRNA; cDNA DKFZp434D0818 (from clone DKFZp434D0818)	---	BF346665
227771_at	leukemia inhibitory factor receptor	LIFR	AW592684		215274_at	solute carrier family 12 (sodium/chloride transporters), member 3	SLC12A3	AI627943
216733_s_at	glycine amidinotransferase (L-arginine:glycine amidinotransferase)	GATM	X86401		205074_at	solute carrier family 22 (organic cation transporter), member 5	SLC22A5	NM_003060
209831_x_at	deoxyribonuclease II, lysosomal	DNASE2	AB004574		244890_at	Homo sapiens transcribed sequences	---	AI264671
223593_at	aminoadipate aminotransferase	AADAT	AF097994		203908_at	solute carrier family 4, sodium bicarbonate cotransporter, member 4	SLC4A4	NM_003759
238160_at	cytosolic acetyl-CoA hydrolase	CACH-1	R06750		237503_at	solute carrier family 5 (iodide transporter), member 8	SLC5A8	BE048873
220424_at	nephrosis 2, idiopathic, steroid-resistant (podocin)	NPHS2	NM_014625		205234_at	solute carrier family 16 (monocarboxylic acid transporters), member 4	SLC16A4	NM_004696
1560536_at	heat shock protein 75	TRAP1	BC035759		231021_at	solute carrier family 6 (neurotransmitter transporter), member 19	SLC6A19	AI627358
243020_at	Homo sapiens cDNA FLJ44229 fis, clone THYMU3006485	---	R06738		206872_at	solute carrier family 17 (sodium phosphate), member 1	SLC17A1	NM_005074
220753_s_at	crystallin, lambda 1	CRYL1	NM_015974		220736_at	solute carrier family 19, member 3	SLC19A3	NM_025243
201147_s_at	tissue inhibitor of metalloproteinase 3 (Sorsby fundus dystrophy, pseudoinflammatory)	TIMP3	BF347089		223748_at	solute carrier family 4, sodium bicarbonate transporter-like, member 11	SLC4A11	AF336127
242657_at	Homo sapiens transcribed sequence with weak similarity to protein ref:NP_060219.1 (H.sapiens) hypothetical protein FLJ20294 [Homo sapiens]	---	AI078033		231625_at	solute carrier family 22 (organic anion/cation transporter), member 9	SLC22A9	AI040384
205117_at	fibroblast growth factor 1 (acidic)	FGF1	X59065		231398_at	solute carrier family 22 (organic anion transporter), member 7	SLC22A7	AA777852
228413_s_at	secreted frizzled-related protein 1	SFRP1	BF057567		205316_at	solute carrier family 15 (H+/peptide transporter), member 2	SLC15A2	BF223679
222546_s_at	EPS8-like 2	EPS8L2	AW204755		237254_at	solute carrier family 5 (sodium/glucose cotransporter), member 11	SLC5A11	AA772233
232750_at	Homo sapiens cDNA FLJ13750 fis, clone PLACE3000331.	---	AU158570		218653_at	solute carrier family 25 (mitochondrial carrier; ornithine transporter) member 15	SLC25A15	NM_014252
233837_at	Homo sapiens cDNA FLJ12245 fis, clone MAMMA1001341.	---	AU147678		220733_at	solute carrier family 26 (sulfate transporter), member 1	SLC26A1	NM_022042
224485_s_at	solute carrier family 30 (zinc transporter), member 2 /// solute carrier family 30 (zinc transporter), member 2	SLC30A2	BC006251		227506_at	solute carrier family 16 (monocarboxylic acid transporters), member 9	SLC16A9	BG401568
208950_s_at	aldehyde dehydrogenase 7 family, member A1	ALDH7A1	BC002515		205972_at	solute carrier family 38, member 3	SLC38A3	NM_006841
229777_at	hypothetical protein MGC32871	MGC32871	AA863031		230705_at	solute carrier family 2 (facilitated glucose/fructose transporter), member 5	SLC2A5	AI823806
244524_at	Homo sapiens transcribed sequences	---	AI587332		232378_at	hypothetical protein LOC200010	LOC200010	AI767388
209600_s_at	acyl-Coenzyme A oxidase 1, palmitoyl	ACOX1	S69189		237799_at	solute carrier family 22 (organic anion/cation transporter), member 12	SLC22A12	AI733516
206396_at	solute carrier family 1 (neuronal/epithelial high affinity glutamate transporter, system Xag), member 1	SLC1A1	NM_004170		231352_at	solute carrier family 22 (organic anion transporter), member 8	SLC22A8	AW025165
208358_s_at	UDP glycosyltransferase 8 (UDP-galactose ceramide galactosyltransferase) /// UDP glycosyltransferase 8 (UDP-galactose ceramide galactosyltransferase)	UGT8	NM_003360		1552510_at	solute carrier family 34 (sodium phosphate), member 3	SLC34A3	NM_080877
207378_at	trehalase (brush-border membrane glycoprotein)	TREH	NM_007180		207771_at	solute carrier family 5 (sodium/glucose cotransporter), member 2	SLC5A2	NM_003041
204257_at	fatty acid desaturase 3	FADS3	NM_021727		207201_s_at	solute carrier family 22 (organic cation transporter), member 1	SLC22A1	NM_003057
202889_x_at	microtubule-associated protein 7	MAP7	T62571		220503_at	solute carrier family 13 (sodium/sulfate symporters), member 1	SLC13A1	AF260824
206024_at	4-hydroxyphenylpyruvate dioxygenase	HPD	NM_002150		1552281_at	solute carrier family 39 (metal ion transporter), member 5	SLC39A5	NM_173596
236646_at	hypothetical protein FLJ31166	FLJ31166	BE301029		207184_at	solute carrier family 6 (neurotransmitter transporter, GABA), member 13	SLC6A13	NM_016615
238127_at	Homo sapiens cDNA FLJ41484 fis, clone BRTHA2003030	---	AI479082		233183_at	solute carrier family 4, sodium bicarbonate cotransporter, member 9	SLC4A9	AW779828
222134_at	D-aspartate oxidase	DDO	AL050350		220135_s_at	solute carrier family 7 (cationic amino acid transporter, y+ system), member 9	SLC7A9	NM_014270
221246_x_at	---	---	NM_018274		208409_at	solute carrier family 14 (urea transporter), member 2	SLC14A2	NM_007163
223865_at	SRY (sex determining region Y)-box 6	SOX6	AF309034		209267_s_at	solute carrier family 39 (zinc transporter), member 8	SLC39A8	AB040120
204705_x_at	aldolase B, fructose-bisphosphate	ALDOB	NM_000035		220281_at	solute carrier family 12 (sodium/potassium/chloride transporters), member 1	SLC12A1	AI632015
234071_at	Homo sapiens cDNA FLJ12341 fis, clone MAMMA1002269.	---	AU147969		204462_s_at	solute carrier family 16 (monocarboxylic acid transporters), member 2 (putative transporter)	SLC16A2	NM_006517
208084_at	integrin, beta 6	ITGB6	NM_000888		222071_s_at	solute carrier organic anion transporter family, member 4C1	SLCO4C1	BE552428
242982_x_at	integrin, beta 8	ITGB8	AW131039		238287_at	solute carrier family 7, (cationic amino acid transporter, y+ system) member 13	SLC7A13	AI471866
1556055_at	Human clone 23574 mRNA sequence	---	U90905		238215_at	solute carrier family 6 (neurotransmitter transporter), member 18	SLC6A18	AI889085
208240_s_at	fibroblast growth factor 1 (acidic) /// fibroblast growth factor 1 (acidic)	FGF1	NM_013394		205864_at	solute carrier family 7 (cationic amino acid transporter, y+ system), member 4	SLC7A4	NM_004173
234536_at	sarcosine dehydrogenase	SARDH	AF129266		230084_at	solute carrier family 30 (zinc transporter), member 2	SLC30A2	BF510698
201612_at	aldehyde dehydrogenase 9 family, member A1	ALDH9A1	NM_000696		207095_at	solute carrier family 10 (sodium/bile acid cotransporter family), member 2	SLC10A2	NM_000452
220765_s_at	LIM and senescent cell antigen-like domains 2	LIMS2	NM_017980		207429_at	solute carrier family 22 (organic cation transporter), member 2	SLC22A2	NM_003058
204704_s_at	aldolase B, fructose-bisphosphate	ALDOB	BF195998		205243_at	solute carrier family 13 (sodium-dependent dicarboxylate transporter), member 3	SLC13A3	AW466889
234197_at	butyryl Coenzyme A synthetase 1	BUCS1	AK025451		205592_at	solute carrier family 4, anion exchanger, member 1 (erythrocyte membrane protein band 3, Diego blood group)	SLC4A1	X77737
207718_x_at	cytochrome P450, family 2, subfamily A, polypeptide 7	CYP2A7	NM_000764		206603_at	solute carrier family 2 (facilitated glucose transporter), member 4	SLC2A4	NM_001042
231705_at	translational inhibitor protein p14.5	UK114	AV654263
224460_s_at	chromosome 14 open reading frame 160 /// chromosome 14 open reading frame 160	C14orf160	BC006117
239516_at	Homo sapiens transcribed sequences	---	AI806583
219013_at	UDP-N-acetyl-alpha-D-galactosamine:polypeptide N-acetylgalactosaminyltransferase 11 (GalNAc-T11)	GALNT11	NM_022087
222722_at	osteoglycin (osteoinductive factor, mimecan)	OGN	AV700059
203178_at	glycine amidinotransferase (L-arginine:glycine amidinotransferase)	GATM	NM_001482
237603_at	Homo sapiens cDNA clone IMAGE:6622863, partial cds	---	AI122828
205846_at	protein tyrosine phosphatase, receptor type, B	PTPRB	NM_002837
231392_at	hypothetical protein BC008326	LOC89944	T66136
228696_at	prostein protein	Prostein	AA631143
219744_at	fructosamine-3-kinase	FN3K	NM_022158
209576_at	guanine nucleotide binding protein (G protein), alpha inhibiting activity polypeptide 1	GNAI1	AL049933
205221_at	homogentisate 1,2-dioxygenase (homogentisate oxidase)	HGD	NM_000187
204437_s_at	folate receptor 1 (adult)	FOLR1	NM_016725
214598_at	claudin 8	CLDN8	AL049977
215108_x_at	trinucleotide repeat containing 9	TNRC9	U80736
207889_at	sarcosine dehydrogenase	SARDH	NM_007101
205478_at	protein phosphatase 1, regulatory (inhibitor) subunit 1A	PPP1R1A	NM_006741
214203_s_at	proline dehydrogenase (oxidase) 1	PRODH	AA074145
240991_at	Homo sapiens transcribed sequence with weak similarity to protein ref:NP_060265.1 (H.sapiens) hypothetical protein FLJ20378 [Homo sapiens]	---	AI732596
230995_at	Homo sapiens transcribed sequences	---	AW294145
216533_at	propionyl Coenzyme A carboxylase, alpha polypeptide	PCCA	AL122056
215603_x_at	Homo sapiens similar to Gamma-glutamyltranspeptidase 1 precursor (Gamma-glutamyltransferase 1) (CD224 antigen) (LOC376813), mRNA	---	AI344075
240517_at	cystathionine-beta-synthase	CBS	BF507816
217288_at	hypothetical protein FLJ13236	FLJ13236	AL049983
209966_x_at	estrogen-related receptor gamma	ESRRG	AF094518
223074_s_at	ionized calcium binding adapter molecule 2	IBA2	AA205873
1569141_a_at	peroxisome proliferative activated receptor, gamma, coactivator 1	PPARGC1	BC029800
1563265_at	Homo sapiens clone IMAGE:111510 mRNA sequence	---	AF143870
241928_at	Homo sapiens transcribed sequences	---	AL047522
1570316_at	Homo sapiens, clone IMAGE:5168238, mRNA	---	BC029842
227094_at	dehydrogenase E1 and transketolase domain containing 1	DHTKD1	AI934407
231192_at	endothelial differentiation, lysophosphatidic acid G-protein-coupled receptor, 7	EDG7	AW274018
227180_at	ELOVL family member 7, elongation of long chain fatty acids (yeast)	FLJ23563	AW138767
206259_at	protein C (inactivator of coagulation factors Va and VIIIa)	PROC	NM_000312
207057_at	solute carrier family 16 (monocarboxylic acid transporters), member 7	SLC16A7	NM_004731
210834_s_at	prostaglandin E receptor 3 (subtype EP3)	PTGER3	D38299
1570180_at	Homo sapiens similar to bicaudal-C (LOC375903), mRNA	---	BC020302
209623_at	methylcrotonoyl-Coenzyme A carboxylase 2 (beta)	MCCC2	AW439494
209735_at	ATP-binding cassette, sub-family G (WHITE), member 2	ABCG2	AF098951
228945_s_at	solute carrier family 39 (zinc transporter), member 8	SLC39A8	AW466967
223721_s_at	J domain containing protein 1	JDP1	AF176013
244825_at	KIAA1202 protein	KIAA1202	AI005420
226553_at	transmembrane protease, serine 2	TMPRSS2	AI660243
204720_s_at	DnaJ (Hsp40) homolog, subfamily C, member 6	DNAJC6	AV729634
1569536_at	chromosome 14 open reading frame 58	C14orf58	BC026295
226189_at	Homo sapiens, clone IMAGE:4794726, mRNA	---	BF513121
211549_s_at	hydroxyprostaglandin dehydrogenase 15-(NAD)	HPGD	U63296
207542_s_at	aquaporin 1 (channel-forming integral protein, 28kDa)	AQP1	NM_000385
213222_at	phospholipase C, beta 1 (phosphoinositide-specific)	PLCB1	AL049593
229230_at	organic solute transporter alpha	OSTalpha	AA702685
227492_at	occludin	OCLN	AI829721
207129_at	carbonic anhydrase VB, mitochondrial	CA5B	NM_007220
204476_s_at	pyruvate carboxylase	PC	NM_022172
204058_at	malic enzyme 1, NADP(+)-dependent, cytosolic	ME1	AL049699
211689_s_at	transmembrane protease, serine 2 /// transmembrane protease, serine 2	TMPRSS2	AF270487
216219_at	aquaporin 6, kidney specific	AQP6	AL137716
229638_at	iroquois homeobox protein 3	IRX3	AI681917
202890_at	microtubule-associated protein 7	MAP7	AW242297
232457_at	KIAA1102 protein	KIAA1102	AU147704
226647_at	hypothetical protein FLJ14399	FLJ14399	AL562445
203472_s_at	solute carrier organic anion transporter family, member 2B1	SLCO2B1	AB026256
236024_at	glycoprotein M6A	GPM6A	AW136286
217111_at	alpha-methylacyl-CoA racemase	AMACR	AK022765
207215_at	hypothetical protein HS322B1A	HS322B1A	NM_015371
229534_at	peroxisomal acyl-CoA thioesterase 2B	PTE2B	AA046424
229386_at	inhibitor of DNA binding 4, dominant negative helix-loop-helix protein	ID4	AW131801
1558785_a_at	Homo sapiens, clone IMAGE:5198292, mRNA	---	AV706340
1557578_at	LL5 beta	LL5beta	BQ722176
205328_at	claudin 10	CLDN10	NM_006984
242414_at	quinolinate phosphoribosyltransferase (nicotinate-nucleotide pyrophosphorylase (carboxylating))	QPRT	AW960707
1566178_x_at	Homo sapiens mRNA; cDNA DKFZp667E1010 (from clone DKFZp667E1010)	---	AL713731
204519_s_at	transmembrane 4 superfamily member 11 (plasmolipin)	TM4SF11	NM_015993
219564_at	potassium inwardly-rectifying channel, subfamily J, member 16	KCNJ16	NM_018658
240440_at	N-acetylneuraminate pyruvate lyase (dihydrodipicolinate synthase)	NPL	AI368358
219195_at	peroxisome proliferative activated receptor, gamma, coactivator 1	PPARGC1	NM_013261
1561263_at	C1q and tumor necrosis factor related protein 3	C1QTNF3	AK094895
206000_at	meprin A, alpha (PABA peptide hydrolase)	MEP1A	NM_005588
210119_at	potassium inwardly-rectifying channel, subfamily J, member 15	KCNJ15	U73191
203913_s_at	hydroxyprostaglandin dehydrogenase 15-(NAD)	HPGD	AL574184
215363_x_at	folate hydrolase (prostate-specific membrane antigen) 1	FOLH1	AW168915
207502_at	guanylate cyclase activator 2B (uroguanylin)	GUCA2B	NM_007102
244149_at	Homo sapiens cDNA FLJ27467 fis, clone ADG06160	---	AA864758
206239_s_at	serine protease inhibitor, Kazal type 1	SPINK1	NM_003122
220989_s_at	amnionless homolog (mouse) /// amnionless homolog (mouse)	AMN	NM_030943
202712_s_at	creatine kinase, mitochondrial 1 (ubiquitous)	CKMT1	NM_020990
202554_s_at	glutathione S-transferase M3 (brain)	GSTM3	AL527430
230965_at	ubiquitin specific protease 2	USP2	AA970847
237026_at	Homo sapiens transcribed sequences	---	AI810489
229158_at	protein kinase, lysine deficient 4	PRKWNK4	AW082836
204290_s_at	aldehyde dehydrogenase 6 family, member A1	ALDH6A1	NM_005589
204077_x_at	lysosomal apyrase-like 1	LYSAL1	NM_004901
244670_at	cyclin-dependent kinase-like 1 (CDC2-related kinase)	CDKL1	AI767697
213938_at	CAZ-associated structural protein	CAST	Z38645
210377_at	SA hypertension-associated homolog (rat)	SAH	D16350
213917_at	Homo sapiens transcribed sequences	---	BE465829
214082_at	carbonic anhydrase VB, mitochondrial	CA5B	AW003516
215001_s_at	glutamate-ammonia ligase (glutamine synthase)	GLUL	AL161952
238567_at	sphingosine-1-phosphate phosphotase 2	SGPP2	AW779536
243341_at	Homo sapiens transcribed sequences	---	N66045
214154_s_at	plakophilin 2	PKP2	AA888057
241564_at	Homo sapiens similar to RIKEN cDNA 2010001H14 (LOC377886), mRNA	---	BE327115
204836_at	glycine dehydrogenase (decarboxylating; glycine decarboxylase, glycine cleavage system protein P)	GLDC	NM_000170
202972_s_at	family with sequence similarity 13, member A1	FAM13A1	AW450403
203216_s_at	myosin VI	MYO6	NM_004999
204997_at	glycerol-3-phosphate dehydrogenase 1 (soluble)	GPD1	NM_005276
203657_s_at	cathepsin F	CTSF	NM_003793
1555997_s_at	insulin-like growth factor binding protein 5	IGFBP5	BM128432
1556285_s_at	inorganic pyrophosphatase 2	PPA2	AF086012
202447_at	2,4-dienoyl CoA reductase 1, mitochondrial	DECR1	NM_001359
213017_at	abhydrolase domain containing 3	ABHD3	AL534702
240135_x_at	Homo sapiens transcribed sequence with strong similarity to protein pir:A57099 (H.sapiens) A57099 DNA-activated protein kinase, catalytic subunit - human	---	BF001514
202036_s_at	secreted frizzled-related protein 1	SFRP1	AF017987
221747_at	tensin	TNS	AL046979
241914_s_at	xenobiotic/medium-chain fatty acid:CoA ligase	LOC348158	AA804293
230914_at	hepatocyte nuclear factor 4, alpha	HNF4A	AI032108
206878_at	D-amino-acid oxidase	DAO	NM_001917
201243_s_at	ATPase, Na+/K+ transporting, beta 1 polypeptide	ATP1B1	NM_001677
1553147_at	hypothetical protein FLJ25422	FLJ25422	NM_145000
223939_at	G protein-coupled receptor 91	GPR91	AF348078
1561644_x_at	---	---	AF086490
224178_s_at	SRY (sex determining region Y)-box 6	SOX6	AL136780
204430_s_at	solute carrier family 2 (facilitated glucose/fructose transporter), member 5	SLC2A5	NM_003039
1559114_a_at	chemokine orphan receptor 1	CMKOR1	BC038720
203608_at	aldehyde dehydrogenase 5 family, member A1 (succinate-semialdehyde dehydrogenase)	ALDH5A1	AL031230
232737_s_at	ectonucleotide pyrophosphatase/phosphodiesterase 3	ENPP3	AL157377
208563_x_at	POU domain, class 3, transcription factor 3	POU3F3	NM_006236
1557311_at	solute carrier family 41, member 1	SLC41A1	BM128807
214602_at	collagen, type IV, alpha 4	COL4A4	D17391
220995_at	syntaxin binding protein 6 (amisyn)	STXBP6	NM_014178
221298_s_at	solute carrier family 22 (organic anion transporter), member 8	SLC22A8	NM_004254
242617_at	hypothetical protein LOC283578	LOC283578	AI290654
212327_at	KIAA1102 protein	KIAA1102	AK026815
224043_s_at	ureidopropionase, beta	UPB1	AF163312
204347_at	adenylate kinase 3	AK3	AI653169
219630_at	membrane-associated protein 17	MAP17	NM_005764
205650_s_at	fibrinogen, A alpha polypeptide	FGA	NM_021871
242789_at	phosphodiesterase 1A, calmodulin-dependent	PDE1A	H17817
231208_at	solute carrier family 13 (sodium-dependent dicarboxylate transporter), member 3	SLC13A3	AI700882
204818_at	hydroxysteroid (17-beta) dehydrogenase 2	HSD17B2	NM_002153
1563035_x_at	glycerol-3-phosphate dehydrogenase 1 (soluble)	GPD1	BC017429
1560033_at	methylcrotonoyl-Coenzyme A carboxylase 2 (beta)	MCCC2	AK090834
231052_at	Homo sapiens similar to RIKEN cDNA 2010001H14 (LOC377886), mRNA	---	AI928034
1555612_s_at	---	---	BC020700
241542_at	Homo sapiens transcribed sequences	---	AA693937
220554_at	solute carrier family 22 (organic anion transporter), member 7	SLC22A7	NM_006672
205369_x_at	dihydrolipoamide branched chain transacylase (E2 component of branched chain keto acid dehydrogenase complex; maple syrup urine disease)	DBT	J03208
1552477_a_at	interferon regulatory factor 6	IRF6	BC014852
219970_at	PDZ domain protein GIPC2	GIPC2	NM_017655
216080_s_at	fatty acid desaturase 3	FADS3	AC004770
205682_x_at	apolipoprotein M	APOM	NM_019101
228432_at	RAB3A interacting protein (rabin3)	RAB3IP	BE961977
232625_at	talin 2	TLN2	AA719572
230174_at	lysophospholipase-like 1	LYPLAL1	AI953360
214347_s_at	dopa decarboxylase (aromatic L-amino acid decarboxylase)	DDC	AW772056
226955_at	hypothetical protein FLJ36748	FLJ36748	H28999
224459_at	chromosome 14 open reading frame 160 /// chromosome 14 open reading frame 160	C14orf160	BC006117
211028_s_at	ketohexokinase (fructokinase) /// ketohexokinase (fructokinase)	KHK	BC006233
205150_s_at	KIAA0644 gene product	KIAA0644	AV724192
213706_at	glycerol-3-phosphate dehydrogenase 1 (soluble)	GPD1	AI368018
232491_at	Homo sapiens cDNA: FLJ22750 fis, clone KAIA0478	---	AK026403
211173_at	cholecystokinin A receptor	CCKAR	D85606
213587_s_at	chromosome 7 open reading frame 32	C7orf32	AI884867
1557189_at	heat shock protein 75	TRAP1	AW468509
238575_at	oxysterol binding protein-like 6	OSBPL6	AI094626
222932_at	ets homologous factor	EHF	AF203977
228219_s_at	ureidopropionase, beta	UPB1	AI770035
209703_x_at	DKFZP586A0522 protein	DKFZP586A0522	BC004492
220507_s_at	ureidopropionase, beta	UPB1	NM_016327
222901_s_at	potassium inwardly-rectifying channel, subfamily J, member 16	KCNJ16	AF153815
231273_x_at	frizzled-related protein	FRZB	H38921
216504_s_at	solute carrier family 39 (zinc transporter), member 8	SLC39A8	AL049963
242536_at	Homo sapiens transcribed sequences	---	AI522220
204755_x_at	hepatic leukemia factor	HLF	M95585
243706_at	cysteine dioxygenase, type I	CDO1	AA224115
218285_s_at	dehydrogenase/reductase (SDR family) member 6	DHRS6	NM_020139
244044_at	Homo sapiens transcribed sequences	---	AV691872
234586_at	sarcosine dehydrogenase	SARDH	AF129266
217047_s_at	family with sequence similarity 13, member A1	FAM13A1	AK027138
222705_s_at	solute carrier family 25 (mitochondrial carrier; ornithine transporter) member 15	SLC25A15	BC002702
204867_at	GTP cyclohydrolase I feedback regulatory protein	GCHFR	NM_005258
1559635_at	H63 breast cancer expressed gene	H63	AK098265
235129_at	protein phosphatase 1, regulatory (inhibitor) subunit 1A	PPP1R1A	BF510098
217319_x_at	---	---	AL135960
207251_at	meprin A, beta	MEP1B	NM_005925
202037_s_at	secreted frizzled-related protein 1	SFRP1	NM_003012
211265_at	prostaglandin E receptor 3 (subtype EP3)	PTGER3	U13216
1554974_at	aspartoacylase-3	ACY-3	AY032593
204304_s_at	prominin 1	PROM1	NM_006017
1559986_at	Homo sapiens, clone IMAGE:4836973, mRNA	---	BC038371
1554847_at	ATPase, H+ transporting, lysosomal 56/58kDa, V1 subunit B, isoform 1 (Renal tubular acidosis with deafness)	ATP6V1B1	BC035978
220357_s_at	serum/glucocorticoid regulated kinase 2	SGK2	NM_016276
241280_at	aldolase B, fructose-bisphosphate	ALDOB	AV650426
220148_at	aldehyde dehydrogenase 8 family, member A1	ALDH8A1	NM_022568
207122_x_at	sulfotransferase family, cytosolic, 1A, phenol-preferring, member 2	SULT1A2	NM_001054
1559370_at	Homo sapiens, clone IMAGE:4768796, mRNA	---	BC026261
204508_s_at	carbonic anhydrase XII	CA12	BC001012
205666_at	flavin containing monooxygenase 1	FMO1	NM_002021
219436_s_at	endomucin	EMCN	NM_016242
1560467_at	progestin and adipoQ receptor family member IX	PAQR9	AK093381
226388_at	transcription elongation factor A (SII), 3	TCEA3	AI675780
224502_s_at	KIAA1191 protein /// KIAA1191 protein	KIAA1191	BC006316
203815_at	glutathione S-transferase theta 1	GSTT1	NM_000853
214851_at	hepatocyte nuclear factor 4, alpha	HNF4A	X87870
64900_at	carbohydrate (N-acetylglucosamine 6-O) sulfotransferase 5	CHST5	AA401703
217483_at	folate hydrolase (prostate-specific membrane antigen) 1	FOLH1	AF254357
211231_x_at	cytochrome P450, family 4, subfamily A, polypeptide 11	CYP4A11	D13705
223268_at	PTD012 protein	PTD012	BF109592
206367_at	renin	REN	NM_000537
205370_x_at	dihydrolipoamide branched chain transacylase (E2 component of branched chain keto acid dehydrogenase complex; maple syrup urine disease)	DBT	NM_001918
216782_at	Homo sapiens cDNA: FLJ23026 fis, clone LNG01738	---	AK026679
205313_at	transcription factor 2, hepatic; LF-B3; variant hepatic nuclear factor	TCF2	NM_000458
1569987_at	Homo sapiens, clone IMAGE:5583231, mRNA	---	BC035769
1552932_at	NACHT, leucine rich repeat and PYD containing 6	NALP6	NM_138329
218858_at	hypothetical protein FLJ12428	FLJ12428	NM_022783
243416_at	Homo sapiens transcribed sequences	---	W23691
1552721_a_at	fibroblast growth factor 1 (acidic)	FGF1	NM_033136
219993_at	SRY (sex determining region Y)-box 17	SOX17	NM_022454
225299_at	myosin VB	MYO5B	AB032945
1558546_at	deoxyribonuclease I	DNASE1	BM802340
209976_s_at	cytochrome P450, family 2, subfamily E, polypeptide 1	CYP2E1	AF182276
232322_x_at	START domain containing 10	STARD10	D60944
244216_at	Homo sapiens transcribed sequence with moderate similarity to protein pdb:1LBG (E. coli) B Chain B, Lactose Operon Repressor Bound To 21-Base Pair Symmetric Operator Dna, Alpha Carbons Only	---	BF439270
244344_at	protein kinase, lysine deficient 4	PRKWNK4	AW135316
202862_at	fumarylacetoacetate hydrolase (fumarylacetoacetase)	FAH	NM_000137
211424_x_at	DKFZP586A0522 protein	DKFZP586A0522	AF113007
231790_at	dimethylglycine dehydrogenase precursor	DMGDH	AA676742
216043_x_at	Homo sapiens cDNA FLJ14073 fis, clone HEMBB1001812.	---	AK024135
205860_x_at	folate hydrolase (prostate-specific membrane antigen) 1	FOLH1	NM_004476
1566825_at	---	---	AK055572
208284_x_at	gamma-glutamyltransferase 1	GGT1	NM_013421
236774_at	Homo sapiens transcribed sequences	---	AI733792
210289_at	N-acetyltransferase 8 (camello like)	NAT8	AB013094
220376_at	leucine rich repeat containing 19	LRRC19	NM_022901
1570433_at	transmembrane protease, serine 2	TMPRSS2	BC015819
1565800_x_at	Homo sapiens, clone IMAGE:4796818, mRNA	---	BG573839
238092_at	Homo sapiens transcribed sequences	---	AI277300
39249_at	aquaporin 3	AQP3	AB001325
240935_at	Homo sapiens transcribed sequences	---	T83380
1554246_at	hypothetical protein MGC52423	MGC52423	BC041633
209292_at	inhibitor of DNA binding 4, dominant negative helix-loop-helix protein	ID4	AL022726
230269_at	Homo sapiens transcribed sequence with moderate similarity to protein pir:I60307 (E. coli) I60307 beta-galactosidase, alpha peptide - Escherichia coli	---	AI963605
234932_s_at	---	---	AK026028
203860_at	propionyl Coenzyme A carboxylase, alpha polypeptide	PCCA	NM_000282
1554749_s_at	chloride channel Kb	CLCNKB	BC020873
209975_at	cytochrome P450, family 2, subfamily E, polypeptide 1	CYP2E1	AF182276
236630_at	aquaporin 2 (collecting duct)	AQP2	AW015506
1564130_x_at	quinolinate phosphoribosyltransferase (nicotinate-nucleotide pyrophosphorylase (carboxylating))	QPRT	AK090801
202950_at	crystallin, zeta (quinone reductase)	CRYZ	NM_001889
1555097_a_at	---	---	BC035694
242658_at	Homo sapiens transcribed sequence with weak similarity to protein ref:NP_060265.1 (H.sapiens) hypothetical protein FLJ20378 [Homo sapiens]	---	BE543043
205473_at	ATPase, H+ transporting, lysosomal 56/58kDa, V1 subunit B, isoform 1 (Renal tubular acidosis with deafness)	ATP6V1B1	NM_001692
220089_at	chromosome 14 open reading frame 160	C14orf160	NM_024884
203060_s_at	3'-phosphoadenosine 5'-phosphosulfate synthase 2	PAPSS2	AF074331
1554514_at	hypothetical protein FLJ20581	FLJ20581	BC013753
205645_at	RALBP1 associated Eps domain containing 2	REPS2	NM_004726
223699_at	carnosinase 1	CN1	BC004271
240462_at	Homo sapiens transcribed sequences	---	AI419840
215367_at	KIAA1614 protein	KIAA1614	AB046834
206672_at	aquaporin 2 (collecting duct)	AQP2	NM_000486
238526_at	RAB3A interacting protein (rabin3)	RAB3IP	AL119897
229020_x_at	EPS8-like 2	EPS8L2	BF001747
1569688_at	flavin containing monooxygenase 5	FMO5	BC020872
220441_at	hypothetical protein FLJ13236	FLJ13236	NM_024902
204348_s_at	adenylate kinase 3	AK3	NM_013410
205848_at	growth arrest-specific 2	GAS2	NM_005256
209632_at	protein phosphatase 2 (formerly 2A), regulatory subunit B'', alpha	PPP2R3A	AI760130
1566824_at	---	---	AK055572
205719_s_at	phenylalanine hydroxylase	PAH	NM_000277
237087_at	Homo sapiens transcribed sequences	---	AI076202
241866_at	solute carrier family 16 (monocarboxylic acid transporters), member 7	SLC16A7	AW975728
1570639_at	---	---	BC023271
205343_at	sulfotransferase family, cytosolic, 1C, member 1	SULT1C1	NM_001056
226767_s_at	hypothetical protein DKFZp566J2046	DKFZP566J2046	AI341467
208429_x_at	hepatocyte nuclear factor 4, alpha	HNF4A	NM_000457
203790_s_at	translational inhibitor protein p14.5	UK114	N54448
225688_s_at	LL5 beta	LL5beta	AK025444
233609_at	protein tyrosine phosphatase, receptor type, K	PTPRK	AU145587
240006_at	Homo sapiens cDNA FLJ41470 fis, clone BRSTN2019079	---	AI522109
219739_at	hypothetical protein FLJ20225	FLJ20225	NM_019062
238177_at	hypothetical protein LOC340024	LOC340024	AA873542
210757_x_at	disabled homolog 2, mitogen-responsive phosphoprotein (Drosophila)	DAB2	AF188298
236234_at	Homo sapiens cDNA clone IMAGE:5275668, partial cds	---	AW614381
207295_at	sodium channel, nonvoltage-gated 1, gamma	SCNN1G	NM_001039
239949_at	hypothetical protein FLJ10916	FLJ10916	AA425220
230951_at	Homo sapiens transcribed sequences	---	AW242920
219614_s_at	X transporter protein 3	XT3	NM_020208
226064_s_at	diacylglycerol O-acyltransferase homolog 2 (mouse)	DGAT2	AW469523
205983_at	dipeptidase 1 (renal)	DPEP1	NM_004413
243066_at	N-acetylneuraminate pyruvate lyase (dihydrodipicolinate synthase)	NPL	AW119018
224823_at	Homo sapiens MSTP083 mRNA, complete cds	---	AA526844
1566249_at	---	---	X75693
206085_s_at	cystathionase (cystathionine gamma-lyase)	CTH	NM_001902
210324_at	complement component 8, gamma polypeptide	C8G	M17263
222073_at	collagen, type IV, alpha 3 (Goodpasture antigen)	COL4A3	AI694562
235512_at	cyclin-dependent kinase-like 1 (CDC2-related kinase)	CDKL1	AW976363
220108_at	guanine nucleotide binding protein (G protein), alpha 14	GNA14	NM_004297
211819_s_at	sorbin and SH3 domain containing 1	SORBS1	AF136381
219912_s_at	ectonucleotide pyrophosphatase/phosphodiesterase 3	ENPP3	NM_005021
243901_at	aldolase B, fructose-bisphosphate	ALDOB	AV658701
240308_at	Homo sapiens transcribed sequences	---	AA767703
219451_at	pilin-like transcription factor	PILB	NM_016064
226213_at	v-erb-b2 erythroblastic leukemia viral oncogene homolog 3 (avian)	ERBB3	AV681807
209590_at	bone morphogenetic protein 7 (osteogenic protein 1)	BMP7	AL157414
214992_s_at	deoxyribonuclease II, lysosomal	DNASE2	AD000092
203786_s_at	tumor protein D52-like 1	TPD52L1	NM_003287
205802_at	transient receptor potential cation channel, subfamily C, member 1	TRPC1	NM_003304
213456_at	sclerostin domain containing 1	SOSTDC1	AI927000
231015_at	Kruppel-like factor 15	KLF15	AW014734
210833_at	prostaglandin E receptor 3 (subtype EP3)	PTGER3	AL031429
208354_s_at	solute carrier family 12 (sodium/chloride transporters), member 3	SLC12A3	NM_000339
1555725_a_at	regulator of G-protein signalling 5	RGS5	AF493929
206963_s_at	putative N-acetyltransferase Camello 2	CML2	NM_016347
241940_at	Homo sapiens transcribed sequences	---	BF477544
218701_at	lactamase, beta 2	CGI-83	NM_016027
238272_at	thiopurine S-methyltransferase	TPMT	AA971496
205626_s_at	calbindin 1, 28kDa	CALB1	NM_004929
230636_s_at	basic transcription element binding protein 1	BTEB1	AI458659
232746_at	chemokine orphan receptor 1	CMKOR1	BE552368
202590_s_at	pyruvate dehydrogenase kinase, isoenzyme 2	PDK2	AL574319
209925_at	occludin	OCLN	U53823
217085_at	Homo sapiens mRNA; cDNA DKFZp564E026 (from clone DKFZp564E026)	---	AL049328
227480_at	Sushi domain (SCR repeat) containing	BK65A6.2	Z92546
218730_s_at	osteoglycin (osteoinductive factor, mimecan)	OGN	NM_014057
1552496_a_at	KIAA0633 protein	COBL	NM_015198
205750_at	biphenyl hydrolase-like (serine hydrolase; breast epithelial mucin-associated antigen)	BPHL	NM_004332
225207_at	pyruvate dehydrogenase kinase, isoenzyme 4	PDK4	AV707102
239304_at	hypothetical protein DKFZp761N1114	DKFZp761N1114	AA490232
205302_at	insulin-like growth factor binding protein 1	IGFBP1	NM_000596
208083_s_at	integrin, beta 6	ITGB6	NM_000888
238764_at	cysteine sulfinic acid decarboxylase	CSAD	AA026784
210735_s_at	carbonic anhydrase XII	CA12	BC000278
208016_s_at	angiotensin II receptor, type 1	AGTR1	NM_004835
234291_s_at	X transporter protein 3	XT3	AL389979
204721_s_at	DnaJ (Hsp40) homolog, subfamily C, member 6	DNAJC6	NM_014787
213712_at	catenin (cadherin-associated protein), alpha-like 1	CTNNAL1	BF508639
221173_at	Usher syndrome 1C (autosomal recessive, severe)	USH1C	NM_025034
212816_s_at	cystathionine-beta-synthase	CBS	BE613178
243544_at	alcohol dehydrogenase IB (class I), beta polypeptide	ADH1B	AV649322
1553565_s_at	dimethylarginine dimethylaminohydrolase 1	DDAH1	NM_012137
233485_at	Homo sapiens cDNA FLJ10266 fis, clone HEMBB1001024.	---	AK001128
231671_at	fibrinogen, A alpha polypeptide	FGA	AV650808
231185_at	KIAA1161	KIAA1161	AI479773
205937_at	cell growth regulator with EF hand domain 1	CGREF1	NM_006569
214259_s_at	aldo-keto reductase family 7, member A2 (aflatoxin aldehyde reductase)	AKR7A2	AI144075
1564933_at	---	---	AK024616
219962_at	angiotensin I converting enzyme (peptidyl-dipeptidase A) 2	ACE2	NM_021804
218863_s_at	tensin	TNS	NM_022648
208462_s_at	ATP-binding cassette, sub-family C (CFTR/MRP), member 9	ABCC9	NM_005691
229634_at	hypothetical protein FLJ90586	FLJ90586	AI627262
227960_s_at	hypothetical protein DKFZp566J2046	DKFZP566J2046	AW070436
227692_at	guanine nucleotide binding protein (G protein), alpha inhibiting activity polypeptide 1	GNAI1	AU153866
204505_s_at	erythrocyte membrane protein band 4.9 (dematin)	EPB49	NM_001978
218980_at	hypothetical protein FLJ22297	KIAA1695	NM_025135
207047_s_at	chloride channel Ka	CLCNKA	NM_004070
242703_at	Homo sapiens transcribed sequence with weak similarity to protein sp:P39188 (H.sapiens) ALU1_HUMAN Alu subfamily J sequence contamination warning entry	---	AI298089
230560_at	syntaxin binding protein 6 (amisyn)	STXBP6	N21096
243569_at	hypothetical protein MGC13034	MGC13034	AI478174
1552632_a_at	Arylsulfatase G	KIAA1001	BC012375
1554943_at	villin 1	VIL1	BC017303
1564259_at	---	---	AL162006
214681_at	glycerol kinase	GK	AI830490
210738_s_at	solute carrier family 4, sodium bicarbonate cotransporter, member 4	SLC4A4	AF011390
210067_at	aquaporin 4	AQP4	D63412
210492_at	KIAA0626 gene product	KIAA0626	BC001279
233549_at	phosphodiesterase 1A, calmodulin-dependent	PDE1A	N53248
237397_at	Homo sapiens full length insert cDNA YQ55F05	---	N68725
218274_s_at	hypothetical protein FLJ10415	FLJ10415	NM_018089
205673_s_at	ankyrin repeat and SOCS box-containing 9	ASB9	NM_024087
211357_s_at	---	---	BC005314
206030_at	aspartoacylase (aminoacylase 2, Canavan disease)	ASPA	NM_000049
222025_s_at	5-oxoprolinase (ATP-hydrolysing)	OPLAH	AI991887
223587_s_at	amnionless homolog (mouse)	AMN	AW051926
206262_at	alcohol dehydrogenase 1C (class I), gamma polypeptide	ADH1C	NM_000669
233547_x_at	phosphodiesterase 1A, calmodulin-dependent	PDE1A	N53248
204253_s_at	vitamin D (1,25- dihydroxyvitamin D3) receptor	VDR	AA454701
236952_at	Homo sapiens transcribed sequences	---	AI309861
206155_at	ATP-binding cassette, sub-family C (CFTR/MRP), member 2	ABCC2	NM_000392
219850_s_at	ets homologous factor	EHF	NM_012153
1568872_at	Homo sapiens, clone IMAGE:4823270, mRNA	---	BC034288
1569403_at	Homo sapiens, Similar to hypothetical protein PRO1722, clone IMAGE:4706427, mRNA	---	BC016631
220197_at	ATPase, H+ transporting, lysosomal V0 subunit a isoform 4	ATP6V0A4	NM_020632
215798_at	formyltetrahydrofolate dehydrogenase	FTHFD	AL133015
211259_s_at	bone morphogenetic protein 7 (osteogenic protein 1)	BMP7	BC004248
1552790_a_at	hypothetical protein FLJ32803	FLJ32803	NM_153039
229185_at	Homo sapiens, clone IMAGE:4836973, mRNA	---	BF940198
205244_s_at	solute carrier family 13 (sodium-dependent dicarboxylate transporter), member 3	SLC13A3	NM_022829
203088_at	fibulin 5	FBLN5	NM_006329
236481_at	fumarylacetoacetate hydrolase (fumarylacetoacetase)	FAH	AA700567
218451_at	CUB domain-containing protein 1	CDCP1	NM_022842
206254_at	epidermal growth factor (beta-urogastrone)	EGF	NM_001963
201242_s_at	ATPase, Na+/K+ transporting, beta 1 polypeptide	ATP1B1	BC000006
202139_at	aldo-keto reductase family 7, member A2 (aflatoxin aldehyde reductase)	AKR7A2	NM_003689
238847_at	Homo sapiens transcribed sequences	---	AW378585
211322_s_at	sarcosine dehydrogenase	SARDH	AF047004
230460_at	Homo sapiens, clone IMAGE:5288594, mRNA	---	AI609804
237515_at	hypothetical protein FLJ31842	FLJ31842	AA054642
230124_at	hypothetical protein LOC161291	LOC161291	BE218611
1558874_a_at	Homo sapiens full length insert cDNA YP97H11	---	AF075062
217711_at	TEK tyrosine kinase, endothelial (venous malformations, multiple cutaneous and mucosal)	TEK	BF594294
214910_s_at	apolipoprotein M	APOM	AF161454
206340_at	nuclear receptor subfamily 1, group H, member 4	NR1H4	NM_005123
214091_s_at	glutathione peroxidase 3 (plasma)	GPX3	AW149846
206840_at	afamin	AFM	NM_001133
205625_s_at	calbindin 1, 28kDa	CALB1	AW014927
228366_at	inorganic pyrophosphatase 2	PPA2	BF446912
210862_s_at	sarcosine dehydrogenase	SARDH	AF047190
233231_at	methylcrotonoyl-Coenzyme A carboxylase 2 (beta)	MCCC2	AU156915
227522_at	hypothetical protein BC001573	LOC134147	AA209487
203543_s_at	basic transcription element binding protein 1	BTEB1	NM_001206
213592_at	angiotensin II receptor-like 1	AGTRL1	X89271
210299_s_at	four and a half LIM domains 1	FHL1	AF063002
238514_at	hypothetical protein FLJ14399	FLJ14399	AL561294
221661_at	solute carrier family 22 (organic anion transporter), member 7	SLC22A7	AF210455
1564459_at	Homo sapiens cDNA FLJ32838 fis, clone TESTI2003299.	---	AK057400
207885_at	calbindin 3, (vitamin D-dependent calcium binding protein)	CALB3	NM_004057
203697_at	frizzled-related protein	FRZB	U91903
208942_s_at	translocation protein 1	TLOC1	BE866511
238911_at	START domain containing 10	STARD10	AW328672
233277_at	Homo sapiens cDNA FLJ12137 fis, clone MAMMA1000313.	---	AK022199
240099_at	Homo sapiens transcribed sequence with strong similarity to protein pdb:1BGM (E. coli) O Chain O, Beta-Galactosidase (Chains I-P)	---	AA573201
1554668_a_at	hyporthetical protein MGC27169	MGC27169	BC015993
205364_at	acyl-Coenzyme A oxidase 2, branched chain	ACOX2	NM_003500
211925_s_at	phospholipase C, beta 1 (phosphoinositide-specific)	PLCB1	AY004175
234981_x_at	hypothetical protein BC001573	LOC134147	BE537881
229229_at	alanine-glyoxylate aminotransferase 2	AGXT2	AJ292204
208396_s_at	phosphodiesterase 1A, calmodulin-dependent	PDE1A	NM_005019
227753_at	hypothetical protein FLJ90586	FLJ90586	R26843
232404_at	KIAA1202 protein	KIAA1202	AB033028
207102_at	aldo-keto reductase family 1, member D1 (delta 4-3-ketosteroid-5-beta-reductase)	AKR1D1	NM_005989
243556_at	neuronal guanine nucleotide exchange factor	NGEF	R89026
209291_at	inhibitor of DNA binding 4, dominant negative helix-loop-helix protein	ID4	AW157094
238419_at	LL5 beta	LL5beta	T68150
238518_x_at	CG9886-like	GLYCTK	AI239772
225571_at	leukemia inhibitory factor receptor	LIFR	AA701657
212143_s_at	insulin-like growth factor binding protein 3	IGFBP3	BF340228
206753_at	microsomal NAD+-dependent retinol dehydrogenase 4	RODH-4	AF086735
231058_at	FXYD domain containing ion transport regulator 4	FXYD4	AA759244
207418_s_at	D-aspartate oxidase	DDO	NM_003649
224179_s_at	---	---	AF230095
205799_s_at	solute carrier family 3 (cystine, dibasic and neutral amino acid transporters, activator of cystine, dibasic and neutral amino acid transport), member 1	SLC3A1	M95548
225817_at	hypothetical protein FLJ14957	FLJ14957	AB051536
203824_at	transmembrane 4 superfamily member 3	TM4SF3	NM_004616
221139_s_at	cysteine sulfinic acid decarboxylase	CSAD	NM_015989
206294_at	hydroxy-delta-5-steroid dehydrogenase, 3 beta- and steroid delta-isomerase 2	HSD3B2	NM_000198
1559245_at	sorbin and SH3 domain containing 1	SORBS1	BQ709100
205911_at	parathyroid hormone receptor 1	PTHR1	NM_000316
219986_s_at	aldehyde dehydrogenase 2 family (mitochondrial)	ALDH2	NM_025247
1560105_at	protein tyrosine phosphatase, receptor type, B	PTPRB	BC043182
227055_at	integrin, alpha 7	ITGA7	AI827972
221142_s_at	peroxisomal trans 2-enoyl CoA reductase	PECR	NM_018441
216185_at	Homo sapiens, clone IMAGE:3534181, mRNA, partial cds	---	BC001879
235438_at	Homo sapiens mRNA; cDNA DKFZp686E22185 (from clone DKFZp686E22185)	---	AW162011
220061_at	hypothetical protein FLJ20581	FLJ20581	NM_017888
1562898_at	Homo sapiens mRNA; cDNA DKFZp667K1916 (from clone DKFZp667K1916)	---	AL713719
210614_at	tocopherol (alpha) transfer protein (ataxia (Friedreich-like) with vitamin E deficiency)	TTPA	U21938
204509_at	hypothetical protein FLJ20151	FLJ20151	NM_017689
207213_s_at	ubiquitin specific protease 2	USP2	NM_004205
209614_at	alcohol dehydrogenase IB (class I), beta polypeptide	ADH1B	AF153821
230573_at	serum/glucocorticoid regulated kinase 2	SGK2	AI631895
228474_s_at	basic transcription element binding protein 1	BTEB1	BF115817
207749_s_at	protein phosphatase 2 (formerly 2A), regulatory subunit B'', alpha	PPP2R3A	NM_002718
212950_at	G protein-coupled receptor 116	GPR116	BF941499
222938_x_at	ectonucleotide pyrophosphatase/phosphodiesterase 3	ENPP3	AI685421
205710_at	low density lipoprotein-related protein 2	LRP2	NM_004525
244419_at	frizzled-related protein	FRZB	BE549700
204992_s_at	profilin 2	PFN2	NM_002628
213933_at	Homo sapiens mRNA; cDNA DKFZp586M0723 (from clone DKFZp586M0723)	---	AW242315
241861_at	synaptonemal complex protein 3	SYCP3	R89089
218773_s_at	pilin-like transcription factor	PILB	NM_012228
239158_at	Homo sapiens transcribed sequence with moderate similarity to protein sp:P39195 (H.sapiens) ALU8_HUMAN Alu subfamily SX sequence contamination warning entry	---	AI553825
237468_at	Homo sapiens transcribed sequences	---	BF447860
243168_at	Homo sapiens transcribed sequences	---	AI916532
224812_at	3-hydroxyisobutyrate dehydrogenase	HIBADH	AL577446
215300_s_at	flavin containing monooxygenase 5	FMO5	AK022172
1554094_at	ectonucleoside triphosphate diphosphohydrolase 5	ENTPD5	BC020966
229258_at	kinesin family member 12	KIF12	AI623821
1431_at	---	---	J02843cds
215100_at	chromosome 6 open reading frame 105	C6orf105	AL022724
211548_s_at	hydroxyprostaglandin dehydrogenase 15-(NAD)	HPGD	J05594
216763_at	Homo sapiens mRNA; cDNA DKFZp686M03112 (from clone DKFZp686M03112)	---	AK025097
203059_s_at	3'-phosphoadenosine 5'-phosphosulfate synthase 2	PAPSS2	NM_004670
204447_at	ProSAPiP1 protein	ProSAPiP1	NM_014731
211518_s_at	bone morphogenetic protein 4 /// bone morphogenetic protein 4	BMP4	D30751
207810_at	coagulation factor XIII, B polypeptide	F13B	NM_001994
234133_s_at	hypothetical protein BC000282	LOC89894	AK021528
205317_s_at	solute carrier family 15 (H+/peptide transporter), member 2	SLC15A2	NM_021082
239593_at	Homo sapiens cDNA clone IMAGE:4594371, partial cds	---	AI769774
238995_at	Homo sapiens transcribed sequences	---	AW148637
202986_at	aryl-hydrocarbon receptor nuclear translocator 2	ARNT2	NM_014862
205442_at	KIAA0626 gene product	KIAA0626	NM_021647
211494_s_at	solute carrier family 4, sodium bicarbonate cotransporter, member 4	SLC4A4	AF157492
203434_s_at	membrane metallo-endopeptidase (neutral endopeptidase, enkephalinase, CALLA, CD10)	MME	AI433463
201150_s_at	tissue inhibitor of metalloproteinase 3 (Sorsby fundus dystrophy, pseudoinflammatory)	TIMP3	NM_000362
237283_at	Homo sapiens transcribed sequences	---	AW573124
204059_s_at	malic enzyme 1, NADP(+)-dependent, cytosolic	ME1	NM_002395
205844_at	vanin 1	VNN1	NM_004666
207131_x_at	gamma-glutamyltransferase 1	GGT1	NM_013430
222100_at	cytochrome P450, family 2, subfamily E, polypeptide 1	CYP2E1	AV650427
244742_at	phenylalanine hydroxylase	PAH	H47984
241141_at	bone morphogenetic protein 6	BMP6	AI968068
203070_at	sema domain, immunoglobulin domain (Ig), short basic domain, secreted, (semaphorin) 3B	SEMA3B	NM_004636
1553972_a_at	cystathionine-beta-synthase	CBS	BC007257
224042_at	ureidopropionase, beta	UPB1	AF163312
240422_at	flavin containing monooxygenase 5	FMO5	AI935710
1563425_at	Homo sapiens clone IMAGE:429302, mRNA sequence	---	AF339821
205498_at	growth hormone receptor	GHR	NM_000163
233634_at	similar to RIKEN cDNA 1810006A16 gene	LOC91862	BC005052
243325_at	glutathione S-transferase subunit 13 homolog	LOC51064	AV722006
240114_s_at	hypothetical protein MGC13034	MGC13034	AI927971
210066_s_at	aquaporin 4	AQP4	D63412
211488_s_at	integrin, beta 8	ITGB8	BC002630
209094_at	dimethylarginine dimethylaminohydrolase 1	DDAH1	AL078459
204973_at	gap junction protein, beta 1, 32kDa (connexin 32, Charcot-Marie-Tooth neuropathy, X-linked)	GJB1	NM_000166
233856_at	Homo sapiens cDNA FLJ10536 fis, clone NT2RP2001094.	---	AU149960
230687_at	solute carrier family 13 (sodium-dependent dicarboxylate transporter), member 3	SLC13A3	AI634662
1553003_at	polycystic kidney and hepatic disease 1 (autosomal recessive)	PKHD1	NM_170724
211417_x_at	gamma-glutamyltransferase 1	GGT1	L20493
203615_x_at	sulfotransferase family, cytosolic, 1A, phenol-preferring, member 1	SULT1A1	NM_001055
222513_s_at	sorbin and SH3 domain containing 1	SORBS1	N21458
1556345_s_at	Homo sapiens full length insert cDNA clone ZE07C03	---	AF086534
236947_at	Homo sapiens transcribed sequences	---	AI686664
222257_s_at	angiotensin I converting enzyme (peptidyl-dipeptidase A) 2	ACE2	AK026461
205151_s_at	KIAA0644 gene product	KIAA0644	NM_014817
209277_at	tissue factor pathway inhibitor 2	TFPI2	AL574096
213591_at	aldehyde dehydrogenase 7 family, member A1	ALDH7A1	AU149534
224198_at	elastase 1, pancreatic	ELA1	AF120493
213285_at	hypothetical protein LOC161291	LOC161291	AV691491
221879_at	ceroid-lipofuscinosis, neuronal 6, late infantile, variant	CLN6	AA886335
204934_s_at	hepsin (transmembrane protease, serine 1)	HPN	NM_002151
201540_at	four and a half LIM domains 1	FHL1	NM_001449
205751_at	SH3-domain GRB2-like 2	SH3GL2	NM_003026
221748_s_at	tensin	TNS	AL046979
205769_at	solute carrier family 27 (fatty acid transporter), member 2	SLC27A2	NM_003645
225855_at	erythrocyte membrane protein band 4.1 like 5	EPB41L5	AB046768
221163_s_at	Williams Beuren syndrome chromosome region 14 /// Williams Beuren syndrome chromosome region 14	WBSCR14	NM_015977
218275_at	solute carrier family 25 (mitochondrial carrier; dicarboxylate transporter), member 10	SLC25A10	NM_012140
205102_at	transmembrane protease, serine 2	TMPRSS2	NM_005656
1568898_at	Homo sapiens, clone IMAGE:3921535, mRNA	---	BC033773
242494_at	Homo sapiens transcribed sequence with weak similarity to protein ref:NP_038605.1 (M.musculus) L1 repeat, Tf subfamily, member 30 [Mus musculus]	---	AW628168
205627_at	cytidine deaminase	CDA	NM_001785
1553341_at	hypothetical protein FLJ31300	FLJ31300	NM_144639
213524_s_at	putative lymphocyte G0/G1 switch gene	G0S2	NM_015714
1564129_a_at	quinolinate phosphoribosyltransferase (nicotinate-nucleotide pyrophosphorylase (carboxylating))	QPRT	AK090801
205803_s_at	transient receptor potential cation channel, subfamily C, member 1	TRPC1	NM_003304
223686_at	thiamin pyrophosphokinase 1	TPK1	AB028138
205236_x_at	superoxide dismutase 3, extracellular	SOD3	NM_003102
235305_s_at	hypothetical protein FLJ10948	FLJ10948	AI903313
1555358_a_at	lysosomal apyrase-like 1	LYSAL1	BC034477
209343_at	likely ortholog of neuronally expressed calcium binding protein	FLJ13612	BC002449
208005_at	netrin 1	NTN1	NM_004822
1554947_at	acetyl-Coenzyme A acetyltransferase 1 (acetoacetyl Coenzyme A thiolase)	ACAT1	BC010942
238440_at	citrate lyase beta like	CLYBL	BG398847
205850_s_at	gamma-aminobutyric acid (GABA) A receptor, beta 3	GABRB3	NM_000814
226851_at	lysophospholipase-like 1	LYPLAL1	AW612657
232360_at	ets homologous factor	EHF	AA565141
215687_x_at	phospholipase C, beta 1 (phosphoinositide-specific)	PLCB1	AA393484
233463_at	---	---	AU157324
221215_s_at	ankyrin repeat domain 3	ANKRD3	NM_020639
89977_at	hypothetical protein FLJ20581	FLJ20581	AI733019
207567_at	solute carrier family 13 (sodium-dependent dicarboxylate transporter), member 2	SLC13A2	NM_003984
209470_s_at	glycoprotein M6A	GPM6A	D49958
215316_at	Homo sapiens mRNA; cDNA DKFZp434M091 (from clone DKFZp434M091)	---	AL080180
242244_at	Homo sapiens full length insert cDNA clone YP91F02	---	R11654
219464_at	carbonic anhydrase XIV	CA14	NM_012113
216595_at	hypothetical protein FLJ13236	FLJ13236	AL049983
241603_at	ATPase, Class VI, type 11A	ATP11A	BE745453
233206_at	ion transporter protein	DKFZP434F011	AL110245
215638_at	v-erb-b2 erythroblastic leukemia viral oncogene homolog 3 (avian)	ERBB3	U88358
1555175_a_at	MAWD binding protein	MAWBP	BC009738
239350_at	similar to RIKEN cDNA 1810006A16 gene	LOC91862	AI420156
1566149_at	ceroid-lipofuscinosis, neuronal 6, late infantile, variant	CLN6	AK096198
201839_s_at	tumor-associated calcium signal transducer 1	TACSTD1	NM_002354
217202_s_at	---	---	U08626
229337_at	ubiquitin specific protease 2	USP2	AW274034
220303_at	PDZ domain containing 2	PDZK2	NM_024791
1553589_a_at	membrane-associated protein 17	MAP17	NM_005764
203788_s_at	sema domain, immunoglobulin domain (Ig), short basic domain, secreted, (semaphorin) 3C	SEMA3C	AI962897
1552789_at	hypothetical protein FLJ32803	FLJ32803	NM_153039
214776_x_at	xylulokinase homolog (H. influenzae)	XYLB	AA777793
227474_at	Homo sapiens cDNA FLJ26765 fis, clone PRS02774	---	AY007128
1554375_a_at	nuclear receptor subfamily 1, group H, member 4	NR1H4	AF478446
237139_at	phosphodiesterase 9A	PDE9A	BE837487
209591_s_at	bone morphogenetic protein 7 (osteogenic protein 1)	BMP7	M60316
243713_at	Homo sapiens transcribed sequences	---	AI734054
226228_at	aquaporin 4	AQP4	T15657
1559351_at	chromosome 10 open reading frame 36	C10orf36	BI668873
1562165_at	Homo sapiens full length insert cDNA clone YR86D10	---	AF085954
242278_at	ceroid-lipofuscinosis, neuronal 6, late infantile, variant	CLN6	BE783671
203473_at	solute carrier organic anion transporter family, member 2B1	SLCO2B1	NM_007256
207386_at	cytochrome P450, family 7, subfamily B, polypeptide 1	CYP7B1	NM_004820
208369_s_at	glutaryl-Coenzyme A dehydrogenase	GCDH	NM_013976
1559239_s_at	acetyl-Coenzyme A acetyltransferase 1 (acetoacetyl Coenzyme A thiolase)	ACAT1	AW750026
219316_s_at	chromosome 14 open reading frame 58	C14orf58	NM_017791
237496_at	Homo sapiens transcribed sequence with moderate similarity to protein ref:NP_071431.1 (H.sapiens) cytokine receptor-like factor 2; cytokine receptor CRL2 precusor [Homo sapiens]	---	AI821404
214641_at	collagen, type IV, alpha 3 (Goodpasture antigen)	COL4A3	M81379
201149_s_at	tissue inhibitor of metalloproteinase 3 (Sorsby fundus dystrophy, pseudoinflammatory)	TIMP3	U67195
205311_at	dopa decarboxylase (aromatic L-amino acid decarboxylase)	DDC	NM_000790
229851_s_at	PTD012 protein	PTD012	H63435
221950_at	empty spiracles homolog 2 (Drosophila)	EMX2	AI478455
204187_at	guanosine monophosphate reductase	GMPR	NM_006877
204865_at	carbonic anhydrase III, muscle specific	CA3	NM_005181
1559623_at	PTD012 protein	PTD012	CA446227
205380_at	PDZ domain containing 1	PDZK1	NM_002614
225301_s_at	myosin VB	MYO5B	AI991160
1553062_at	diacylglycerol O-acyltransferase 2 like 1	DGAT2L1	NM_058165
241915_at	xenobiotic/medium-chain fatty acid:CoA ligase	LOC348158	AA804293
121_at	paired box gene 8	PAX8	X69699
221589_s_at	chromosome 14 open reading frame 45	C14orf45	AW612403
225972_at	hypothetical protein DKFZp762C1112	DKFZp762C1112	AA524005
1569689_s_at	gamma-aminobutyric acid (GABA) A receptor, beta 3	GABRB3	BC038837
233718_at	hypothetical protein BC000282	LOC89894	AK021528
200795_at	SPARC-like 1 (mast9, hevin)	SPARCL1	NM_004684
242736_at	Homo sapiens transcribed sequences	---	AI377221
241565_at	collagen, type IV, alpha 4	COL4A4	AV652585
231683_at	glycine-N-acyltransferase	GLYAT	AI793201
64408_s_at	ceroid-lipofuscinosis, neuronal 6, late infantile, variant	CLN6	AW025529
240144_at	Homo sapiens mRNA; cDNA DKFZp686H0155 (from clone DKFZp686H0155)	---	AI692769
242341_x_at	CG9886-like	GLYCTK	AA551847
236972_at	ring finger protein 28	RNF28	AI351421
219205_at	serine racemase	SRR	NM_021947
1560559_at	Homo sapiens mRNA; cDNA DKFZp434N2419 (from clone DKFZp434N2419)	---	AL137539
235526_at	small acidic protein	SMAP	BE748802
220502_s_at	solute carrier family 13 (sodium/sulfate symporters), member 1	SLC13A1	NM_022444
242936_at	---	---	H94882
215471_s_at	microtubule-associated protein 7	MAP7	AJ242502
227830_at	gamma-aminobutyric acid (GABA) A receptor, beta 3	GABRB3	AI478781
214164_x_at	hypothetical protein FLJ20151	FLJ20151	BF752277
241584_at	Homo sapiens transcribed sequences	---	AA682452
231955_s_at	3-hydroxyisobutyrate dehydrogenase	HIBADH	AC007130
241604_at	ATPase, Class VI, type 11A	ATP11A	BE745453
206527_at	4-aminobutyrate aminotransferase	ABAT	NM_000663
227962_at	acyl-Coenzyme A oxidase 1, palmitoyl	ACOX1	BF435852
211602_s_at	---	---	U31110
216898_s_at	collagen, type IV, alpha 3 (Goodpasture antigen)	COL4A3	U02520
210852_s_at	aminoadipate-semialdehyde synthase	AASS	AF229180
226623_at	family with sequence similarity 13, member C1	FAM13C1	AI829726
204754_at	hepatic leukemia factor	HLF	W60800
205597_at	chromosome 6 open reading frame 29	C6orf29	NM_025257
236359_at	sodium channel, voltage-gated, type IV, beta	SCN4B	AW026241
1557774_at	Homo sapiens, clone IMAGE:4498937, mRNA	---	BC012466
238853_at	Homo sapiens cDNA FLJ41734 fis, clone HLUNG2018029	---	AI436813
231399_at	Homo sapiens transcribed sequences	---	BE671491
225627_s_at	KIAA1573 protein	KIAA1573	AK024256
204983_s_at	glypican 4	GPC4	AF064826
204542_at	sialyltransferase	STHM	NM_006456
207076_s_at	argininosuccinate synthetase	ASS	NM_000050
1562775_at	nudix (nucleoside diphosphate linked moiety X)-type motif 12	NUDT12	BC042967
239994_at	Homo sapiens transcribed sequence with moderate similarity to protein pir:I60307 (E. coli) I60307 beta-galactosidase, alpha peptide - Escherichia coli	---	AI733281
216367_at	collagen, type IV, alpha 3 (Goodpasture antigen)	COL4A3	U02520
1554842_at	solute carrier family 12 (sodium/potassium/chloride transporters), member 1	SLC12A1	BC040138
241998_at	Homo sapiens hypothetical gene supported by BC035737 (LOC375303), mRNA	---	AL535414
222798_at	phosphotriesterase related	PTER	BF112019
215975_x_at	glycerol kinase	GK	X68285
228925_at	Homo sapiens transcribed sequence with weak similarity to protein ref:NP_003805.2 (H.sapiens) a disintegrin and metalloproteinase domain 20 preproprotein [Homo sapiens]	---	AW195586
209459_s_at	4-aminobutyrate aminotransferase	ABAT	AF237813
212768_s_at	differentially expressed in hematopoietic lineages	GW112	AL390736
235578_at	ATP-binding cassette, sub-family C (CFTR/MRP), member 9	ABCC9	BF247374
1568770_at	myosin, light polypeptide kinase	MYLK	BC040115
224458_at	hypothetical protein MGC12992 /// hypothetical protein MGC12992	MGC12992	BC006115
216143_at	Homo sapiens mRNA; cDNA DKFZp434L092 (from clone DKFZp434L092)	---	AL137403
203425_s_at	insulin-like growth factor binding protein 5	IGFBP5	NM_000599
1552843_at	solute carrier family 26 (sulfate transporter), member 1	SLC26A1	NM_134425
1554536_at	dihydropyrimidine dehydrogenase	DPYD	BC008379
203682_s_at	isovaleryl Coenzyme A dehydrogenase	IVD	NM_002225
235677_at	serine racemase	SRR	BE857570
221030_s_at	hypothetical protein DKFZp564B1162 /// hypothetical protein DKFZp564B1162	DKFZP564B1162	NM_031305
206010_at	hyaluronan binding protein 2	HABP2	NM_004132
215842_s_at	ATPase, Class VI, type 11A	ATP11A	AK024264
211196_at	dihydrolipoamide branched chain transacylase (E2 component of branched chain keto acid dehydrogenase complex; maple syrup urine disease)	DBT	M19301
234310_s_at	Sushi domain (SCR repeat) containing	BK65A6.2	AK026431
225575_at	leukemia inhibitory factor receptor	LIFR	AI680541
1556687_a_at	claudin 10	CLDN10	BE465772
208562_s_at	ATP-binding cassette, sub-family C (CFTR/MRP), member 9	ABCC9	NM_020297
215432_at	butyryl Coenzyme A synthetase 1	BUCS1	AC003034
211074_at	---	---	AF000381
228268_at	flavin containing monooxygenase 2	FMO2	AI758223
220029_at	elongation of very long chain fatty acids (FEN1/Elo2, SUR4/Elo3, yeast)-like 2	ELOVL2	NM_017770
232898_at	disabled homolog 2, mitogen-responsive phosphoprotein (Drosophila)	DAB2	R79120
203435_s_at	membrane metallo-endopeptidase (neutral endopeptidase, enkephalinase, CALLA, CD10)	MME	NM_007287
244554_at	KIAA1102 protein	KIAA1102	AI351179
1569434_at	chromosome 14 open reading frame 105	C14orf105	BC028060
243574_at	Homo sapiens transcribed sequences	---	BE674276
210816_s_at	cytochrome b-561	CYB561	BC000021
216889_s_at	hepatocyte nuclear factor 4, alpha	HNF4A	Z49825
240322_at	Homo sapiens transcribed sequences	---	AW611958
218967_s_at	phosphotriesterase related	PTER	NM_030664
207924_x_at	paired box gene 8	PAX8	NM_013992
211557_x_at	solute carrier organic anion transporter family, member 2B1	SLCO2B1	AF205073
226829_at	hypothetical protein FLJ14564	FLJ14564	AW138743
224821_at	hypothetical protein MGC15429	MGC15429	AL520200
210839_s_at	ectonucleotide pyrophosphatase/phosphodiesterase 2 (autotaxin)	ENPP2	D45421
1555286_at	cyclin-dependent kinase-like 1 (CDC2-related kinase)	CDKL1	AF390028
1563454_at	SRY (sex determining region Y)-box 6	SOX6	AL833302
211385_x_at	sulfotransferase family, cytosolic, 1A, phenol-preferring, member 2	SULT1A2	U28169
221990_at	paired box gene 8	PAX8	AI948472
210051_at	Rap1 guanine-nucleotide-exchange factor directly activated by cAMP	EPAC	U78168
229599_at	Homo sapiens, clone IMAGE:5166045, mRNA	---	AA675917
1566177_at	Homo sapiens mRNA; cDNA DKFZp667E1010 (from clone DKFZp667E1010)	---	AL713731
219516_at	transient receptor potential cation channel, subfamily V, member 4	TRPV4	NM_021625
205757_at	ectonucleoside triphosphate diphosphohydrolase 5	ENTPD5	NM_001249
210402_at	potassium inwardly-rectifying channel, subfamily J, member 1	KCNJ1	U03884
202502_at	acyl-Coenzyme A dehydrogenase, C-4 to C-12 straight chain	ACADM	NM_000016
210096_at	cytochrome P450, family 4, subfamily B, polypeptide 1	CYP4B1	J02871
1570230_at	Homo sapiens, clone IMAGE:4082770, mRNA	---	BC018659
229341_at	LBP protein; likely ortholog of mouse CRTR-1	LBP-9	AW195353
236150_at	Homo sapiens cDNA FLJ44489 fis, clone UTERU2035114	---	AW973177
233367_at	Homo sapiens cDNA FLJ11566 fis, clone HEMBA1003273.	---	AU144883
216488_s_at	ATPase, Class VI, type 11A	ATP11A	AL161996
201562_s_at	sorbitol dehydrogenase	SORD	NM_003104
241123_at	Homo sapiens transcribed sequence with moderate similarity to protein ref:NP_060265.1 (H.sapiens) hypothetical protein FLJ20378 [Homo sapiens]	---	AV649718
222102_at	glutathione S-transferase A3	GSTA3	NM_000847
210375_at	prostaglandin E receptor 3 (subtype EP3)	PTGER3	X83858
217113_at	alpha-methylacyl-CoA racemase	AMACR	AK022765
227690_at	gamma-aminobutyric acid (GABA) A receptor, beta 3	GABRB3	BE502537
244726_at	Homo sapiens transcribed sequences	---	BF753047
237634_at	C1q and tumor necrosis factor related protein 3	C1QTNF3	AA059476
219525_at	hypothetical protein FLJ10847	FLJ10847	NM_018242
221662_s_at	solute carrier family 22 (organic anion transporter), member 7	SLC22A7	AF210455
229254_at	hypothetical protein DKFZp761N1114	DKFZp761N1114	BE550027
210906_x_at	aquaporin 4	AQP4	U34846
243255_at	Homo sapiens transcribed sequences	---	AW300085
211959_at	insulin-like growth factor binding protein 5	IGFBP5	AW007532
232942_at	chromosome 10 open reading frame 33	C10orf33	AU147503
228613_at	eferin	Rab11-FIP3	BF183535
207761_s_at	DKFZP586A0522 protein	DKFZP586A0522	NM_014033
243711_at	Homo sapiens LOC374989 (LOC374989), mRNA	---	AI084610
226649_at	pantothenate kinase 1	PANK1	AI373299
1565880_at	Homo sapiens full length insert cDNA clone YQ73D03	---	AF085911
218180_s_at	EPS8-like 2	EPS8L2	NM_022772
207212_at	solute carrier family 9 (sodium/hydrogen exchanger), isoform 3	SLC9A3	NM_004174
1561676_at	Homo sapiens cDNA FLJ31929 fis, clone NT2RP7006160.	---	AK056491
243580_at	guanine nucleotide binding protein (G protein), alpha 14	GNA14	BG537516
211630_s_at	---	---	L42531
203672_x_at	thiopurine S-methyltransferase	TPMT	U12387
239929_at	hypothetical protein FLJ32569	FLJ32569	AA918425
226440_at	dual specificity phosphatase 22	DUSP22	BE222746
207434_s_at	FXYD domain containing ion transport regulator 2	FXYD2	NM_021603
223103_at	START domain containing 10	STARD10	AF151810
218345_at	hepatocellular carcinoma-associated antigen 112	HCA112	NM_018487
220801_s_at	hydroxyacid oxidase 2 (long chain)	HAO2	NM_016527
244410_at	polycystic kidney and hepatic disease 1 (autosomal recessive)	PKHD1	BG431652
200632_s_at	N-myc downstream regulated gene 1	NDRG1	NM_006096
226933_s_at	inhibitor of DNA binding 4, dominant negative helix-loop-helix protein	ID4	AV646610
244193_at	hypothetical protein FLJ13236	FLJ13236	BF981786
205736_at	phosphoglycerate mutase 2 (muscle)	PGAM2	NM_000290
244780_at	sphingosine-1-phosphate phosphotase 2	SGPP2	AI800110
220186_s_at	protocadherin LKC	PC-LKC	NM_017675
216070_at	Homo sapiens mRNA; cDNA DKFZp564I066 (from clone DKFZp564I066)	---	AL049331
207696_at	fucosyltransferase 9 (alpha (1,3) fucosyltransferase)	FUT9	NM_006581
210165_at	deoxyribonuclease I	DNASE1	M55983
238946_at	Homo sapiens transcribed sequences	---	AW469495
214999_s_at	eferin	Rab11-FIP3	AW243089
209047_at	aquaporin 1 (channel-forming integral protein, 28kDa)	AQP1	AL518391
240200_at	Homo sapiens transcribed sequences	---	AI307799
228730_s_at	secernin 2	Ses2	AW006952
226594_at	coenzyme Q6 homolog (yeast)	COQ6	AA528157
237253_at	Homo sapiens, clone IMAGE:4838334, mRNA	---	AA789243
223509_at	claudin 2	CLDN2	AF177340
201539_s_at	four and a half LIM domains 1	FHL1	U29538
202177_at	growth arrest-specific 6	GAS6	NM_000820
231217_at	solute carrier family 13 (sodium-dependent dicarboxylate transporter), member 3	SLC13A3	AU154994
231686_at	glycine amidinotransferase (L-arginine:glycine amidinotransferase)	GATM	AV649811
214528_s_at	paired box gene 8	PAX8	NM_013951
229529_at	transcription factor 21	TCF21	AI827830
216623_x_at	trinucleotide repeat containing 9	TNRC9	AK025084
201280_s_at	disabled homolog 2, mitogen-responsive phosphoprotein (Drosophila)	DAB2	NM_001343
208006_at	forkhead box I1	FOXI1	NM_012188
230686_s_at	solute carrier family 13 (sodium-dependent dicarboxylate transporter), member 3	SLC13A3	AI634662
214832_at	hepatocyte nuclear factor 4, alpha	HNF4A	X87870
240047_at	Homo sapiens transcribed sequences	---	AI922966
1562981_at	hemoglobin, beta	HBB	AY034472
205489_at	crystallin, mu	CRYM	NM_001888
203933_at	eferin	Rab11-FIP3	NM_014700
205800_at	solute carrier family 3 (cystine, dibasic and neutral amino acid transporters, activator of cystine, dibasic and neutral amino acid transport), member 1	SLC3A1	NM_000341
234730_s_at	---	---	AP001743
220510_at	Rhesus blood group, B glycoprotein	RHBG	NM_020407
1561699_a_at	Homo sapiens cDNA FLJ35973 fis, clone TESTI2013268.	---	BC041346
237290_at	Homo sapiens transcribed sequences	---	AW138872
207766_at	cyclin-dependent kinase-like 1 (CDC2-related kinase)	CDKL1	NM_004196
206786_at	histatin 3	HTN3	NM_000200
233275_at	Homo sapiens cDNA FLJ10919 fis, clone OVARC1000347.	---	AU154891
217265_at	---	---	AL020989
204264_at	carnitine palmitoyltransferase II	CPT2	NM_000098
1557661_at	Homo sapiens cDNA FLJ33206 fis, clone ADRGL2007877.	---	AW151541
209660_at	transthyretin (prealbumin, amyloidosis type I)	TTR	AF162690
202982_s_at	peroxisomal long-chain acyl-coA thioesterase	ZAP128	NM_006821
1563104_at	chromosome 22 open reading frame 1	C22orf1	BC009036
203557_s_at	6-pyruvoyl-tetrahydropterin synthase/dimerization cofactor of hepatocyte nuclear factor 1 alpha (TCF1)	PCBD	NM_000281
228717_at	Homo sapiens transcribed sequences	---	AI653381
234888_at	KIAA1573 protein	KIAA1573	AK026777
244687_at	Homo sapiens transcribed sequences	---	AI632010
205208_at	formyltetrahydrofolate dehydrogenase	FTHFD	NM_012190
201035_s_at	L-3-hydroxyacyl-Coenzyme A dehydrogenase, short chain	HADHSC	BC000306
1558680_s_at	phosphodiesterase 1A, calmodulin-dependent	PDE1A	BQ894022
244627_at	DKFZP586B1621 protein	DKFZP586B1621	BE300882
217200_x_at	---	---	U06715
214265_at	integrin, alpha 8	ITGA8	AI193623
238655_at	aldehyde dehydrogenase 2 family (mitochondrial)	ALDH2	AL530994
218717_s_at	myxoid liposarcoma associated protein 4	MLAT4	NM_018192
217583_at	phenylalanine hydroxylase	PAH	BG433489
204044_at	quinolinate phosphoribosyltransferase (nicotinate-nucleotide pyrophosphorylase (carboxylating))	QPRT	NM_014298
221368_at	sialidase 2 (cytosolic sialidase)	NEU2	NM_005383
242733_at	Homo sapiens transcribed sequences	---	AI457588
206930_at	glycine-N-acyltransferase	GLYAT	NM_005838
210343_s_at	solute carrier family 22 (organic anion transporter), member 6	SLC22A6	AF124373
205222_at	enoyl-Coenzyme A, hydratase/3-hydroxyacyl Coenzyme A dehydrogenase	EHHADH	NM_001966
1568600_at	protein inhibitor of activated STAT, 1	PIAS1	AA741090
209293_x_at	inhibitor of DNA binding 4, dominant negative helix-loop-helix protein	ID4	U16153
242372_s_at	hypothetical protein DKFZp761N1114	DKFZp761N1114	AL542291
214889_at	DKFZP564J102 protein	DKFZP564J102	AL080065
214505_s_at	four and a half LIM domains 1	FHL1	AF220153
205942_s_at	SA hypertension-associated homolog (rat)	SAH	NM_005622
210095_s_at	insulin-like growth factor binding protein 3	IGFBP3	M31159
213564_x_at	lactate dehydrogenase B	LDHB	BE042354
1565879_at	Homo sapiens full length insert cDNA clone YQ73D03	---	R99095
228375_at	immunoglobulin superfamily, member 11	IGSF11	BE221674
230471_at	hypothetical protein LOC161291	LOC161291	AI935293
216762_at	Homo sapiens mRNA; cDNA DKFZp686M03112 (from clone DKFZp686M03112)	---	AK025097
209624_s_at	methylcrotonoyl-Coenzyme A carboxylase 2 (beta)	MCCC2	AB050049
1570090_at	Homo sapiens clone pp6750 unknown mRNA	---	AF289570
204984_at	glypican 4	GPC4	NM_001448
209163_at	cytochrome b-561	CYB561	AL514271
221210_s_at	N-acetylneuraminate pyruvate lyase (dihydrodipicolinate synthase) /// N-acetylneuraminate pyruvate lyase (dihydrodipicolinate synthase)	NPL	NM_030769
229456_s_at	dimethylarginine dimethylaminohydrolase 1	DDAH1	AI885718
211552_s_at	aldehyde dehydrogenase 4 family, member A1	ALDH4A1	U24267
1559152_at	Homo sapiens mRNA; cDNA DKFZp313H0639 (from clone DKFZp313H0639)	---	BQ773789
219134_at	EGF, latrophilin and seven transmembrane domain containing 1 /// EGF, latrophilin and seven transmembrane domain containing 1	ELTD1	NM_022159
218087_s_at	sorbin and SH3 domain containing 1	SORBS1	NM_015385
228384_s_at	chromosome 10 open reading frame 33	C10orf33	AI690274
213910_at	insulin-like growth factor binding protein 7	IGFBP7	AW770896
1569683_at	xylulokinase homolog (H. influenzae)	XYLB	BC039712
209919_x_at	gamma-glutamyltransferase 1	GGT1	L20490
244530_at	Homo sapiens transcribed sequences	---	T86276
229070_at	chromosome 6 open reading frame 105	C6orf105	AA470369
205876_at	leukemia inhibitory factor receptor	LIFR	NM_002310
206582_s_at	G protein-coupled receptor 56	GPR56	NM_005682
1568718_at	ion transporter protein	DKFZP434F011	BC038748
213713_s_at	hypothetical protein BC008326	LOC89944	R48779
209822_s_at	very low density lipoprotein receptor	VLDLR	L22431
1554778_at	LL5 beta	LL5beta	BC038806
204254_s_at	vitamin D (1,25- dihydroxyvitamin D3) receptor	VDR	NM_000376
206209_s_at	carbonic anhydrase IV	CA4	NM_000717
233388_at	Homo sapiens cDNA FLJ12288 fis, clone MAMMA1001783.	---	AK022350
1563253_s_at	v-erb-b2 erythroblastic leukemia viral oncogene homolog 3 (avian)	ERBB3	U88360
208435_s_at	aquaporin 6, kidney specific	AQP6	NM_001652
1598_g_at	growth arrest-specific 6	GAS6	L13720
241967_at	Homo sapiens transcribed sequences	---	AI970133
217232_x_at	---	---	AF059180
204429_s_at	solute carrier family 2 (facilitated glucose/fructose transporter), member 5	SLC2A5	BE560461
226597_at	polyposis locus protein 1-like 1	DP1L1	AI348159
231516_at	Homo sapiens transcribed sequences	---	AI933051
223471_at	RAB3A interacting protein (rabin3)	RAB3IP	BC002556
236496_at	chromosome 14 open reading frame 66	C14orf66	AW006352
203914_x_at	hydroxyprostaglandin dehydrogenase 15-(NAD)	HPGD	NM_000860
210493_s_at	KIAA0626 gene product	KIAA0626	BC001279
238789_at	Homo sapiens mRNA; cDNA DKFZp686M03112 (from clone DKFZp686M03112)	---	BF343843
230803_s_at	hypothetical protein DKFZp564B1162	DKFZP564B1162	AI761947
219204_s_at	serine racemase	SRR	NM_021947
233497_at	Homo sapiens clone IMAGE:116415, mRNA sequence	---	AF339767
1563010_at	Homo sapiens cDNA clone IMAGE:5396406, partial cds	---	BC038209
240815_at	Homo sapiens transcribed sequence with moderate similarity to protein sp:P39194 (H.sapiens) ALU7_HUMAN Alu subfamily SQ sequence contamination warning entry	---	R62588
230745_s_at	trinucleotide repeat containing 9	TNRC9	AI347147
1552719_at	H63 breast cancer expressed gene	H63	NM_138423
229724_at	gamma-aminobutyric acid (GABA) A receptor, beta 3	GABRB3	AI693153
217751_at	glutathione S-transferase subunit 13 homolog	LOC51064	NM_015917
1569847_at	Homo sapiens, clone IMAGE:4413555, mRNA	---	BC015433
232361_s_at	ets homologous factor	EHF	AA565141
223784_at	kidney-specific membrane protein	NX17	AF229179
203500_at	glutaryl-Coenzyme A dehydrogenase	GCDH	NM_000159
1562286_at	---	---	BC026298
1555553_a_at	solute carrier family 22 (organic anion transporter), member 7	SLC22A7	BC017963
205357_s_at	angiotensin II receptor, type 1	AGTR1	NM_000685
219902_at	betaine-homocysteine methyltransferase 2	BHMT2	NM_017614
203609_s_at	aldehyde dehydrogenase 5 family, member A1 (succinate-semialdehyde dehydrogenase)	ALDH5A1	NM_001080
1558322_a_at	progestin and adipoQ receptor family member IX	PAQR9	BG702061
209278_s_at	tissue factor pathway inhibitor 2	TFPI2	L27624
232376_at	propionyl Coenzyme A carboxylase, alpha polypeptide	PCCA	AK027256
217127_at	cystathionase (cystathionine gamma-lyase)	CTH	AL354872
207211_at	ubiquitin specific protease 2	USP2	AF079564
204289_at	chromosome 14 open reading frame 45	C14orf45	BG399778
210063_at	sarcosine dehydrogenase	SARDH	AF162428
223722_at	J domain containing protein 1	JDP1	AF176013
1564134_at	---	---	AL833154
243044_at	Homo sapiens cDNA FLJ25262 fis, clone STM04837	---	AI962305
209781_s_at	KH domain containing, RNA binding, signal transduction associated 3	KHDRBS3	AF069681
218552_at	hypothetical protein FLJ10948	FLJ10948	NM_018281
211726_s_at	flavin containing monooxygenase 2 /// flavin containing monooxygenase 2	FMO2	BC005894
238428_at	potassium inwardly-rectifying channel, subfamily J, member 15	KCNJ15	BG542347
210761_s_at	growth factor receptor-bound protein 7	GRB7	AB008790
207407_x_at	cytochrome P450, family 4, subfamily A, polypeptide 11	CYP4A11	NM_000778
212328_at	KIAA1102 protein	KIAA1102	AB029025
239087_at	hypothetical protein FLJ38819	FLJ38819	BE871236
200648_s_at	glutamate-ammonia ligase (glutamine synthase)	GLUL	NM_002065
240159_at	solute carrier family 15 (H+/peptide transporter), member 2	SLC15A2	AA836116
223278_at	gap junction protein, beta 2, 26kDa (connexin 26)	GJB2	M86849
207177_at	prostaglandin F receptor (FP)	PTGFR	NM_000959
235452_at	Homo sapiens transcribed sequence with moderate similarity to protein ref:NP_071431.1 (H.sapiens) cytokine receptor-like factor 2; cytokine receptor CRL2 precusor [Homo sapiens]	---	AV708945
202454_s_at	v-erb-b2 erythroblastic leukemia viral oncogene homolog 3 (avian)	ERBB3	NM_001982
230813_at	myxoid liposarcoma associated protein 4	MLAT4	BF434223
1561316_at	gamma-aminobutyric acid (GABA) A receptor, beta 3	GABRB3	R59869
208561_at	ATP-binding cassette, sub-family C (CFTR/MRP), member 9	ABCC9	NM_020297
243424_at	Homo sapiens transcribed sequences	---	AI573283
237847_at	Homo sapiens transcribed sequences	---	BF058964
228802_at	RNA-binding protein with multiple splicing 2	RBPMS2	BE348466
213050_at	KIAA0633 protein	COBL	AA594937
244477_at	solute carrier family 12 (sodium/chloride transporters), member 3	SLC12A3	AW292635
239345_at	solute carrier family 19, member 3	SLC19A3	AI671566
225513_at	secernin 2	Ses2	AI767850
242055_at	Homo sapiens mRNA; cDNA DKFZp686P09209 (from clone DKFZp686P09209)	---	AW136397
221588_x_at	aldehyde dehydrogenase 6 family, member A1	ALDH6A1	AI640855
217167_x_at	---	---	AJ252550
231919_at	Homo sapiens cDNA: FLJ21293 fis, clone COL01972	---	AK024946
218688_at	DKFZP586B1621 protein	DKFZP586B1621	NM_015533
1554027_a_at	solute carrier family 4, sodium bicarbonate cotransporter, member 4	SLC4A4	BC030977
229241_at	lactate dehydrogenase D	LDHD	AI623801
224327_s_at	diacylglycerol O-acyltransferase homolog 2 (mouse) /// diacylglycerol O-acyltransferase homolog 2 (mouse)	DGAT2	AB048286
243800_at	nuclear receptor subfamily 1, group H, member 4	NR1H4	AI051958
243990_at	Homo sapiens transcribed sequences	---	AI861840
209116_x_at	hemoglobin, beta	HBB	M25079
230554_at	xenobiotic/medium-chain fatty acid:CoA ligase	LOC348158	AV696234
223619_x_at	peroxisomal trans 2-enoyl CoA reductase	PECR	AF119841
202973_x_at	family with sequence similarity 13, member A1	FAM13A1	NM_014883
239092_at	integrin, alpha 8	ITGA8	BF939224
210328_at	glycine N-methyltransferase	GNMT	AF101477
236409_at	Homo sapiens transcribed sequences	---	AW207701
225775_at	hypothetical protein MGC50844	MGC50844	AK000208
1554524_a_at	olfactomedin 3	OLFM3	AF397394
206517_at	cadherin 16, KSP-cadherin	CDH16	NM_004062
231051_at	Homo sapiens mRNA of muscle specific gene M1.	---	W69743
209424_s_at	alpha-methylacyl-CoA racemase	AMACR	AI796120
227828_s_at	hypothetical protein FLJ13391	FLJ13391	AV700753
208317_at	xylulokinase homolog (H. influenzae)	XYLB	NM_005108
219869_s_at	solute carrier family 39 (zinc transporter), member 8	SLC39A8	NM_022154
1555497_a_at	cytochrome P450, family 4, subfamily B, polypeptide 1	CYP4B1	AY151049
1563252_at	v-erb-b2 erythroblastic leukemia viral oncogene homolog 3 (avian)	ERBB3	U88360
207387_s_at	glycerol kinase	GK	NM_000167
1560621_at	Homo sapiens full length insert cDNA clone YB66H06	---	BQ707702
208544_at	adrenergic, alpha-2B-, receptor	ADRA2B	NM_000682
220532_s_at	LR8 protein	LR8	NM_014020
218931_at	RAB17, member RAS oncogene family	RAB17	NM_022449
202555_s_at	myosin, light polypeptide kinase	MYLK	NM_005965
241854_at	Homo sapiens mRNA; cDNA DKFZp686H0155 (from clone DKFZp686H0155)	---	AI129699
203215_s_at	myosin VI	MYO6	AA877789
216896_at	collagen, type IV, alpha 3 (Goodpasture antigen)	COL4A3	U02519
223422_s_at	hypothetical protein DKFZp564B1162	DKFZP564B1162	AI743534
201348_at	glutathione peroxidase 3 (plasma)	GPX3	NM_002084
205674_x_at	FXYD domain containing ion transport regulator 2	FXYD2	NM_001680
225311_at	isovaleryl Coenzyme A dehydrogenase	IVD	AA081349
208135_at	transcription factor 2, hepatic; LF-B3; variant hepatic nuclear factor	TCF2	NM_006481
209916_at	dehydrogenase E1 and transketolase domain containing 1	DHTKD1	BC002477
1555203_s_at	chromosome 6 open reading frame 29	C6orf29	AF466766
1563466_at	myosin, light polypeptide kinase	MYLK	AL832211
211909_x_at	---	---	L32662
203541_s_at	basic transcription element binding protein 1	BTEB1	BF438302
211569_s_at	L-3-hydroxyacyl-Coenzyme A dehydrogenase, short chain	HADHSC	AF001903
233306_at	Homo sapiens cDNA FLJ11447 fis, clone HEMBA1001383.	---	AK021509
239148_at	similar to RIKEN cDNA 1810006A16 gene	LOC91862	AI493046
1566080_at	Homo sapiens, clone IMAGE:4824708, mRNA	---	BC042903
202960_s_at	methylmalonyl Coenzyme A mutase	MUT	NM_000255
1557924_s_at	alkaline phosphatase, liver/bone/kidney	ALPL	S76738
223805_at	oxysterol binding protein-like 6	OSBPL6	AF323728
205506_at	villin 1	VIL1	NM_007127
226462_at	syntaxin binding protein 6 (amisyn)	STXBP6	AW134979
201163_s_at	insulin-like growth factor binding protein 7	IGFBP7	NM_001553
1554499_s_at	inorganic pyrophosphatase 2	PPA2	BC008246
207986_x_at	cytochrome b-561	CYB561	NM_001915
1562799_at	Homo sapiens cDNA FLJ40285 fis, clone TESTI2027820.	---	AK097604
1560884_at	solute carrier family 17 (sodium phosphate), member 1	SLC17A1	AW779672
222844_s_at	serine racemase	SRR	AF169974
1569025_s_at	Homo sapiens mRNA; cDNA DKFZp686O13152 (from clone DKFZp686O13152)	---	BC041029
204931_at	transcription factor 21	TCF21	NM_003206
1557374_at	ATP-binding cassette, sub-family C (CFTR/MRP), member 9	ABCC9	AK056519
203542_s_at	basic transcription element binding protein 1	BTEB1	AI690205
217238_s_at	aldolase B, fructose-bisphosphate	ALDOB	AK026411
1553319_at	G protein-coupled receptor 80	GPR80	AF370886
1557453_at	Homo sapiens full length insert cDNA clone ZD77B03	---	BM662646
207709_at	protein kinase, AMP-activated, alpha 2 catalytic subunit	PRKAA2	NM_006252
203424_s_at	insulin-like growth factor binding protein 5	IGFBP5	AW157548
205412_at	acetyl-Coenzyme A acetyltransferase 1 (acetoacetyl Coenzyme A thiolase)	ACAT1	NM_000019
224189_x_at	ets homologous factor	EHF	AF124438
1559739_at	choline phosphotransferase 1	CHPT1	AK025141
214308_s_at	homogentisate 1,2-dioxygenase (homogentisate oxidase)	HGD	AI478172
201058_s_at	myosin, light polypeptide 9, regulatory	MYL9	NM_006097
204777_s_at	mal, T-cell differentiation protein	MAL	NM_002371
1558549_s_at	vanin 1	VNN1	BG120535
214774_x_at	trinucleotide repeat containing 9	TNRC9	AK027006
205058_at	iduronidase, alpha-L-	IDUA	M74715
220816_at	endothelial differentiation, lysophosphatidic acid G-protein-coupled receptor, 7	EDG7	NM_012152
205190_at	plastin 1 (I isoform)	PLS1	NM_002670
205593_s_at	phosphodiesterase 9A	PDE9A	NM_002606
208327_at	cytochrome P450, family 2, subfamily A, polypeptide 13	CYP2A13	NM_000766
213716_s_at	secreted and transmembrane 1	SECTM1	BF939675
237049_at	Homo sapiens transcribed sequences	---	AI762873
201148_s_at	tissue inhibitor of metalloproteinase 3 (Sorsby fundus dystrophy, pseudoinflammatory)	TIMP3	AW338933
210831_s_at	prostaglandin E receptor 3 (subtype EP3)	PTGER3	L27489
234077_at	Homo sapiens cDNA FLJ11664 fis, clone HEMBA1004632.	---	AU145367
230875_s_at	ATPase, Class VI, type 11A	ATP11A	AW068936
237505_at	Homo sapiens transcribed sequences	---	AI806370
231156_at	Homo sapiens transcribed sequences	---	AW242782
234980_at	hypothetical protein FLJ31842	FLJ31842	AI004375
216958_s_at	isovaleryl Coenzyme A dehydrogenase	IVD	AK022777
201030_x_at	lactate dehydrogenase B	LDHB	NM_002300
206208_at	carbonic anhydrase IV	CA4	NM_000717
203671_at	thiopurine S-methyltransferase	TPMT	BF196891
207923_x_at	paired box gene 8	PAX8	NM_013953
222714_s_at	lactamase, beta 2	CGI-83	BC000878
234452_at	3-hydroxyisobutyrate dehydrogenase	HIBADH	AK025558
1552478_a_at	interferon regulatory factor 6	IRF6	NM_006147
221590_s_at	chromosome 14 open reading frame 45	C14orf45	AF130089
206054_at	kininogen	KNG	NM_000893
219454_at	EGF-like-domain, multiple 6	EGFL6	NM_015507
209070_s_at	regulator of G-protein signalling 5	RGS5	AI183997
242071_x_at	integrin, alpha 8	ITGA8	BF446919
224707_at	putative nuclear protein ORF1-FL49	ORF1-FL49	AL522667
232193_at	glutathione S-transferase theta 1	GSTT1	AL359937
1569208_a_at	Homo sapiens, clone IMAGE:4704474, mRNA	---	BC020895
213005_s_at	ankyrin repeat domain 15	ANKRD15	D79994
201563_at	sorbitol dehydrogenase	SORD	L29008
205175_s_at	ketohexokinase (fructokinase)	KHK	NM_000221
1561104_at	Homo sapiens, clone IMAGE:5296222, mRNA	---	BC042990
1558630_at	Homo sapiens, clone IMAGE:5165100, mRNA	---	BC039668
240285_at	aquaporin 2 (collecting duct)	AQP2	AW206292
212951_at	G protein-coupled receptor 116	GPR116	N95226
218845_at	dual specificity phosphatase 22	DUSP22	NM_020185
242571_at	Homo sapiens cDNA FLJ40165 fis, clone TESTI2015962.	---	AW962020
208318_s_at	xylulokinase homolog (H. influenzae)	XYLB	NM_005108
224619_at	H63 breast cancer expressed gene	H63	BE904551
1566571_at	Homo sapiens cDNA FLJ30778 fis, clone FEBRA2000809.	---	AK055340
211260_at	bone morphogenetic protein 7 (osteogenic protein 1)	BMP7	BC004248
1565799_at	Homo sapiens, clone IMAGE:4796818, mRNA	---	BG573839
1562321_at	pyruvate dehydrogenase kinase, isoenzyme 4	PDK4	AL832708
205342_s_at	sulfotransferase family, cytosolic, 1C, member 1	SULT1C1	AF026303
242338_at	hypothetical protein DKFZp762C1112	DKFZp762C1112	BG535396
211470_s_at	sulfotransferase family, cytosolic, 1C, member 1	SULT1C1	AF186255
212703_at	talin 2	TLN2	AV728958
214829_at	aminoadipate-semialdehyde synthase	AASS	AK023446
207921_x_at	paired box gene 8	PAX8	NM_013952
202525_at	protease, serine, 8 (prostasin)	PRSS8	NM_002773
209368_at	epoxide hydrolase 2, cytoplasmic	EPHX2	AF233336
214890_s_at	DKFZP564J102 protein	DKFZP564J102	AL080065
202035_s_at	secreted frizzled-related protein 1	SFRP1	AI332407
213582_at	ATPase, Class VI, type 11A	ATP11A	BF439472
1566965_at	Homo sapiens cDNA: FLJ20864 fis, clone ADKA01825	---	AK024517
207373_at	homeo box D10	HOXD10	NM_002148
210403_s_at	potassium inwardly-rectifying channel, subfamily J, member 1	KCNJ1	U12543
209266_s_at	solute carrier family 39 (zinc transporter), member 8	SLC39A8	AW134794
205232_s_at	platelet-activating factor acetylhydrolase 2, 40kDa	PAFAH2	U89386
227172_at	hypothetical protein BC000282	LOC89894	BC000282
240910_at	Homo sapiens transcribed sequences	---	BF431313
222935_x_at	solute carrier family 39 (zinc transporter), member 8	SLC39A8	AW139759
204154_at	cysteine dioxygenase, type I	CDO1	NM_001801
235153_at	hypothetical protein MGC4734	MGC4734	BE796148
223535_at	nudix (nucleoside diphosphate linked moiety X)-type motif 12	NUDT12	AL136592
1553715_s_at	hypothetical protein MGC15416	MGC15416	NM_032371
205768_s_at	solute carrier family 27 (fatty acid transporter), member 2	SLC27A2	NM_003645
231634_at	Homo sapiens transcribed sequences	---	BF510426
209425_at	alpha-methylacyl-CoA racemase	AMACR	AA888589
1569926_s_at	solute carrier family 34 (sodium phosphate), member 3	SLC34A3	BC029942
223782_s_at	tubulointerstitial nephritis antigen	TINAG	AF195116
217530_at	solute carrier family 34 (sodium phosphate), member 1	SLC34A1	AW295295
232244_at	KIAA1161	KIAA1161	AB032987
230364_at	synaptonemal complex protein 3	SYCP3	BF940025
222718_at	transmembrane protein 8 (five membrane-spanning domains)	TMEM8	BC004276
218353_at	regulator of G-protein signalling 5 /// regulator of G-protein signalling 5	RGS5	NM_025226
210298_x_at	four and a half LIM domains 1	FHL1	AF098518
210480_s_at	myosin VI	MYO6	U90236
227425_at	Homo sapiens cDNA FLJ40165 fis, clone TESTI2015962.	---	AI984607
242796_x_at	Homo sapiens transcribed sequences	---	AI052441
236432_at	Homo sapiens transcribed sequences	---	AA682425
209164_s_at	cytochrome b-561	CYB561	BC002976
1556294_at	FXYD domain containing ion transport regulator 2	FXYD2	AL831840
219543_at	MAWD binding protein	MAWBP	NM_022129
203058_s_at	3'-phosphoadenosine 5'-phosphosulfate synthase 2	PAPSS2	AW299958
230481_at	aspartoacylase-3	ACY-3	AI393205
203681_at	isovaleryl Coenzyme A dehydrogenase	IVD	M34192
207981_s_at	estrogen-related receptor gamma	ESRRG	NM_001438
201036_s_at	L-3-hydroxyacyl-Coenzyme A dehydrogenase, short chain	HADHSC	NM_005327
1554779_s_at	LL5 beta	LL5beta	BC038806
237162_at	Homo sapiens transcribed sequences	---	AW613948
204255_s_at	vitamin D (1,25- dihydroxyvitamin D3) receptor	VDR	AA772285
225645_at	ets homologous factor	EHF	AI763378
203038_at	protein tyrosine phosphatase, receptor type, K	PTPRK	NM_002844
227816_at	Homo sapiens transcribed sequences	---	BF591483
214069_at	Homo sapiens cDNA FLJ26434 fis, clone KDN01892	---	AA865601
1564128_at	quinolinate phosphoribosyltransferase (nicotinate-nucleotide pyrophosphorylase (carboxylating))	QPRT	AK090801
210374_x_at	prostaglandin E receptor 3 (subtype EP3)	PTGER3	D38300
244384_at	Homo sapiens transcribed sequences	---	AI632567
1563034_at	glycerol-3-phosphate dehydrogenase 1 (soluble)	GPD1	BC017429
1560728_at	Homo sapiens mRNA; cDNA DKFZp666G069 (from clone DKFZp666G069)	---	AL833050
211204_at	malic enzyme 1, NADP(+)-dependent, cytosolic	ME1	L34035
224932_at	hypothetical protein LOC400916	LOC400916	AI814909
231676_s_at	coenzyme Q6 homolog (yeast)	COQ6	AV649582
202597_at	interferon regulatory factor 6	IRF6	AU144284
208383_s_at	phosphoenolpyruvate carboxykinase 1 (soluble)	PCK1	NM_002591
219127_at	hypothetical protein MGC11242	MGC11242	NM_024320
232742_at	Homo sapiens mRNA; cDNA DKFZp564H172 (from clone DKFZp564H172)	---	AL080060
204076_at	lysosomal apyrase-like 1	LYSAL1	AB002390
1570181_a_at	Homo sapiens similar to bicaudal-C (LOC375903), mRNA	---	BC020302
235867_at	GA binding protein transcription factor, beta subunit 2, 47kDa	GABPB2	AI459140
211705_s_at	sorbin and SH3 domain containing 1 /// sorbin and SH3 domain containing 1	SORBS1	AF356525
229526_at	aquaporin 11	AQP11	AI886656
240526_at	Homo sapiens transcribed sequences	---	BF115751
215299_x_at	---	---	U37025
240873_x_at	disabled homolog 2, mitogen-responsive phosphoprotein (Drosophila)	DAB2	R62907
205816_at	integrin, beta 8	ITGB8	NM_002214
220994_s_at	syntaxin binding protein 6 (amisyn)	STXBP6	NM_014178
233770_at	Homo sapiens cDNA FLJ12077 fis, clone HEMBB1002453.	---	AU147115
223075_s_at	ionized calcium binding adapter molecule 2	IBA2	AL136566
217487_x_at	folate hydrolase (prostate-specific membrane antigen) 1	FOLH1	AF254357
236775_s_at	Homo sapiens transcribed sequences	---	AI733792
1566081_at	deleted in lymphocytic leukemia 7	DLEU7	BC035481
206947_at	UDP-Gal:betaGlcNAc beta 1,3-galactosyltransferase, polypeptide 5	B3GALT5	NM_006057
216368_s_at	collagen, type IV, alpha 3 (Goodpasture antigen)	COL4A3	U02520
235155_at	Homo sapiens transcribed sequence with weak similarity to protein ref:NP_060312.1 (H.sapiens) hypothetical protein FLJ20489 [Homo sapiens]	---	AW136198
204646_at	dihydropyrimidine dehydrogenase	DPYD	NM_000110
212977_at	chemokine orphan receptor 1	CMKOR1	AI817041
238862_at	hypothetical protein DKFZp761N1114	DKFZp761N1114	AW818475
214433_s_at	selenium binding protein 1	SELENBP1	NM_003944
221188_s_at	cell death-inducing DFFA-like effector b	CIDEB	NM_014430
212325_at	KIAA1102 protein	KIAA1102	AK027231
225861_at	hypothetical protein MGC15416	MGC15416	AW001250
205978_at	klotho	KL	NM_004795
233607_at	Homo sapiens cDNA FLJ11739 fis, clone HEMBA1005497.	---	AU145679
1554837_a_at	cytochrome P450, family 4, subfamily A, polypeptide 11	CYP4A11	BC041158
209460_at	4-aminobutyrate aminotransferase	ABAT	AF237813
241436_at	sodium channel, nonvoltage-gated 1, gamma	SCNN1G	AI985987
1554931_at	cytochrome P450, family 4, subfamily A, polypeptide 11	CYP4A11	BC022851
227113_at	alcohol dehydrogenase, iron containing, 1	ADHFE1	BE048349
221218_s_at	thiamin pyrophosphokinase 1	TPK1	NM_022445
1556923_at	Homo sapiens cDNA FLJ30303 fis, clone BRACE2003269.	---	AW051321
39248_at	aquaporin 3	AQP3	N74607
204043_at	transcobalamin II; macrocytic anemia	TCN2	NM_000355
209114_at	tetraspan 1	TSPAN-1	AF133425
209469_at	glycoprotein M6A	GPM6A	BF939489
206775_at	cubilin (intrinsic factor-cobalamin receptor)	CUBN	NM_001081
1554534_at	dihydropyrimidine dehydrogenase	DPYD	BC008379
231154_x_at	tubulointerstitial nephritis antigen	TINAG	BF000045
220580_at	bicaudal C homolog 1 (Drosophila)	BICC1	NM_025044
203789_s_at	sema domain, immunoglobulin domain (Ig), short basic domain, secreted, (semaphorin) 3C	SEMA3C	NM_006379
239714_at	Homo sapiens transcribed sequences	---	AA780063
1568620_at	cysteine sulfinic acid decarboxylase	CSAD	BC018042
206457_s_at	deiodinase, iodothyronine, type I	DIO1	NM_000792
1570141_at	acetyl-Coenzyme A acyltransferase 2 (mitochondrial 3-oxoacyl-Coenzyme A thiolase)	ACAA2	BC032511
221675_s_at	choline phosphotransferase 1	CHPT1	AF195624
219554_at	Rhesus blood group, C glycoprotein	RHCG	NM_016321
201278_at	Homo sapiens cDNA FLJ35517 fis, clone SPLEN2000698.	---	N21202
208169_s_at	prostaglandin E receptor 3 (subtype EP3)	PTGER3	NM_000957
241694_at	polycystic kidney and hepatic disease 1 (autosomal recessive)	PKHD1	AI770005
237989_at	insulin-like growth factor binding protein 1	IGFBP1	AV651627
1552713_a_at	solute carrier family 4, anion exchanger, member 1 (erythrocyte membrane protein band 3, Diego blood group)	SLC4A1	NM_000342
230774_at	zinc binding alcohol dehydrogenase, domain containing 1	ZADH1	BE465894
210068_s_at	aquaporin 4	AQP4	U63622
229916_at	ectonucleotide pyrophosphatase/phosphodiesterase 6	ENPP6	AU146204
229292_at	erythrocyte membrane protein band 4.1 like 5	EPB41L5	AI652872
1560885_x_at	solute carrier family 17 (sodium phosphate), member 1	SLC17A1	AW779672
231213_at	Homo sapiens cDNA clone IMAGE:5275668, partial cds	---	AU146305
222866_s_at	chromosome 14 open reading frame 58	C14orf58	AW001026
210372_s_at	tumor protein D52-like 1	TPD52L1	AF208012
208943_s_at	translocation protein 1	TLOC1	U93239
220988_s_at	C1q and tumor necrosis factor related protein 3 /// C1q and tumor necrosis factor related protein 3	C1QTNF3	NM_030945
210807_s_at	solute carrier family 16 (monocarboxylic acid transporters), member 7	SLC16A7	AF049608
231070_at	iodotyrosine dehalogenase 1	DEHAL1	BF431199
217973_at	dicarbonyl/L-xylulose reductase	DCXR	NM_016286
236540_at	hypothetical protein FLJ22297	KIAA1695	BF513410
221882_s_at	transmembrane protein 8 (five membrane-spanning domains)	TMEM8	AI636233
209531_at	glutathione transferase zeta 1 (maleylacetoacetate isomerase)	GSTZ1	BC001453
1553599_a_at	synaptonemal complex protein 3	SYCP3	AF492003
218976_at	J domain containing protein 1	JDP1	NM_021800
1559780_at	Homo sapiens cDNA clone IMAGE:4792128, partial cds	---	BC036577
211174_s_at	cholecystokinin A receptor	CCKAR	L13605
215867_x_at	adaptor-related protein complex 1, gamma 1 subunit	AP1G1	AL050025
211806_s_at	potassium inwardly-rectifying channel, subfamily J, member 15	KCNJ15	D87291
1566966_at	Homo sapiens cDNA: FLJ20864 fis, clone ADKA01825	---	AK024517
209426_s_at	alpha-methylacyl-CoA racemase	AMACR	AF047020
229400_at	homeo box D10	HOXD10	AW299531
219655_at	chromosome 7 open reading frame 10	C7orf10	NM_024728
209160_at	aldo-keto reductase family 1, member C3 (3-alpha hydroxysteroid dehydrogenase, type II)	AKR1C3	AB018580
201508_at	insulin-like growth factor binding protein 4	IGFBP4	NM_001552
204845_s_at	glutamyl aminopeptidase (aminopeptidase A)	ENPEP	NM_001977
205776_at	flavin containing monooxygenase 5	FMO5	NM_001461
240788_at	Homo sapiens transcribed sequences	---	AI076834
209552_at	paired box gene 8	PAX8	BC001060
228455_at	Homo sapiens cDNA FLJ43677 fis, clone SYNOV4009295	---	AI092824
230250_at	protein tyrosine phosphatase, receptor type, B	PTPRB	AI670852
205960_at	pyruvate dehydrogenase kinase, isoenzyme 4	PDK4	NM_002612
240480_at	tubulointerstitial nephritis antigen	TINAG	AI253162
230074_s_at	Homo sapiens cDNA clone IMAGE:4153640, partial cds	---	AI028263
237029_at	homogentisate 1,2-dioxygenase (homogentisate oxidase)	HGD	N58132
205985_x_at	chloride channel Kb	CLCNKB	NM_000085
203698_s_at	frizzled-related protein	FRZB	NM_001463
205075_at	serine (or cysteine) proteinase inhibitor, clade F (alpha-2 antiplasmin, pigment epithelium derived factor), member 2	SERPINF2	NM_000934
1554526_at	olfactomedin 3	OLFM3	BC022531
208951_at	aldehyde dehydrogenase 7 family, member A1	ALDH7A1	BC002515
225974_at	hypothetical protein DKFZp762C1112	DKFZp762C1112	BF732480
218440_at	methylcrotonoyl-Coenzyme A carboxylase 1 (alpha)	MCCC1	NM_020166
1556284_at	inorganic pyrophosphatase 2	PPA2	AF086012
1562502_at	Homo sapiens, clone IMAGE:5299041, mRNA	---	BC041907
214621_at	glycogen synthase 2 (liver)	GYS2	S70004
1570486_at	SRY (sex determining region Y)-box 6	SOX6	BC029429
203722_at	aldehyde dehydrogenase 4 family, member A1	ALDH4A1	NM_003748
216316_x_at	H.sapiens glycerol kinase pseudogene, chromosome 1.	GKP1	X78713
202959_at	methylmalonyl Coenzyme A mutase	MUT	AI433712
232628_at	Homo sapiens cDNA FLJ13464 fis, clone PLACE1003478.	---	AI740629
205012_s_at	hydroxyacylglutathione hydrolase	HAGH	NM_005326
212070_at	G protein-coupled receptor 56	GPR56	AL554008
221302_at	Kruppel-like factor 15	KLF15	NM_014079
244301_at	Homo sapiens similar to cDNA sequence BC021608 (LOC143941), mRNA	---	AW780033
204263_s_at	carnitine palmitoyltransferase II	CPT2	M58581
210843_s_at	KIAA0626 gene product	KIAA0626	AF327560
244723_at	Homo sapiens transcribed sequences	---	BF510430
225342_at	adenylate kinase 3	AK3	AK026966
1565832_at	Homo sapiens mRNA; cDNA DKFZp451J1819 (from clone DKFZp451J1819)	---	AL833082
237482_s_at	carnitine deficiency-associated gene expressed in ventricle 1	CDV-1	AA826948
225352_at	translocation protein 1	TLOC1	AI763287
1566569_at	Homo sapiens cDNA FLJ30778 fis, clone FEBRA2000809.	---	AK055340
220084_at	chromosome 14 open reading frame 105	C14orf105	NM_018168
218864_at	tensin	TNS	AF116610
207656_s_at	acyl-Coenzyme A oxidase 1, palmitoyl	ACOX1	NM_004035
210832_x_at	prostaglandin E receptor 3 (subtype EP3)	PTGER3	D38298
225573_at	nephronophthisis 3 (adolescent)	NPHP3	AL518293
1558440_at	Homo sapiens cDNA FLJ35761 fis, clone TESTI2004791.	---	BC040572
231590_at	glycine amidinotransferase (L-arginine:glycine amidinotransferase)	GATM	AV647346
213724_s_at	pyruvate dehydrogenase kinase, isoenzyme 2	PDK2	AI870615
242223_at	methylcrotonoyl-Coenzyme A carboxylase 1 (alpha)	MCCC1	AA505323
209616_s_at	carboxylesterase 1 (monocyte/macrophage serine esterase 1)	CES1	S73751
239836_at	hypothetical protein FLJ10948	FLJ10948	AI492298
1554110_at	CUB domain-containing protein 1	CDCP1	BC021099
222083_at	glycine-N-acyltransferase	GLYAT	AW024233
1554748_at	chloride channel Kb	CLCNKB	BC020873
243127_x_at	Homo sapiens mRNA; cDNA DKFZp686H0155 (from clone DKFZp686H0155)	---	N26569
237350_at	Homo sapiens similar to cDNA sequence BC021608 (LOC143941), mRNA	---	AW027968
235426_at	glycine amidinotransferase (L-arginine:glycine amidinotransferase)	GATM	AW293951
227240_at	Homo sapiens, clone IMAGE:5246004, mRNA	---	AV703769
207717_s_at	plakophilin 2	PKP2	NM_004572
201415_at	glutathione synthetase	GSS	NM_000178
210739_x_at	solute carrier family 4, sodium bicarbonate cotransporter, member 4	SLC4A4	AF069510
1566150_at	ceroid-lipofuscinosis, neuronal 6, late infantile, variant	CLN6	AK096198
219044_at	hypothetical protein FLJ10916	FLJ10916	NM_018271
205649_s_at	fibrinogen, A alpha polypeptide	FGA	NM_000508
205233_s_at	platelet-activating factor acetylhydrolase 2, 40kDa	PAFAH2	NM_000437
237637_at	Homo sapiens transcribed sequences	---	BE669990
1569024_at	Homo sapiens mRNA; cDNA DKFZp686O13152 (from clone DKFZp686O13152)	---	BC041029
212651_at	Rho-related BTB domain containing 1	RHOBTB1	AB018283
220977_x_at	erythrocyte membrane protein band 4.1 like 5 /// erythrocyte membrane protein band 4.1 like 5	EPB41L5	NM_020909
223194_s_at	chromosome 6 open reading frame 85	C6orf85	AL512737
1566176_at	Homo sapiens mRNA; cDNA DKFZp667E1010 (from clone DKFZp667E1010)	---	AL713731
211184_s_at	Usher syndrome 1C (autosomal recessive, severe)	USH1C	AB006955
233594_at	Homo sapiens, clone IMAGE:4823270, mRNA	---	AA460408
206952_at	glucose-6-phosphatase, catalytic (glycogen storage disease type I, von Gierke disease)	G6PC	NM_000151
211958_at	insulin-like growth factor binding protein 5	IGFBP5	R73554
202331_at	branched chain keto acid dehydrogenase E1, alpha polypeptide (maple syrup urine disease)	BCKDHA	NM_000709
214478_at	secreted phosphoprotein 2, 24kDa	SPP2	NM_006944
238499_at	prostein protein	Prostein	AW135465
211696_x_at	hemoglobin, beta /// hemoglobin, beta	HBB	AF349114
205969_at	arylacetamide deacetylase (esterase)	AADAC	NM_001086
220741_s_at	inorganic pyrophosphatase 2	PPA2	NM_006903
1566248_at	Homo sapiens transcribed sequences	---	BI559349
203071_at	sema domain, immunoglobulin domain (Ig), short basic domain, secreted, (semaphorin) 3B	SEMA3B	NM_004636
1555542_at	hypothetical protein FLJ36748	FLJ36748	BC040723
1554945_x_at	villin 1	VIL1	BC017303
227642_at	LBP protein; likely ortholog of mouse CRTR-1	LBP-9	AI928242
223405_at	N-acetylneuraminate pyruvate lyase (dihydrodipicolinate synthase)	NPL	AI042017
221605_s_at	pipecolic acid oxidase	PIPOX	AF136970
217289_s_at	---	---	AF097831
1568719_s_at	ion transporter protein	DKFZP434F011	BC038748
203426_s_at	insulin-like growth factor binding protein 5	IGFBP5	M65062

## Sheet: reduced >90% in day 21 mouse al
PBT:	Kidney transcripts - Set 1.1
PBT Abbreviation:	KT1.1
Description:	Humanized mouse kidney selective transcripts reduced >90% in day 21 mouse allografts (n=234).
Algorithm:	Derived from mouse kidney selective (Am. J. Transpl. 7-1121, 2007)
Genome:	Homo sapiens
Gene list:
Affymetrix Probeset	Gene Title	Gene Symbol	Genbank
1431_at	---	---	J02843cds
1552721_a_at	fibroblast growth factor 1 (acidic)	FGF1	NM_033136
1553062_at	diacylglycerol O-acyltransferase 2 like 1	DGAT2L1	NM_058165
1553147_at	hypothetical protein FLJ25422	FLJ25422	NM_145000
1554514_at	hypothetical protein FLJ20581	FLJ20581	BC013753
1554668_a_at	hyporthetical protein MGC27169	MGC27169	BC015993
1554974_at	aspartoacylase-3	ACY-3	AY032593
1555175_a_at	MAWD binding protein	MAWBP	BC009738
1555497_a_at	cytochrome P450, family 4, subfamily B, polypeptide 1	CYP4B1	AY151049
1555612_s_at	---	---	BC020700
1557189_at	heat shock protein 75	TRAP1	AW468509
1558546_at	deoxyribonuclease I	DNASE1	BM802340
1558631_at	---	---	BG426657
1560098_at	Homo sapiens transcribed sequences	---	CA425039
1560981_a_at	Full length insert cDNA clone ZD17D04		AF086231
1561093_at	putative UST1-like organic anion transporter	LOC387601	AK091990
1561094_a_at	putative UST1-like organic anion transporter	LOC387601	AK091990
1562102_at	aldo-keto reductase family 1, member C1 (dihydrodiol dehydrogenase 1; 20-alpha (3-alpha)-hydroxysteroid dehydrogenase)	AKR1C1	BC014579
1563034_at	glycerol-3-phosphate dehydrogenase 1 (soluble)	GPD1	BC017429
1563035_x_at	glycerol-3-phosphate dehydrogenase 1 (soluble)	GPD1	BC017429
1569688_at	flavin containing monooxygenase 5	FMO5	BC020872
1569689_s_at	gamma-aminobutyric acid (GABA) A receptor, beta 3	GABRB3	BC038837
201562_s_at	sorbitol dehydrogenase	SORD	NM_003104
201563_at	sorbitol dehydrogenase	SORD	L29008
202025_x_at	acetyl-Coenzyme A acyltransferase 1 (peroxisomal 3-oxoacyl-Coenzyme A thiolase)	ACAA1	NM_001607
202139_at	aldo-keto reductase family 7, member A2 (aflatoxin aldehyde reductase)	AKR7A2	NM_003689
202862_at	fumarylacetoacetate hydrolase (fumarylacetoacetase)	FAH	NM_000137
203500_at	glutaryl-Coenzyme A dehydrogenase	GCDH	NM_000159
203722_at	aldehyde dehydrogenase 4 family, member A1	ALDH4A1	NM_003748
203747_at	aquaporin 3	AQP3	NM_004925
204151_x_at	aldo-keto reductase family 1, member C1 (dihydrodiol dehydrogenase 1; 20-alpha (3-alpha)-hydroxysteroid dehydrogenase)	AKR1C1	NM_001353
204476_s_at	pyruvate carboxylase	PC	NM_022172
204515_at	hydroxy-delta-5-steroid dehydrogenase, 3 beta- and steroid delta-isomerase 1	HSD3B1	NM_000862
204720_s_at	DnaJ (Hsp40) homolog, subfamily C, member 6	DNAJC6	AV729634
204721_s_at	DnaJ (Hsp40) homolog, subfamily C, member 6	DNAJC6	NM_014787
204753_s_at	hepatic leukemia factor	HLF	AI810712
204754_at	hepatic leukemia factor	HLF	W60800
204755_x_at	hepatic leukemia factor	HLF	M95585
204865_at	carbonic anhydrase III, muscle specific	CA3	NM_005181
204973_at	gap junction protein, beta 1, 32kDa (connexin 32, Charcot-Marie-Tooth neuropathy, X-linked)	GJB1	NM_000166
204997_at	glycerol-3-phosphate dehydrogenase 1 (soluble)	GPD1	NM_005276
205075_at	serine (or cysteine) proteinase inhibitor, clade F (alpha-2 antiplasmin, pigment epithelium derived factor), member 2	SERPINF2	NM_000934
205117_at	fibroblast growth factor 1 (acidic)	FGF1	X59065
205221_at	homogentisate 1,2-dioxygenase (homogentisate oxidase)	HGD	NM_000187
205222_at	enoyl-Coenzyme A, hydratase/3-hydroxyacyl Coenzyme A dehydrogenase	EHHADH	NM_001966
205302_at	insulin-like growth factor binding protein 1	IGFBP1	NM_000596
205311_at	dopa decarboxylase (aromatic L-amino acid decarboxylase)	DDC	NM_000790
205364_at	acyl-Coenzyme A oxidase 2, branched chain	ACOX2	NM_003500
205625_s_at	calbindin 1, 28kDa	CALB1	AW014927
205626_s_at	calbindin 1, 28kDa	CALB1	NM_004929
205682_x_at	apolipoprotein M	APOM	NM_019101
205710_at	low density lipoprotein-related protein 2	LRP2	NM_004525
205719_s_at	phenylalanine hydroxylase	PAH	NM_000277
205776_at	flavin containing monooxygenase 5	FMO5	NM_001461
205848_at	growth arrest-specific 2	GAS2	NM_005256
205850_s_at	gamma-aminobutyric acid (GABA) A receptor, beta 3	GABRB3	NM_000814
205942_s_at	SA hypertension-associated homolog (rat)	SAH	NM_005622
205969_at	arylacetamide deacetylase (esterase)	AADAC	NM_001086
205978_at	klotho	KL	NM_004795
206024_at	4-hydroxyphenylpyruvate dioxygenase	HPD	NM_002150
206030_at	aspartoacylase (aminoacylase 2, Canavan disease)	ASPA	NM_000049
206085_s_at	cystathionase (cystathionine gamma-lyase)	CTH	NM_001902
206155_at	ATP-binding cassette, sub-family C (CFTR/MRP), member 2	ABCC2	NM_000392
206208_at	carbonic anhydrase IV	CA4	NM_000717
206209_s_at	carbonic anhydrase IV	CA4	NM_000717
206254_at	epidermal growth factor (beta-urogastrone)	EGF	NM_001963
206504_at	cytochrome P450, family 24, subfamily A, polypeptide 1	CYP24A1	NM_000782
206527_at	4-aminobutyrate aminotransferase	ABAT	NM_000663
206672_at	aquaporin 2 (collecting duct)	AQP2	NM_000486
206775_at	cubilin (intrinsic factor-cobalamin receptor)	CUBN	NM_001081
206840_at	afamin	AFM	NM_001133
206870_at	peroxisome proliferative activated receptor, alpha	PPARA	NM_005036
206952_at	glucose-6-phosphatase, catalytic (glycogen storage disease type I, von Gierke disease)	G6PC	NM_000151
207076_s_at	argininosuccinate synthetase	ASS	NM_000050
207102_at	aldo-keto reductase family 1, member D1 (delta 4-3-ketosteroid-5-beta-reductase)	AKR1D1	NM_005989
207245_at	UDP glycosyltransferase 2 family, polypeptide B17	UGT2B17	NM_001077
207251_at	meprin A, beta	MEP1B	NM_005925
207378_at	trehalase (brush-border membrane glycoprotein)	TREH	NM_007180
207386_at	cytochrome P450, family 7, subfamily B, polypeptide 1	CYP7B1	NM_004820
207696_at	fucosyltransferase 9 (alpha (1,3) fucosyltransferase)	FUT9	NM_006581
207810_at	coagulation factor XIII, B polypeptide	F13B	NM_001994
207889_at	sarcosine dehydrogenase	SARDH	NM_007101
208240_s_at	fibroblast growth factor 1 (acidic) /// fibroblast growth factor 1 (acidic)	FGF1	NM_013394
208327_at	cytochrome P450, family 2, subfamily A, polypeptide 13	CYP2A13	NM_000766
208369_s_at	glutaryl-Coenzyme A dehydrogenase	GCDH	NM_013976
208383_s_at	phosphoenolpyruvate carboxykinase 1 (soluble)	PCK1	NM_002591
208429_x_at	hepatocyte nuclear factor 4, alpha	HNF4A	NM_000457
209424_s_at	alpha-methylacyl-CoA racemase	AMACR	AI796120
209425_at	alpha-methylacyl-CoA racemase	AMACR	AA888589
209426_s_at	alpha-methylacyl-CoA racemase	AMACR	AF047020
209459_s_at	4-aminobutyrate aminotransferase	ABAT	AF237813
209460_at	4-aminobutyrate aminotransferase	ABAT	AF237813
209531_at	glutathione transferase zeta 1 (maleylacetoacetate isomerase)	GSTZ1	BC001453
209616_s_at	carboxylesterase 1 (monocyte/macrophage serine esterase 1)	CES1	S73751
209660_at	transthyretin (prealbumin, amyloidosis type I)	TTR	AF162690
209696_at	fructose-1,6-bisphosphatase 1	FBP1	D26054
209699_x_at	aldo-keto reductase family 1, member C2 (dihydrodiol dehydrogenase 2; bile acid binding protein; 3-alpha hydroxysteroid dehydrogenase, type III)	AKR1C2	U05598
209916_at	dehydrogenase E1 and transketolase domain containing 1	DHTKD1	BC002477
209975_at	cytochrome P450, family 2, subfamily E, polypeptide 1	CYP2E1	AF182276
209976_s_at	cytochrome P450, family 2, subfamily E, polypeptide 1	CYP2E1	AF182276
210063_at	sarcosine dehydrogenase	SARDH	AF162428
210066_s_at	aquaporin 4	AQP4	D63412
210067_at	aquaporin 4	AQP4	D63412
210068_s_at	aquaporin 4	AQP4	U63622
210096_at	cytochrome P450, family 4, subfamily B, polypeptide 1	CYP4B1	J02871
210119_at	potassium inwardly-rectifying channel, subfamily J, member 15	KCNJ15	U73191
210165_at	deoxyribonuclease I	DNASE1	M55983
210328_at	glycine N-methyltransferase	GNMT	AF101477
210377_at	SA hypertension-associated homolog (rat)	SAH	D16350
210771_at	peroxisome proliferative activated receptor, alpha	PPARA	BC000052
210862_s_at	sarcosine dehydrogenase	SARDH	AF047190
210906_x_at	aquaporin 4	AQP4	U34846
211173_at	cholecystokinin A receptor	CCKAR	D85606
211174_s_at	cholecystokinin A receptor	CCKAR	L13605
211322_s_at	sarcosine dehydrogenase	SARDH	AF047004
211552_s_at	aldehyde dehydrogenase 4 family, member A1	ALDH4A1	U24267
211653_x_at	aldo-keto reductase family 1, member C2 (dihydrodiol dehydrogenase 2; bile acid binding protein; 3-alpha hydroxysteroid dehydrogenase, type III) /// aldo-keto reductase family 1, member C2 (dihydrodiol dehydrogenase 2; bile acid binding protein; 3-alpha hydroxysteroid dehydrogenase, type III)	AKR1C2	M33376
211682_x_at	UDP glycosyltransferase 2 family, polypeptide B28 /// UDP glycosyltransferase 2 family, polypeptide B28	UGT2B28	AF177272
211726_s_at	flavin containing monooxygenase 2 /// flavin containing monooxygenase 2	FMO2	BC005894
211806_s_at	potassium inwardly-rectifying channel, subfamily J, member 15	KCNJ15	D87291
213017_at	abhydrolase domain containing 3	ABHD3	AL534702
213706_at	glycerol-3-phosphate dehydrogenase 1 (soluble)	GPD1	AI368018
213712_at	catenin (cadherin-associated protein), alpha-like 1	CTNNAL1	BF508639
213938_at	CAZ-associated structural protein	CAST	Z38645
214046_at	Homo sapiens mRNA; cDNA DKFZp564N1662 (from clone DKFZp564N1662)	---	AA017721
214069_at	Homo sapiens cDNA FLJ26434 fis, clone KDN01892	---	AA865601
214203_s_at	proline dehydrogenase (oxidase) 1	PRODH	AA074145
214259_s_at	aldo-keto reductase family 7, member A2 (aflatoxin aldehyde reductase)	AKR7A2	AI144075
214274_s_at	acetyl-Coenzyme A acyltransferase 1 (peroxisomal 3-oxoacyl-Coenzyme A thiolase)	ACAA1	AI860341
214307_at	homogentisate 1,2-dioxygenase (homogentisate oxidase)	HGD	AI478172
214308_s_at	homogentisate 1,2-dioxygenase (homogentisate oxidase)	HGD	AI478172
214347_s_at	dopa decarboxylase (aromatic L-amino acid decarboxylase)	DDC	AW772056
214478_at	secreted phosphoprotein 2, 24kDa	SPP2	NM_006944
214621_at	glycogen synthase 2 (liver)	GYS2	S70004
214832_at	hepatocyte nuclear factor 4, alpha	HNF4A	X87870
214851_at	hepatocyte nuclear factor 4, alpha	HNF4A	X87870
214910_s_at	apolipoprotein M	APOM	AF161454
215100_at	chromosome 6 open reading frame 105	C6orf105	AL022724
215300_s_at	flavin containing monooxygenase 5	FMO5	AK022172
215432_at	butyryl Coenzyme A synthetase 1	BUCS1	AC003034
215665_at	---	---	AL359553
216185_at	fucosyltransferase 9 (alpha (1,3) fucosyltransferase)	FUT9	BC001879
216594_x_at	aldo-keto reductase family 1, member C1 (dihydrodiol dehydrogenase 1; 20-alpha (3-alpha)-hydroxysteroid dehydrogenase)	AKR1C1	S68290
216889_s_at	hepatocyte nuclear factor 4, alpha	HNF4A	Z49825
217111_at	alpha-methylacyl-CoA racemase	AMACR	AK022765
217113_at	alpha-methylacyl-CoA racemase	AMACR	AK022765
217127_at	cystathionase (cystathionine gamma-lyase)	CTH	AL354872
217583_at	phenylalanine hydroxylase	PAH	BG433489
217626_at	aldo-keto reductase family 1, member C2 (dihydrodiol dehydrogenase 2; bile acid binding protein; 3-alpha hydroxysteroid dehydrogenase, type III)	AKR1C2	BF508244
218701_at	lactamase, beta 2	CGI-83	NM_016027
219464_at	carbonic anhydrase XIV	CA14	NM_012113
219525_at	hypothetical protein FLJ10847	FLJ10847	NM_018242
219543_at	MAWD binding protein	MAWBP	NM_022129
219902_at	betaine-homocysteine methyltransferase 2	BHMT2	NM_017614
220029_at	elongation of very long chain fatty acids (FEN1/Elo2, SUR4/Elo3, yeast)-like 2	ELOVL2	NM_017770
220061_at	hypothetical protein FLJ20581	FLJ20581	NM_017888
220148_at	aldehyde dehydrogenase 8 family, member A1	ALDH8A1	NM_022568
220357_s_at	serum/glucocorticoid regulated kinase 2	SGK2	NM_016276
220376_at	leucine rich repeat containing 19	LRRC19	NM_022901
220816_at	endothelial differentiation, lysophosphatidic acid G-protein-coupled receptor, 7	EDG7	NM_012152
221142_s_at	peroxisomal trans 2-enoyl CoA reductase	PECR	NM_018441
221302_at	Kruppel-like factor 15	KLF15	NM_014079
222100_at	cytochrome P450, family 2, subfamily E, polypeptide 1	CYP2E1	AV650427
222714_s_at	lactamase, beta 2	CGI-83	BC000878
223437_at	hypothetical protein MGC2452	MGC2452	N48315
223438_s_at	hypothetical protein MGC2452	MGC2452	BC004162
223593_at	aminoadipate aminotransferase	AADAT	AF097994
223619_x_at	peroxisomal trans 2-enoyl CoA reductase	PECR	AF119841
223699_at	carnosinase 1	CN1	BC004271
223939_at	G protein-coupled receptor 91	GPR91	AF348078
224061_at	indolethylamine N-methyltransferase	INMT	AF128846
224179_s_at	---	---	AF230095
226228_at	aquaporin 4	AQP4	T15657
226597_at	polyposis locus protein 1-like 1	DP1L1	AI348159
226649_at	pantothenate kinase 1	PANK1	AI373299
226978_at	hypothetical protein MGC2452	MGC2452	AA910945
227094_at	dehydrogenase E1 and transketolase domain containing 1	DHTKD1	AI934407
227113_at	alcohol dehydrogenase, iron containing, 1	ADHFE1	BE048349
227480_at	Sushi domain (SCR repeat) containing	BK65A6.2	Z92546
227522_at	hypothetical protein BC001573	LOC134147	AA209487
227690_at	gamma-aminobutyric acid (GABA) A receptor, beta 3	GABRB3	BE502537
227830_at	gamma-aminobutyric acid (GABA) A receptor, beta 3	GABRB3	AI478781
228268_at	flavin containing monooxygenase 2	FMO2	AI758223
228929_at	Homo sapiens mRNA; cDNA DKFZp686H0155 (from clone DKFZp686H0155)	---	AI341246
229070_at	chromosome 6 open reading frame 105	C6orf105	AA470369
229526_at	aquaporin 11	AQP11	AI886656
229724_at	gamma-aminobutyric acid (GABA) A receptor, beta 3	GABRB3	AI693153
230481_at	aspartoacylase-3	ACY-3	AI393205
230554_at	xenobiotic/medium-chain fatty acid:CoA ligase	LOC348158	AV696234
230573_at	serum/glucocorticoid regulated kinase 2	SGK2	AI631895
230782_at	Homo sapiens cDNA FLJ33419 fis, clone BRACE2019877.	---	AV699883
230863_at	low density lipoprotein-related protein 2	LRP2	R73030
230914_at	hepatocyte nuclear factor 4, alpha	HNF4A	AI032108
230995_at	Homo sapiens transcribed sequences	---	AW294145
231015_at	Kruppel-like factor 15	KLF15	AW014734
231623_at	hypothetical protein MGC13034	MGC13034	AI732994
231790_at	dimethylglycine dehydrogenase precursor	DMGDH	AA676742
234197_at	butyryl Coenzyme A synthetase 1	BUCS1	AK025451
234310_s_at	Sushi domain (SCR repeat) containing	BK65A6.2	AK026431
234536_at	sarcosine dehydrogenase	SARDH	AF129266
234586_at	sarcosine dehydrogenase	SARDH	AF129266
234981_x_at	hypothetical protein BC001573	LOC134147	BE537881
236150_at	Homo sapiens cDNA FLJ44489 fis, clone UTERU2035114	---	AW973177
236481_at	fumarylacetoacetate hydrolase (fumarylacetoacetase)	FAH	AA700567
236496_at	chromosome 14 open reading frame 66	C14orf66	AW006352
236630_at	aquaporin 2 (collecting duct)	AQP2	AW015506
236646_at	hypothetical protein FLJ31166	FLJ31166	BE301029
236972_at	ring finger protein 28	RNF28	AI351421
237029_at	homogentisate 1,2-dioxygenase (homogentisate oxidase)	HGD	N58132
237142_at	peroxisome proliferative activated receptor, alpha	PPARA	AI939604
237350_at	Homo sapiens similar to cDNA sequence BC021608 (LOC143941), mRNA	---	AW027968
237989_at	insulin-like growth factor binding protein 1	IGFBP1	AV651627
238160_at	cytosolic acetyl-CoA hydrolase	CACH-1	R06750
238428_at	potassium inwardly-rectifying channel, subfamily J, member 15	KCNJ15	BG542347
238518_x_at	CG9886-like	GLYCTK	AI239772
239929_at	hypothetical protein FLJ32569	FLJ32569	AA918425
240114_s_at	hypothetical protein MGC13034	MGC13034	AI927971
240144_at	Homo sapiens mRNA; cDNA DKFZp686H0155 (from clone DKFZp686H0155)	---	AI692769
240285_at	aquaporin 2 (collecting duct)	AQP2	AW206292
241111_at	hydroxy-delta-5-steroid dehydrogenase, 3 beta- and steroid delta-isomerase 1	HSD3B1	AI032819
241854_at	Homo sapiens mRNA; cDNA DKFZp686H0155 (from clone DKFZp686H0155)	---	AI129699
241914_s_at	xenobiotic/medium-chain fatty acid:CoA ligase	LOC348158	AA804293
241915_at	xenobiotic/medium-chain fatty acid:CoA ligase	LOC348158	AA804293
241998_at	Homo sapiens hypothetical gene supported by BC035737 (LOC375303), mRNA	---	AL535414
242169_at	betaine-homocysteine methyltransferase 2	BHMT2	AA703201
242341_x_at	CG9886-like	GLYCTK	AA551847
243127_x_at	Homo sapiens mRNA; cDNA DKFZp686H0155 (from clone DKFZp686H0155)	---	N26569
243569_at	hypothetical protein MGC13034	MGC13034	AI478174
244266_at	Homo sapiens transcribed sequence with weak similarity to protein pdb:1IHI (H.sapiens) A Chain A, Crystal Structure Of Human Type Iii 3-Alpha-Hydroxysteroid DehydrogenaseBILE ACID BINDING PROTEIN (AKR1C2) COMPLEXED With Nadp+ And Ursodeoxycholate	---	AI583235
244689_at	peroxisome proliferative activated receptor, alpha	PPARA	AA461080
244742_at	phenylalanine hydroxylase	PAH	H47984
39248_at	aquaporin 3	AQP3	N74607
39249_at	aquaporin 3	AQP3	AB001325
89977_at	hypothetical protein FLJ20581	FLJ20581	AI733019

## Sheet: injury&repair
PBT:	Injury and repair induced transcripts - Intermediate				PBT:	Injury and repair induced transcripts - Late				PBT:	Injury-repair response associated transcripts
PBT Abbreviation:	IRITD3				PBT Abbreviation:	IRITD5				PBT Abbreviation:	IRRAT, IRRAT30
Description:	Humanized transcripts induced by a non-immune kidney injury in isografts peaking around day 3 post-transplant in mouse kidney transplants. Redundant probesets present (n=802).				Description:	Humanized transcripts induced by a non-immune kidney injury in isografts peaking around day 5 post-transplant in mouse kidney transplants. Redundant probesets present (n=569).				Publication reference:	J Am Soc Nephrol. 2012 May;23(5):948-58.
Algorithm:	Injury and repair induced transcripts derived from mouse isografts: all transcripts elevated in at least one of the isografts pools day 1 - day 21 (FDR=0.05) with peak expressino at day 3. Excludes overlap with AMAT1, QCMAT, or ENDAT transcript sets. Translated by the Affymetrix ortholog tool.				Algorithm:	Injury and repair induced transcripts derived from mouse isografts: all transcripts elevated in at least one of the isografts pools day 1 - day 21 (FDR=0.05) with peak expression at day 5. Excludes overlap with AMAT1, QCMAT, or ENDAT transcript sets. Translated by the Affymetrix ortholog tool.				Description:	Transcripts capable of estimation of kidney transplant injury early and late post-transplant.
Genome:	Homo sapiens				Genome:	Homo sapiens				Algorithm:	Transcripts with increased expression in transplant biopsies with early AKI (up to 6 weeks post-transplant) compared to 6-week pristine protocol transplant biopsies. Significant by Welch t-test with FDR=0.05.
Gene list:					Gene list:					Genome:	Homo sapiens
Affymetrix Probeset	Gene Title	Gene Symbol	Genbank		Affymetrix Probeset	Gene Title	Gene Symbol	Genbank		Gene list:
1007_s_at	---	---	U48705mRNA		1553105_s_at	desmoglein 2	DSG2	NM_001943
1552256_a_at	scavenger receptor class B, member 1	SCARB1	NM_005505		1553458_at	hypothetical protein FLJ31737	C10orf72	NM_144984		Affymetrix Probeset	Gene name	Gene Symbol	Genbank
1552261_at	WAP four-disulfide core domain 2	WFDC2	NM_080735		1553666_at	NY-REN-41 antigen	NY-REN-41	NM_080654		1555326_a_at	a disintegrin and metalloproteinase domain 9 (meltrin gamma)	ADAM9	AF495383
1552418_at	hypothetical protein FLJ36119	FLJ36119	NM_153254		1554126_at	hypothetical protein LOC253827	LOC253827	BC040053		222486_s_at	a disintegrin-like and metalloprotease (reprolysin type) with thrombospondin type 1 motif, 1	ADAMTS1	AF060152
1552419_s_at	hypothetical protein FLJ36119	FLJ36119	NM_153254		1554127_s_at	hypothetical protein LOC253827	LOC253827	BC040053		231067_s_at	A kinase (PRKA) anchor protein (gravin) 12	AKAP12	BF114967
1552482_at	---	RAPH1	NM_025252		1554259_at	activator of G-protein signaling 3	GPSM1	BC017353		1553809_a_at	chromosome 9 open reading frame 71	C9orf71	NM_153237
1553089_a_at	WAP four-disulfide core domain 2	WFDC2	NM_080736		1554264_at	cytoskeleton associated protein 2	CKAP2	BC010901		210602_s_at	cadherin 6, type 2, K-cadherin (fetal kidney)	CDH6	BC000019
1553333_at	hypothetical protein FLJ38716	FLJ38716	NM_152367		1554332_a_at	Homo sapiens mRNA similar to LOC149651 (cDNA clone MGC:39393 IMAGE:4862156), complete cds		BC025345		202902_s_at	cathepsin S	CTSS	NM_004079
1553367_a_at	cytochrome c oxidase subunit VIb, testes-specific	COXVIB2	NM_144613		1554784_at	contactin 1	CNTN1	BC036569		227404_s_at	early growth response 1	EGR1	AI459194
1553572_a_at	cytoglobin	CYGB	NM_134268		1554899_s_at	Fc fragment of IgE, high affinity I, receptor for; gamma polypeptide	FCER1G	BC020763		204774_at	ecotropic viral integration site 2A	EVI2A	NM_014210
1553764_a_at	jub, ajuba homolog (Xenopus laevis)	JUB	NM_032876		1554971_at	Homo sapiens mRNA for OK/SW-CL.58, complete cds.	OK/SW-cl.58	AB064667		204006_s_at	Fc fragment of IgG, low affinity IIIa, receptor for (CD16)	FCGR3A	NM_000570
1553962_s_at	---	---	BI668074		1555319_at	stabilin 1	STAB1	AB052957		209189_at	v-fos FBJ murine osteosarcoma viral oncogene homolog	FOS	BC004490
1553963_at	---	---	AV686810		1555320_a_at	stabilin 1	STAB1	AB052957		204627_s_at	integrin, beta 3 (platelet glycoprotein IIIa, antigen CD61)	ITGB3	M35999
1553965_x_at	---	---	AV686810		1555564_a_at	I factor (complement)	IF	BC020718		208083_s_at	integrin, beta 6	ITGB6	NM_000888
1554008_at	oncostatin M receptor	OSMR	BC010943		1555811_at	Rho GDP dissociation inhibitor (GDI) beta	ARHGDIB	AF498927		212531_at	lipocalin 2 (oncogene 24p3)	LCN2	NM_005564
1554348_s_at	similar to RIKEN cDNA A430101B06 gene	MGC13017	BC018086		1555812_a_at	Rho GDP dissociation inhibitor (GDI) beta	ARHGDIB	AF498927		202018_s_at	lactotransferrin	LTF	NM_002343
1554376_s_at	protein tyrosine phosphatase-like (proline instead of catalytic arginine), member a	PTPLA	BC027709		1555952_at	collagen, type XVIII, alpha 1	COL18A1	BQ003811		1552439_s_at	MEGF11 protein	MEGF11	NM_032445
1554600_s_at	lamin A/C	LMNA	BC033088		1555953_at	collagen, type XVIII, alpha 1	COL18A1	BU616656		224917_at	miR21/ vacuole membrane protein 1	miR21/VMP1	BF674052
1555392_at	Homo sapiens testin-related protein TRG mRNA, complete cds	---	AY143171		1556138_a_at	Homo sapiens full length insert cDNA clone ZC33A09		CA430162		1553575_at	NADH dehydrogenase, subunit 6 (complex I)	MTND6	NM_173714
1555395_at	A kinase (PRKA) anchor protein (gravin) 12	AKAP12	BC046095		1556499_s_at	hu22a05.x1 NCI_CGAP_Mel15 Homo sapiens cDNA clone IMAGE:3170768 3' similar to gb:K01228 PROCOLLAGEN ALPHA 1(I) CHAIN PRECURSOR (HUMAN);, mRNA sequence.		BE221212		223217_s_at	nuclear factor of kappa light polypeptide gene enhancer in B-cells inhibitor, zeta	NFKBIZ	BE646573
1555454_at	lipopolysaccharide-induced TNF factor	LITAF	AF010312		1556740_at	Homo sapiens cDNA FLJ35959 fis, clone TESTI2012444.		AA398245		202238_s_at	nicotinamide N-methyltransferase	NNMT	NM_006169
1555503_a_at	cerebral protein 11	HUCEP11	AB001596		1556836_at	Homo sapiens cDNA FLJ40526 fis, clone TESTI2047153.		BE675956		212768_s_at	olfactomedin 4	OLFM4	AL390736
1555680_a_at	spermine oxidase	SMOX	AY033891		1556837_a_at	Homo sapiens cDNA FLJ40526 fis, clone TESTI2047153.		BE675956		205729_at	oncostatin M receptor	OSMR	NM_003999
1555704_at	chemokine-like factor super family 3	CKLFSF3	AY166714		1557029_at	Homo sapiens, clone IMAGE:4822878, mRNA		BC035392		229947_at	Homo sapiens cDNA FLJ26876 fis, clone PRS09003	PI15	AI088609
1555705_a_at	chemokine-like factor super family 3	CKLFSF3	AY166714		1557071_s_at	NEDD8 ultimate buster-1	NYREN18	BQ272330		207238_s_at	protein tyrosine phosphatase, receptor type, C	PTPRC	NM_002838
1555724_s_at	transgelin	TAGLN	BC010946		1557241_a_at	Homo sapiens full length insert cDNA clone ZD89B07		AI814053		206157_at	pentaxin-related gene, rapidly induced by IL-1 beta	PTX3	NM_002852
1555832_s_at	---	---	BU683415		1557626_at	Homo sapiens cDNA FLJ39805 fis, clone SPLEN2007951.		CA444630		206392_s_at	retinoic acid receptor responder (tazarotene induced) 1	RARRES1	NM_002888
1555878_at	ribosomal protein S24	RPS24	AK094613		1557943_at	2',3'-cyclic nucleotide 3' phosphodiesterase	CNP	AK098048		202917_s_at	S100 calcium binding protein A8 (calgranulin A)	S100A8	NM_002964
1555938_x_at	vimentin	VIM	AI520969		1558199_at	fibronectin 1	FN1	W73431		202376_at	serine (or cysteine) proteinase inhibitor, clade A (alpha-1 antiproteinase, antitrypsin), member 3	SERPINA3	NM_001085
1556117_at	hypothetical protein MGC5566	MGC5566	AK090842		1558248_at	golgi phosphoprotein 2	GOLPH2	BE872433		203021_at	secretory leukocyte protease inhibitor (antileukoproteinase)	SLPI	NM_003064
1556149_at	armadillo repeat gene deletes in velocardiofacial syndrome	ARVCF	AW139431		1559732_at	NEDD8 ultimate buster-1	NYREN18	AK056624		215223_s_at	superoxide dismutase 2, mitochondrial	SOD2	W46388
1556426_at	hexosaminidase A (alpha polypeptide)	HEXA	BC034424		1559924_at	Homo sapiens, clone IMAGE:5303182, mRNA		BC039429		215646_s_at	chondroitin sulfate proteoglycan 2 (versican)	VCAN	R94644
1556656_at	Homo sapiens clone FLB7723 PRO2055 mRNA, complete cds	---	BF477401		1559925_s_at	Homo sapiens, clone IMAGE:5303182, mRNA		BC039429
1556701_at	disks large-associated protein 4	DAP4	AA587538		1559936_at	cyclin F	CCNF	BF343599
1556727_at	Homo sapiens, clone IMAGE:6158804, mRNA	---	BC043413		1560108_at	NEDD8 ultimate buster-1	NYREN18	AA193477
1556806_at	Homo sapiens clone TEA5 Cri-du-chat critical region mRNA	---	BM684993		1560109_s_at	NEDD8 ultimate buster-1	NYREN18	AA193477
1556919_at	leptin receptor	LEPR	BC035120		1560147_at	Homo sapiens, clone IMAGE:5226855, mRNA		AK095986
1556950_s_at	serine (or cysteine) proteinase inhibitor, clade B (ovalbumin), member 6	SERPINB6	AW275007		1560369_at	ankylosis, progressive homolog (mouse)	ANKH	AL833238
1557197_a_at	---	---	AW085690		1560370_x_at	ankylosis, progressive homolog (mouse)	ANKH	AL833238
1557394_at	Homo sapiens transcribed sequences	---	BM987094		1560915_at	KIAA0877 protein	KIAA0877	AJ011911
1557418_at	fatty-acid-Coenzyme A ligase, long-chain 4	FACL4	W95007		1560916_a_at	KIAA0877 protein	KIAA0877	BI461155
1557419_a_at	fatty-acid-Coenzyme A ligase, long-chain 4	FACL4	W95007		1561058_at	Homo sapiens cDNA clone IMAGE:5278570, partial cds		BC036614
1557799_at	selenoprotein H	SELH	AF085883		1561082_at	nidogen (enactin)	NID	BC012501
1557801_x_at	selenoprotein H	SELH	AF085883		1561517_at	Homo sapiens, clone IMAGE:5300499, mRNA		BC041929
1557852_at	Homo sapiens cDNA FLJ31245 fis, clone KIDNE2005062.	---	AW418842		1561868_at	Homo sapiens mRNA full length insert cDNA clone EUROIMAGE 592473		AL359058
1557915_s_at	glutathione S-transferase omega 1	GSTO1	U56250		1562163_at	Homo sapiens full length insert cDNA clone YR43F03		AF085923
1557938_s_at	polymerase I and transcript release factor	PTRF	AL545542		1562189_at	Homo sapiens full length insert cDNA clone ZD50G09		W73730
1557981_at	ribosomal protein S9	RPS9	AK095055		1562677_at	Homo sapiens, Similar to v-myb avian myeloblastosis viral oncogene homolog, clone IMAGE:3535159, mRNA		BC002966
1558034_s_at	ceruloplasmin (ferroxidase)	CP	AL556703		1564473_at	hypothetical protein LOC157570	LOC157570	AF306680
1558299_at	Homo sapiens cDNA FLJ90641 fis, clone PLACE1004028.	---	BG745857		1565713_at	Homo sapiens full length insert cDNA clone YS05E02		H72951
1558393_at	Homo sapiens keratin 7, mRNA (cDNA clone IMAGE:5743968), partial cds	KRT7	BC042076		1565714_at	Homo sapiens full length insert cDNA clone YS05E02		AF085963
1558394_s_at	Homo sapiens keratin 7, mRNA (cDNA clone IMAGE:5743968), partial cds	KRT7	BC042076		1566481_at	Homo sapiens mRNA; cDNA DKFZp313L2229 (from clone DKFZp313L2229)		AL833114
1558556_at	calcium/calmodulin-dependent protein kinase I	CAMK1	AL041824		1566482_at	Homo sapiens mRNA; cDNA DKFZp313L2229 (from clone DKFZp313L2229)		AL833114
1558607_at	Homo sapiens transcribed sequences	---	BQ024803		1566677_at	matrix metalloproteinase 2 (gelatinase A, 72kDa gelatinase, 72kDa type IV collagenase)	MMP2	AK057680
1558608_a_at	Homo sapiens transcribed sequences	---	BQ024803		1566678_at	matrix metalloproteinase 2 (gelatinase A, 72kDa gelatinase, 72kDa type IV collagenase)	MMP2	AK057680
1559169_at	Homo sapiens cDNA FLJ35672 fis, clone SPLEN2018280.	---	AK092991		1568619_s_at	hypothetical protein LOC162073	LOC162073	BC015343
1559400_s_at	pregnancy-associated plasma protein A	PAPPA	BG620958		1568732_at	Clone IMAGE:3925108, mRNA		BC013148
1559425_at	Homo sapiens cDNA FLJ39866 fis, clone SPLEN2015276.	---	AL512701		1568934_at	chemokine (C-X3-C motif) receptor 1	CX3CR1	AI033393
1559455_at	---	---	BG430958		1569372_at	Homo sapiens, clone IMAGE:4998578, mRNA		AV723391
1559509_at	Homo sapiens cDNA FLJ35328 fis, clone PROST2013531.	---	R17062		1569602_at	Homo sapiens cDNA clone IMAGE:4561752, partial cds		BC019078
1559663_at	Homo sapiens clone HQ0312	---	AF090916		1570001_at	CASP8 associated protein 2	CASP8AP2	BC027850
1559928_at	Homo sapiens transcribed sequences	---	BF997225		1570115_at	Homo sapiens pp12708 mRNA, complete cds	pp12708	AF318327
1559932_at	Homo sapiens full length insert cDNA clone YR28G06	---	BG000693		1570355_a_at	KIAA0877 protein	KIAA0877	BI461155
1559989_at	tropomyosin 4	TPM4	AA911569		200606_at	desmoplakin	DSP	NM_004415
1560290_at	Homo sapiens cDNA FLJ26132 fis, clone TMS03580	---	BC041650		200644_at	MARCKS-like protein	MLP	NM_023009
1560636_a_at	Homo sapiens HSPC081 mRNA, partial cds	---	AV741371		200696_s_at	gelsolin (amyloidosis, Finnish type)	GSN	NM_000177
1560770_at	poly(A) binding protein, cytoplasmic 1	PABPC1	BQ719658		200799_at	heat shock 70kDa protein 1A	HSPA1A	NM_005345
1561065_at	---	---	H40356		200800_s_at	heat shock 70kDa protein 1A	HSPA1A	NM_005345
1562263_at	Homo sapiens mRNA; cDNA DKFZp761C2420 (from clone DKFZp761C2420)	---	AL833246		200853_at	H2A histone family, member Z	H2AFZ	NM_002106
1562849_at	Homo sapiens cDNA FLJ37115 fis, clone BRACE2022158.	---	BQ002451		200974_at	actin, alpha 2, smooth muscle, aorta	ACTA2	NM_001613
1563560_at	hypothetical protein MGC5395	MGC5395	M80899		201063_at	reticulocalbin 1, EF-hand calcium binding domain	RCN1	NM_002901
1563902_at	---	---	AK074468		201069_at	matrix metalloproteinase 2 (gelatinase A, 72kDa gelatinase, 72kDa type IV collagenase)	MMP2	NM_004530
1563903_x_at	---	---	AK074468		201261_x_at	biglycan	BGN	BC002416
1564237_at	casein kinase 1, epsilon	CSNK1E	AK074438		201262_s_at	biglycan	BGN	NM_001711
1565668_at	tubulin, alpha, ubiquitous	K-ALPHA-1	BM726860		201288_at	Rho GDP dissociation inhibitor (GDI) beta	ARHGDIB	NM_001175
1565669_at	tubulin, alpha, ubiquitous	K-ALPHA-1	BC037205		201311_s_at	SH3 domain binding glutamic acid-rich protein like	SH3BGRL	AL515318
1565713_at	Homo sapiens full length insert cDNA clone YS05E02	---	H72951		201312_s_at	SH3 domain binding glutamic acid-rich protein like	SH3BGRL	NM_003022
1565714_at	Homo sapiens full length insert cDNA clone YS05E02	---	AF085963		201438_at	collagen, type VI, alpha 3	COL6A3	NM_004369
1565776_at	Homo sapiens mRNA; cDNA DKFZp667M067 (from clone DKFZp667M067)	---	AL833227		201476_s_at	ribonucleotide reductase M1 polypeptide	RRM1	AI692974
1565777_at	Homo sapiens mRNA; cDNA DKFZp667M067 (from clone DKFZp667M067)	---	AL833227		201477_s_at	ribonucleotide reductase M1 polypeptide	RRM1	NM_001033
1565825_at	Homo sapiens cDNA clone IMAGE:5275020, partial cds	---	AL138421		201506_at	transforming growth factor, beta-induced, 68kDa	TGFBI	NM_000358
1565826_at	Homo sapiens cDNA clone IMAGE:5275020, partial cds	---	BC036605		201564_s_at	fascin homolog 1, actin-bundling protein (Strongylocentrotus purpuratus)	FSCN1	NM_003088
1566134_at	calcium regulated heat stable protein 1, 24kDa	CARHSP1	AL832316		201605_x_at	calponin 2	CNN2	NM_004368
1566135_at	calcium regulated heat stable protein 1, 24kDa	CARHSP1	AL832316		201645_at	tenascin C (hexabrachion)	TNC	NM_002160
1566464_at	potassium channel, subfamily K, member 1	KCNK1	AL833343		201650_at	keratin 19 /// keratin 19	KRT19	NM_002276
1566465_at	potassium channel, subfamily K, member 1	KCNK1	AL833343		201668_x_at	myristoylated alanine-rich protein kinase C substrate	MARCKS	AW163148
1567107_s_at	tropomyosin 4	TPM4	AF362887		201669_s_at	myristoylated alanine-rich protein kinase C substrate	MARCKS	NM_002356
1568126_at	annexin A2	ANXA2	D28364		201670_s_at	myristoylated alanine-rich protein kinase C substrate	MARCKS	M68956
1569372_at	Homo sapiens, clone IMAGE:4998578, mRNA	---	AV723391		201697_s_at	DNA (cytosine-5-)-methyltransferase 1	EDG5	NM_001379
1569642_at	coagulation factor II (thrombin) receptor	F2R	BG026194		201718_s_at	erythrocyte membrane protein band 4.1-like 2	EPB41L2	BF511685
1570279_at	ATP-binding cassette, sub-family A (ABC1), member 1	ABCA1	BC034824		201719_s_at	erythrocyte membrane protein band 4.1-like 2	EPB41L2	NM_001431
1570410_at	cytoglobin	CYGB	BC018822		201744_s_at	lumican	LUM	NM_002345
200016_x_at	heterogeneous nuclear ribonucleoprotein A1	HNRPA1	NM_002136		201798_s_at	fer-1-like 3, myoferlin (C. elegans)	FER1L3	NM_013451
200018_at	ribosomal protein S13	RPS13	NM_001017		201852_x_at	collagen, type III, alpha 1 (Ehlers-Danlos syndrome type IV, autosomal dominant)	COL3A1	AI813758
200031_s_at	ribosomal protein S11	RPS11	NM_001015		201890_at	ribonucleotide reductase M2 polypeptide	RRM2	BE966236
200038_s_at	ribosomal protein L17	RPL17	NM_000985		201893_x_at	decorin	DCN	AF138300
200061_s_at	ribosomal protein S24	RPS24	BC000523		201930_at	MCM6 minichromosome maintenance deficient 6 (MIS5 homolog, S. pombe) (S. cerevisiae)	MCM6	NM_005915
200088_x_at	---	---	AK026491		202007_at	nidogen (enactin)	NID	BF940043
200095_x_at	ribosomal protein S10	RPS10	AA320764		202008_s_at	nidogen (enactin)	NID	NM_002508
200621_at	cysteine and glycine-rich protein 1	CSRP1	NM_004078		202018_s_at	lactotransferrin	LTF	NM_002343
200635_s_at	protein tyrosine phosphatase, receptor type, F	PTPRF	AU145351		202075_s_at	phospholipid transfer protein	PLTP	NM_006227
200636_s_at	protein tyrosine phosphatase, receptor type, F	PTPRF	NM_002840		202107_s_at	MCM2 minichromosome maintenance deficient 2, mitotin (S. cerevisiae)	MCM2	NM_004526
200637_s_at	protein tyrosine phosphatase, receptor type, F	PTPRF	AI762627		202126_at	PRP4 pre-mRNA processing factor 4 homolog B (yeast)	PRPF4B	AA156948
200644_at	MARCKS-like protein	MLP	NM_023009		202127_at	PRP4 pre-mRNA processing factor 4 homolog B (yeast)	PRPF4B	AB011108
200653_s_at	calmodulin 1 (phosphorylase kinase, delta)	CALM1	M27319		202145_at	lymphocyte antigen 6 complex, locus E	LY6E	NM_002346
200655_s_at	calmodulin 1 (phosphorylase kinase, delta)	CALM1	NM_006888		202310_s_at	collagen, type I, alpha 1	COL1A1	K01228
200660_at	S100 calcium binding protein A11 (calgizzarin)	S100A11	NM_005620		202311_s_at	collagen, type I, alpha 1	COL1A1	AI743621
200665_s_at	secreted protein, acidic, cysteine-rich (osteonectin)	SPARC	NM_003118		202312_s_at	collagen, type I, alpha 1	COL1A1	NM_000088
200674_s_at	ribosomal protein L32	RPL32	NM_000994		202350_s_at	matrilin 2	MATN2	NM_002380
200678_x_at	granulin	GRN	NM_002087		202388_at	regulator of G-protein signalling 2, 24kDa	RGS2	NM_002923
200704_at	lipopolysaccharide-induced TNF factor	LITAF	AB034747		202403_s_at	collagen, type I, alpha 2	COL1A2	AA788711
200705_s_at	eukaryotic translation elongation factor 1 beta 2	EEF1B2	NM_001959		202404_s_at	collagen, type I, alpha 2	COL1A2	NM_000089
200706_s_at	lipopolysaccharide-induced TNF factor	LITAF	NM_004862		202434_s_at	cytochrome P450, family 1, subfamily B, polypeptide 1	CYP1B1	N21019
200715_x_at	ribosomal protein L13a	RPL13A	BC000514		202435_s_at	cytochrome P450, family 1, subfamily B, polypeptide 1	CYP1B1	AU154504
200716_x_at	ribosomal protein L13a	RPL13A	NM_012423		202436_s_at	cytochrome P450, family 1, subfamily B, polypeptide 1	CYP1B1	AU144855
200749_at	RAN, member RAS oncogene family	RAN	BF112006		202437_s_at	cytochrome P450, family 1, subfamily B, polypeptide 1	CYP1B1	NM_000104
200750_s_at	RAN, member RAS oncogene family	RAN	AF054183		202450_s_at	cathepsin K (pycnodysostosis)	CTSK	NM_000396
200766_at	cathepsin D (lysosomal aspartyl protease)	CTSD	NM_001909		202581_at	heat shock 70kDa protein 1B	HSPA1B	NM_005346
200779_at	activating transcription factor 4 (tax-responsive enhancer element B67)	ATF4	NM_001675		202625_at	v-yes-1 Yamaguchi sarcoma viral related oncogene homolog	LYN	AI356412
200782_at	annexin A5	ANXA5	NM_001154		202626_s_at	v-yes-1 Yamaguchi sarcoma viral related oncogene homolog	LYN	NM_002350
200787_s_at	phosphoprotein enriched in astrocytes 15	PEA15	BC002426		202685_s_at	AXL receptor tyrosine kinase	AXL	AI467916
200788_s_at	phosphoprotein enriched in astrocytes 15	PEA15	NM_003768		202686_s_at	AXL receptor tyrosine kinase	AXL	NM_021913
200796_s_at	myeloid cell leukemia sequence 1 (BCL2-related)	MCL1	BF594446		202765_s_at	fibrillin 1 (Marfan syndrome)	FBN1	AI264196
200797_s_at	myeloid cell leukemia sequence 1 (BCL2-related)	MCL1	AI275690		202766_s_at	fibrillin 1 (Marfan syndrome)	FBN1	NM_000138
200798_x_at	myeloid cell leukemia sequence 1 (BCL2-related)	MCL1	NM_021960		202833_s_at	serine (or cysteine) proteinase inhibitor, clade A (alpha-1 antiproteinase, antitrypsin), member 1	SERPINA1	NM_000295
200808_s_at	zyxin	ZYX	NM_003461		202870_s_at	CDC20 cell division cycle 20 homolog (S. cerevisiae)	CDC20	NM_001255
200809_x_at	ribosomal protein L12	RPL12	NM_000976		202901_x_at	cathepsin S	CTSS	BC002642
200817_x_at	ribosomal protein S10	RPS10	NM_001014		202902_s_at	cathepsin S	CTSS	NM_004079
200834_s_at	ribosomal protein S21	RPS21	NM_001024		202952_s_at	a disintegrin and metalloproteinase domain 12 (meltrin alpha)	ADAM12	NM_003474
200835_s_at	microtubule-associated protein 4	MAP4	AI553791		203083_at	thrombospondin 2	THBS2	NM_003247
200836_s_at	microtubule-associated protein 4	MAP4	NM_002375		203167_at	tissue inhibitor of metalloproteinase 2	TIMP2	NM_003255
200866_s_at	prosaposin (variant Gaucher disease and variant metachromatic leukodystrophy)	PSAP	M32221		203236_s_at	lectin, galactoside-binding, soluble, 9 (galectin 9)	LGALS9	NM_009587
200871_s_at	prosaposin (variant Gaucher disease and variant metachromatic leukodystrophy)	PSAP	NM_002778		203305_at	coagulation factor XIII, A1 polypeptide	F13A1	NM_000129
200872_at	S100 calcium binding protein A10 (annexin II ligand, calpactin I, light polypeptide (p11))	S100A10	NM_002966		203325_s_at	collagen, type V, alpha 1	COL5A1	AI130969
200885_at	hypothetical protein MGC19531	MGC19531	NM_005167		203381_s_at	apolipoprotein E	APOE	N33009
200916_at	transgelin 2	TAGLN2	NM_003564		203382_s_at	apolipoprotein E	APOE	NM_000041
200919_at	polyhomeotic-like 2 (Drosophila)	PHC2	NM_004427		203414_at	monocyte to macrophage differentiation-associated	MMD	NM_012329
200955_at	inner membrane protein, mitochondrial (mitofilin)	IMMT	NM_006839		203438_at	stanniocalcin 2	STC2	AI435828
200982_s_at	annexin A6	ANXA6	NM_001155		203439_s_at	stanniocalcin 2	STC2	BC000658
201005_at	CD9 antigen (p24)	CD9	NM_001769		203498_at	Down syndrome critical region gene 1-like 1	DSCR1L1	NM_005822
201012_at	annexin A1	ANXA1	NM_000700		203559_s_at	amiloride binding protein 1 (amine oxidase (copper-containing))	ABP1	NM_001091
201020_at	tyrosine 3-monooxygenase/tryptophan 5-monooxygenase activation protein, eta polypeptide	YWHAH	NM_003405		203666_at	chemokine (C-X-C motif) ligand 12 (stromal cell-derived factor 1)	CXCL12	NM_000609
201037_at	phosphofructokinase, platelet	PFKP	NM_002627		203854_at	I factor (complement)	IF	NM_000204
201040_at	guanine nucleotide binding protein (G protein), alpha inhibiting activity polypeptide 2	GNAI2	NM_002070		203882_at	interferon-stimulated transcription factor 3, gamma 48kDa	ISGF3G	NM_006084
201042_at	---	---	AL031651		204018_x_at	hemoglobin, alpha 2	HBA2	NM_000558
201049_s_at	ribosomal protein S18	RPS18	NM_022551		204036_at	endothelial differentiation, lysophosphatidic acid G-protein-coupled receptor, 2	EDG2	AW269335
201090_x_at	tubulin, alpha, ubiquitous	K-ALPHA-1	NM_006082		204037_at	endothelial differentiation, lysophosphatidic acid G-protein-coupled receptor, 2	EDG2	BF055366
201095_at	death-associated protein	DAP	NM_004394		204038_s_at	endothelial differentiation, lysophosphatidic acid G-protein-coupled receptor, 2	EDG2	NM_001401
201105_at	lectin, galactoside-binding, soluble, 1 (galectin 1)	LGALS1	NM_002305		204122_at	TYRO protein tyrosine kinase binding protein	TYROBP	NM_003332
201116_s_at	carboxypeptidase E	CPE	AI922855		204150_at	stabilin 1	STAB1	NM_015136
201117_s_at	carboxypeptidase E	CPE	NM_001873		204259_at	matrix metalloproteinase 7 (matrilysin, uterine)	MMP7	NM_002423
201118_at	phosphogluconate dehydrogenase /// phosphogluconate dehydrogenase	PGD	NM_002631		204385_at	kynureninase (L-kynurenine hydrolase)	KYNU	NM_003937
201136_at	proteolipid protein 2 (colonic epithelium-enriched)	PLP2	NM_002668		204444_at	kinesin family member 11	KIF11	NM_004523
201160_s_at	cold shock domain protein A	CSDA	AL556190		204466_s_at	synuclein, alpha (non A4 component of amyloid precursor)	SNCA	BG260394
201161_s_at	cold shock domain protein A	CSDA	NM_003651		204467_s_at	synuclein, alpha (non A4 component of amyloid precursor)	SNCA	NM_000345
201169_s_at	basic helix-loop-helix domain containing, class B, 2	BHLHB2	BG326045		204641_at	NIMA (never in mitosis gene a)-related kinase 2	NEK2	NM_002497
201170_s_at	basic helix-loop-helix domain containing, class B, 2	BHLHB2	NM_003670		204658_at	transformer-2 alpha	TRA2A	NM_013293
201195_s_at	solute carrier family 7 (cationic amino acid transporter, y+ system), member 5	SLC7A5	AB018009		204826_at	cyclin F	CCNF	NM_001761
201201_at	cystatin B (stefin B)	CSTB	NM_000100		204827_s_at	cyclin F	CCNF	U17105
201202_at	proliferating cell nuclear antigen	PCNA	NM_002592		204879_at	lung type-I cell membrane-associated glycoprotein	T1A-2	NM_006474
201271_s_at	RNA binding protein (autoantigenic, hnRNP-associated with lethal yellow)	RALY	NM_016732		204896_s_at	prostaglandin E receptor 4 (subtype EP4)	PTGER4	AI675173
201289_at	cysteine-rich, angiogenic inducer, 61	CYR61	NM_001554		204897_at	prostaglandin E receptor 4 (subtype EP4)	PTGER4	AA897516
201294_s_at	SOCS box-containing WD protein SWiP-1	WSB1	N24643		204943_at	a disintegrin and metalloproteinase domain 12 (meltrin alpha)	ADAM12	NM_021641
201295_s_at	SOCS box-containing WD protein SWiP-1	WSB1	BF111821		204963_at	sarcospan (Kras oncogene-associated gene)	SSPN	AL136756
201296_s_at	SOCS box-containing WD protein SWiP-1	WSB1	NM_015626		204964_s_at	sarcospan (Kras oncogene-associated gene)	SSPN	NM_005086
201309_x_at	chromosome 5 open reading frame 13	C5orf13	U36189		205166_at	calpain 5	CAPN5	NM_004055
201310_s_at	chromosome 5 open reading frame 13	C5orf13	NM_004772		205168_at	discoidin domain receptor family, member 2	DDR2	NM_006182
201397_at	phosphoglycerate dehydrogenase	PHGDH	NM_006623		205382_s_at	D component of complement (adipsin)	DF	NM_001928
201426_s_at	vimentin	VIM	AI922599		205499_at	sushi-repeat protein	SRPUL	NM_014467
201428_at	claudin 4	CLDN4	NM_001305		205898_at	chemokine (C-X3-C motif) receptor 1	CX3CR1	U20350
201430_s_at	dihydropyrimidinase-like 3	DPYSL3	W72516		206331_at	calcitonin receptor-like	CALCRL	NM_005795
201431_s_at	dihydropyrimidinase-like 3	DPYSL3	NM_001387		206500_s_at	chromosome 14 open reading frame 106	C14orf106	NM_018353
201464_x_at	v-jun sarcoma virus 17 oncogene homolog (avian)	JUN	BG491844		206566_at	solute carrier family 7 (cationic amino acid transporter, y+ system), member 1	SLC7A1	NM_003045
201465_s_at	v-jun sarcoma virus 17 oncogene homolog (avian)	JUN	BC002646		206580_s_at	EGF-containing fibulin-like extracellular matrix protein 2	EFEMP2	NM_016938
201466_s_at	v-jun sarcoma virus 17 oncogene homolog (avian)	JUN	NM_002228		206628_at	solute carrier family 5 (sodium/glucose cotransporter), member 1	SLC5A1	NM_000343
201470_at	glutathione S-transferase omega 1	GSTO1	NM_004832		206834_at	hemoglobin, delta	HBD	NM_000519
201502_s_at	nuclear factor of kappa light polypeptide gene enhancer in B-cells inhibitor, alpha	NFKBIA	AI078167		206837_at	cartilage paired-class homeoprotein 1	CART1	NM_006982
201510_at	E74-like factor 3 (ets domain transcription factor, epithelial-specific )	ELF3	AF017307		206978_at	chemokine (C-C motif) receptor 2	CCR2	NM_000647
201584_s_at	DEAD (Asp-Glu-Ala-Asp) box polypeptide 39	DDX39	NM_005804		207111_at	egf-like module containing, mucin-like, hormone receptor-like 1	EMR1	NM_001974
201590_x_at	annexin A2	ANXA2	NM_004039		207158_at	apolipoprotein B mRNA editing enzyme, catalytic polypeptide 1	APOBEC1	NM_001644
201596_x_at	keratin 18	KRT18	NM_000224		207165_at	hyaluronan-mediated motility receptor (RHAMM)	HMMR	NM_012485
201631_s_at	immediate early response 3	IER3	NM_003897		207172_s_at	cadherin 11, type 2, OB-cadherin (osteoblast)	CDH11	NM_001797
201667_at	gap junction protein, alpha 1, 43kDa (connexin 43)	GJA1	NM_000165		207173_x_at	cadherin 11, type 2, OB-cadherin (osteoblast)	CDH11	D21254
201743_at	CD14 antigen	CD14	NM_000591		207175_at	adipose most abundant gene transcript 1	ACDC	NM_004797
201765_s_at	hexosaminidase A (alpha polypeptide)	HEXA	AL523158		207178_s_at	fyn-related kinase	FRK	NM_002031
201783_s_at	v-rel reticuloendotheliosis viral oncogene homolog A, nuclear factor of kappa light polypeptide gene enhancer in B-cells 3, p65 (avian)	RELA	NM_021975		207331_at	centromere protein F, 350/400ka (mitosin)	CENPF	NM_016343
201792_at	AE binding protein 1	AEBP1	NM_001129		207384_at	peptidoglycan recognition protein	PGLYRP1	NM_005091
201796_s_at	valyl-tRNA synthetase 2	VARS2	BE790854		207714_s_at	serine (or cysteine) proteinase inhibitor, clade H (heat shock protein 47), member 1, (collagen binding protein 1)	SERPINH1	NM_004353
201797_s_at	valyl-tRNA synthetase 2	VARS2	NM_006295		207794_at	chemokine (C-C motif) receptor 2	CCR2	NM_000648
201812_s_at	translocase of outer mitochondrial membrane 7 homolog (yeast)	TOMM7	NM_019059		207826_s_at	inhibitor of DNA binding 3, dominant negative helix-loop-helix protein	ID3	NM_002167
201819_at	scavenger receptor class B, member 1	SCARB1	NM_005505		207827_x_at	synuclein, alpha (non A4 component of amyloid precursor)	SNCA	L36675
201841_s_at	heat shock 27kDa protein 1	HSPB1	NM_001540		207828_s_at	centromere protein F, 350/400ka (mitosin)		NM_005196
201843_s_at	EGF-containing fibulin-like extracellular matrix protein 1	EFEMP1	NM_004105		207847_s_at	mucin 1, transmembrane	MUC1	NM_002456
201853_s_at	cell division cycle 25B	CDC25B	NM_021873		207977_s_at	dermatopontin	DPT	NM_001937
201860_s_at	plasminogen activator, tissue	PLAT	NM_000930		208015_at	MAD, mothers against decapentaplegic homolog 1 (Drosophila)	SMAD1	NM_015583
201892_s_at	IMP (inosine monophosphate) dehydrogenase 2	IMPDH2	NM_000884		208233_at	lung type-I cell membrane-associated glycoprotein	T1A-2	NM_013317
201921_at	guanine nucleotide binding protein (G protein), gamma 10	GNG10	NM_004125		208414_s_at	homeo box B3	HOXB6	NM_002146
201954_at	actin related protein 2/3 complex, subunit 1B, 41kDa	ARPC1B	NM_005720		208647_at	farnesyl-diphosphate farnesyltransferase 1	FDFT1	AA872727
201981_at	pregnancy-associated plasma protein A	PAPPA	AA148534		208668_x_at	high-mobility group nucleosomal binding domain 2	HMGN2	BC003689
201982_s_at	pregnancy-associated plasma protein A	PAPPA	NM_002581		208782_at	follistatin-like 1	FSTL1	BC000055
202006_at	protein tyrosine phosphatase, non-receptor type 12	PTPN12	NM_002835		208791_at	clusterin (complement lysis inhibitor, SP-40,40, sulfated glycoprotein 2, testosterone-repressed prostate message 2, apolipoprotein J)	CLU	M25915
202096_s_at	benzodiazapine receptor (peripheral)	BZRP	NM_000714		208792_s_at	clusterin (complement lysis inhibitor, SP-40,40, sulfated glycoprotein 2, testosterone-repressed prostate message 2, apolipoprotein J)	CLU	M25915
202180_s_at	major vault protein	MVP	NM_017458		208885_at	lymphocyte cytosolic protein 1 (L-plastin)	LCP1	J02923
202205_at	vasodilator-stimulated phosphoprotein	VASP	NM_003370		208912_s_at	2',3'-cyclic nucleotide 3' phosphodiesterase	CNP	BC001362
202285_s_at	tumor-associated calcium signal transducer 2	TACSTD2	AI627697		209035_at	midkine (neurite growth-promoting factor 2)	MDK	M69148
202286_s_at	tumor-associated calcium signal transducer 2	TACSTD2	J04152		209082_s_at	collagen, type XVIII, alpha 1	COL18A1	AF018081
202287_s_at	tumor-associated calcium signal transducer 2	TACSTD2	NM_002353		209118_s_at	tubulin, alpha 3	TUBA3	AF141347
202332_at	casein kinase 1, epsilon	CSNK1E	NM_001894		209156_s_at	collagen, type VI, alpha 2	COL6A2	AY029208
202376_at	serine (or cysteine) proteinase inhibitor, clade A (alpha-1 antiproteinase, antitrypsin), member 3	SERPINA3	NM_001085		209167_at	glycoprotein M6B	GPM6B	AI419030
202378_s_at	leptin receptor	LEPR	NM_017526		209168_at	glycoprotein M6B	GPM6B	AW148844
202422_s_at	fatty-acid-Coenzyme A ligase, long-chain 4	FACL4	NM_022977		209169_at	glycoprotein M6B	GPM6B	N63576
202458_at	protease, serine, 23	SPUVE	NM_007173		209170_s_at	glycoprotein M6B	m6b1	AF016004
202570_s_at	disks large-associated protein 4	DAP4	BF346592		209172_s_at	centromere protein F, 350/400ka (mitosin)	CENPF	U30872
202571_s_at	disks large-associated protein 4	DAP4	BE550798		209220_at	glypican 3	GPC3	L47125
202572_s_at	disks large-associated protein 4	DAP4	NM_014902		209280_at	mannose receptor, C type 2	MRC2	U58856
202613_at	CTP synthase	CTPS	NM_001905		209283_at	crystallin, alpha B	CRYAB	AF007162
202637_s_at	Homo sapiens transcribed sequence with weak similarity to protein sp:P05362 (H.sapiens) ICA1_HUMAN Intercellular adhesion molecule-1 precursor (ICAM-1) (Major group rhinovirus receptor) (CD54)	---	AI608725		209335_at	decorin	DCN	AI281593
202638_s_at	intercellular adhesion molecule 1 (CD54), human rhinovirus receptor	ICAM1	NM_000201		209356_x_at	EGF-containing fibulin-like extracellular matrix protein 2	EFEMP2	AB030655
202647_s_at	neuroblastoma RAS viral (v-ras) oncogene homolog	NRAS	NM_002524		209372_x_at	tubulin, beta polypeptide	TUBB	BF971587
202697_at	cleavage and polyadenylation specific factor 5, 25 kDa	CPSF5	NM_007006		209436_at	spondin 1, (f-spondin) extracellular matrix protein	SPON1	AB018305
202719_s_at	testis derived transcript (3 LIM domains)	TES	BC001451		209437_s_at	spondin 1, (f-spondin) extracellular matrix protein	SPON1	AB051390
202720_at	testis derived transcript (3 LIM domains)	TES	NM_015641		209458_x_at	hemoglobin, alpha 2	HBA2	AF105974
202771_at	KIAA0233 gene product	KIAA0233	NM_014745		209550_at	necdin homolog (mouse)	NDN	U35139
202787_s_at	mitogen-activated protein kinase-activated protein kinase 3	MAPKAPK3	U43784		209687_at	chemokine (C-X-C motif) ligand 12 (stromal cell-derived factor 1)	CXCL12	U19495
202788_at	mitogen-activated protein kinase-activated protein kinase 3	MAPKAPK3	NM_004635		209709_s_at	hyaluronan-mediated motility receptor (RHAMM)	HMMR	U29343
202790_at	claudin 7	CLDN7	NM_001307		209758_s_at	Microfibril-associated glycoprotein-2	MFAP5	U37283
202796_at	synaptopodin	SYNPO	NM_007286		209773_s_at	ribonucleotide reductase M2 polypeptide	RRM2	BC001886
202887_s_at	HIF-1 responsive RTP801	RTP801	NM_019058		209821_at	chromosome 9 open reading frame 26 (NF-HEV)	C9orf26	AB024518
202895_s_at	protein tyrosine phosphatase, non-receptor type substrate 1	PTPNS1	D86043		210145_at	phospholipase A2, group IVA (cytosolic, calcium-dependent)	PLA2G4A	M68874
202896_s_at	protein tyrosine phosphatase, non-receptor type substrate 1 /// protein tyrosine phosphatase, non-receptor type substrate 1	PTPNS1	NM_004648		210340_s_at	colony stimulating factor 2 receptor, alpha, low-affinity (granulocyte-macrophage)	CSF2RA	BC002635
202897_at	protein tyrosine phosphatase, non-receptor type substrate 1	PTPNS1	AB023430		210348_at	peanut-like 2 (Drosophila)	PNUTL2	AF176379
202910_s_at	CD97 antigen	CD97	NM_001784		210495_x_at	fibronectin 1	FN1	AF130095
202997_s_at	lysyl oxidase-like 2	LOXL2	BE251211		210538_s_at	baculoviral IAP repeat-containing 3	BIRC3	U37546
202999_s_at	lysyl oxidase-like 2	LOXL2	AF117949		210558_at	aldo-keto reductase family 1, member C4 (chlordecone reductase; 3-alpha hydroxysteroid dehydrogenase, type I; dihydrodiol dehydrogenase 4)	AKR1C4	AB045829
203046_s_at	timeless homolog (Drosophila)	TIMELESS	NM_003920		210657_s_at	peanut-like 2 (Drosophila)	PNUTL2	U88870
203084_at	transforming growth factor, beta 1 (Camurati-Engelmann disease)	TGFB1	NM_000660		210662_at	kynureninase (L-kynurenine hydrolase)	KYNU	BC000879
203085_s_at	transforming growth factor, beta 1 (Camurati-Engelmann disease)	TGFB1	BC000125		210754_s_at	v-yes-1 Yamaguchi sarcoma viral related oncogene homolog	LYN	M79321
203108_at	retinoic acid induced 3	RAI3	NM_003979		210786_s_at	Friend leukemia virus integration 1	FLI1	M93255
203237_s_at	Notch homolog 3 (Drosophila)	NOTCH3	AW139152		210815_s_at	calcitonin receptor-like	CALCRL	U17473
203238_s_at	Notch homolog 3 (Drosophila)	NOTCH3	NM_000435		210933_s_at	hypothetical protein MGC4655		BC004908
203287_at	ladinin 1	LAD1	NM_005558		210950_s_at	farnesyl-diphosphate farnesyltransferase 1	FDFT1	BC003573
203372_s_at	suppressor of cytokine signaling 2	SOCS2	AB004903		210993_s_at	SMAD, mothers against DPP homolog 1 (Drosophila)	SMAD1	U54826
203373_at	suppressor of cytokine signaling 2	SOCS2	NM_003877		211080_s_at	NIMA (never in mitosis gene a)-related kinase 2 /// NIMA (never in mitosis gene a)-related kinase 2	NEK2	Z25425
203411_s_at	lamin A/C	LMNA	NM_005572		211090_s_at	cloned using degenerate PCR primers representing conserved protein kinase subdomains VII and IX; encodes an open reading frame between subdomains VII and IX of protein kinase catalytic domain; H.sapiens protein-serine/threonine kinase gene, complete CDS.		Z25435
203477_at	collagen, type XV, alpha 1	COL15A1	NM_001855		211161_s_at	predicted protein of HQ3121; Homo sapiens clone FLC1492 PRO3121 mRNA, complete cds.		AF130082
203504_s_at	ATP-binding cassette, sub-family A (ABC1), member 1	ABCA1	NM_005502		211203_s_at	contactin 1	CNTN1	U07820
203505_at	ATP-binding cassette, sub-family A (ABC1), member 1	ABCA1	AF285167		211286_x_at	colony stimulating factor 2 receptor, alpha, low-affinity (granulocyte-macrophage)	CSF2RA	L29349
203578_s_at	solute carrier family 7 (cationic amino acid transporter, y+ system), member 6	SLC7A6	BG230586		211287_x_at	colony stimulating factor 2 receptor, alpha, low-affinity (granulocyte-macrophage)	CSF2RA	M64445
203579_s_at	solute carrier family 7 (cationic amino acid transporter, y+ system), member 6	SLC7A6	AI660619		211428_at	Homo sapiens PRO2275 mRNA, complete cds		AF119873
203580_s_at	solute carrier family 7 (cationic amino acid transporter, y+ system), member 6	SLC7A6	NM_003983		211429_s_at	Homo sapiens PRO2275 mRNA, complete cds		AF119873
203687_at	chemokine (C-X3-C motif) ligand 1	CX3CL1	NM_002996		211546_x_at	synuclein, alpha (non A4 component of amyloid precursor)	SNCA	L36674
203751_x_at	jun D proto-oncogene	JUND	AI762296		211560_s_at	aminolevulinate, delta-, synthase 2 (sideroblastic/hypochromic anemia)	ALAS2	AF130113
203752_s_at	jun D proto-oncogene	JUND	NM_005354		211652_s_at	lipopolysaccharide binding protein /// lipopolysaccharide binding protein	LBP	M35533
203826_s_at	phosphatidylinositol transfer protein, membrane-associated 1	PITPNM1	NM_004910		211663_x_at	prostaglandin D2 synthase 21kDa (brain) /// prostaglandin D2 synthase 21kDa (brain)	PTGDS	M61900
203887_s_at	thrombomodulin	THBD	NM_000361		211695_x_at	mucin 1, transmembrane /// mucin 1, transmembrane	MUC1	AF348143
203888_at	thrombomodulin	THBD	NM_000361		211699_x_at	hemoglobin, alpha 2 /// hemoglobin, alpha 2	HBA2	AF349571
203892_at	WAP four-disulfide core domain 2	WFDC2	NM_006103		211719_x_at	fibronectin 1 /// fibronectin 1	FN1	BC005858
203945_at	arginase, type II	ARG2	NM_001172		211745_x_at	hemoglobin, alpha 2 /// hemoglobin, alpha 2	HBA2	BC005931
203946_s_at	arginase, type II	ARG2	U75667		211748_x_at	prostaglandin D2 synthase 21kDa (brain) /// prostaglandin D2 synthase 21kDa (brain)	PTGDS	BC005939
203953_s_at	claudin 3	CLDN3	BE791251		211813_x_at	decorin	DCN	AF138303
203954_x_at	claudin 3	CLDN3	NM_001306		211825_s_at	Ewing sarcoma breakpoint region 1	EWSR1	AF327066
203960_s_at	HSPCO34 protein	LOC51668	NM_016126		211864_s_at	fer-1-like 3, myoferlin (C. elegans)	FER1L3	AF207990
203973_s_at	KIAA0146 protein	KIAA0146	NM_005195		211896_s_at	decorin	DCN	AF138302
203989_x_at	coagulation factor II (thrombin) receptor	F2R	NM_001992		211926_s_at	myosin, heavy polypeptide 9, non-muscle	MYH9	AI827941
204017_at	KDEL (Lys-Asp-Glu-Leu) endoplasmic reticulum protein retention receptor 3	KDELR3	NM_006855		212091_s_at	collagen, type VI, alpha 1	COL6A1	AI141603
204083_s_at	tropomyosin 2 (beta)	TPM2	NM_003289		212176_at	chromosome 6 open reading frame 111	C6orf111	AA902326
204141_at	tubulin, beta polypeptide	TUBB	NM_001069		212177_at	chromosome 6 open reading frame 111	C6orf111	AW081113
204163_at	elastin microfibril interfacer 1	EMILIN1	NM_007046		212179_at	chromosome 6 open reading frame 111	C6orf111	AW157501
204164_at	signal-induced proliferation-associated gene 1	SIPA1	NM_006747		212187_x_at	prostaglandin D2 synthase 21kDa (brain)	PTGDS	NM_000954
204200_s_at	platelet-derived growth factor beta polypeptide (simian sarcoma viral (v-sis) oncogene homolog)	PDGFB	NM_002608		212190_at	serine (or cysteine) proteinase inhibitor, clade E (nexin, plasminogen activator inhibitor type 1), member 2	SERPINE2	AL541302
204337_at	regulator of G-protein signalling 4	RGS4	AL514445		212290_at	solute carrier family 7 (cationic amino acid transporter, y+ system), member 1	SLC7A1	AA527433
204338_s_at	regulator of G-protein signalling 4	RGS4	NM_005613		212292_at	solute carrier family 7 (cationic amino acid transporter, y+ system), member 1	SLC7A1	AW452623
204339_s_at	regulator of G-protein signalling 4	RGS4	BC000737		212295_s_at	solute carrier family 7 (cationic amino acid transporter, y+ system), member 1	SLC7A1	AA148507
204392_at	calcium/calmodulin-dependent protein kinase I	CAMK1	NM_003656		212344_at	sulfatase 1	SULF1	AW043713
204479_at	osteoclast stimulating factor 1	OSTF1	NM_012383		212353_at	sulfatase 1	SULF1	AI479175
204494_s_at	DKFZP434H132 protein	DKFZP434H132	AW516789		212354_at	sulfatase 1	SULF1	BE500977
204495_s_at	DKFZP434H132 protein	DKFZP434H132	NM_015492		212364_at	myosin IB	MYO1B	BF432550
204639_at	adenosine deaminase	ADA	NM_000022		212365_at	myosin IB	MYO1B	BF215996
204663_at	malic enzyme 3, NADP(+)-dependent, mitochondrial	ME3	NM_006680		212464_s_at	fibronectin 1	FN1	X02761
204671_s_at	ankyrin repeat domain 6	ANKRD6	BE677131		212488_at	collagen, type V, alpha 1	COL5A1	N30339
204672_s_at	ankyrin repeat domain 6	ANKRD6	NM_014942		212489_at	collagen, type V, alpha 1	COL5A1	AI983428
204678_s_at	potassium channel, subfamily K, member 1	KCNK1	U90065		212509_s_at	Homo sapiens cDNA clone IMAGE:4346793, partial cds	---	BF968134
204679_at	potassium channel, subfamily K, member 1	KCNK1	NM_002245		212792_at	KIAA0877 protein	KIAA0877	AB020684
204802_at	Ras-related associated with diabetes	RRAD	NM_004165		212865_s_at	collagen, type XIV, alpha 1 (undulin)	COL14A1	BF449063
204803_s_at	Ras-related associated with diabetes	RRAD	NM_004165		212937_s_at	collagen, type VI, alpha 1	COL6A1	M20776
204846_at	ceruloplasmin (ferroxidase)	CP	NM_000096		212938_at	collagen, type VI, alpha 1	COL6A1	M20776
204907_s_at	B-cell CLL/lymphoma 3	BCL3	AI829875		212939_at	collagen, type VI, alpha 1	COL6A1	M20776
204908_s_at	B-cell CLL/lymphoma 3	BCL3	NM_005178		212940_at	collagen, type VI, alpha 1	COL6A1	BE350145
204948_s_at	follistatin	FST	NM_013409		213002_at	myristoylated alanine-rich protein kinase C substrate	MARCKS	AA770596
204965_at	group-specific component (vitamin D binding protein)	GC	NM_000583		213068_at	dermatopontin	DPT	AI146848
205040_at	orosomucoid 1	ORM1	NM_000607		213071_at	dermatopontin	DPT	AL049798
205041_s_at	orosomucoid 1	ORM1	NM_000607		213290_at	collagen, type VI, alpha 2	COL6A2	AL531750
205393_s_at	CHK1 checkpoint homolog (S. pombe)	CHEK1	NM_001274		213311_s_at	KIAA1049 protein	KIAA1049	BF000251
205394_at	CHK1 checkpoint homolog (S. pombe)	CHEK1	NM_001274		213381_at	hypothetical protein FLJ31737	FLJ31737	N91149
205409_at	FOS-like antigen 2	FOSL2	NM_005253		213428_s_at	collagen, type VI, alpha 1	COL6A1	AA292373
205542_at	six transmembrane epithelial antigen of the prostate	STEAP	NM_012449		213575_at	transformer-2 alpha	TRA2A	AA831170
205547_s_at	transgelin	TAGLN	NM_003186		213593_s_at	transformer-2 alpha	TRA2A	AW978896
205729_at	oncostatin M receptor	OSMR	NM_003999		213693_s_at	mucin 1, transmembrane	MUC1	AI610869
206002_at	G protein-coupled receptor 64	GPR64	NM_005756		213764_s_at	Microfibril-associated glycoprotein-2	MFAP5	AW665892
206099_at	protein kinase C, eta	PRKCH	NM_006255		213765_at	Microfibril-associated glycoprotein-2	MFAP5	AW665892
206315_at	cytokine receptor-like factor 1	CRLF1	NM_004750		213791_at	proenkephalin /// proenkephalin	PENK	NM_006211
206400_at	lectin, galactoside-binding, soluble, 7 (galectin 7)	LGALS7	NM_002307		213800_at	H factor 1 (complement)	HF1	X04697
206429_at	coagulation factor II (thrombin) receptor-like 1	F2RL1	NM_005242		213905_x_at	serologically defined colon cancer antigen 33	SDCCAG33	AA845258
206697_s_at	haptoglobin	HP	NM_005143		213911_s_at	H2A histone family, member Z	H2AFZ	BF718636
206703_at	cholinergic receptor, nicotinic, beta polypeptide 1 (muscle)	CHRNB1	NM_000747		213975_s_at	lysozyme (renal amyloidosis)		AV711904
206742_at	c-fos induced growth factor (vascular endothelial growth factor D)	FIGF	NM_004469		213993_at	spondin 1, (f-spondin) extracellular matrix protein	SPON1	AI885290
206796_at	WNT1 inducible signaling pathway protein 1	WISP1	NM_003882		213994_s_at	spondin 1, (f-spondin) extracellular matrix protein	SPON1	AI885290
207015_s_at	aldehyde dehydrogenase 1 family, member A2	ALDH1A2	NM_003888		214023_x_at	tubulin, beta polypeptide paralog	MGC8685	AL533838
207016_s_at	aldehyde dehydrogenase 1 family, member A2	ALDH1A2	AB015228		214040_s_at	gelsolin (amyloidosis, Finnish type)	GSN	BE675337
207052_at	hepatitis A virus cellular receptor 1	HAVCR1	NM_012206		214146_s_at	pro-platelet basic protein (chemokine (C-X-C motif) ligand 7)	PPBP	R64130
207118_s_at	matrix metalloproteinase 23B	MMP23B	NM_004659		214200_s_at	collagen, type VI, alpha 1	COL6A1	AI193744
207169_x_at	discoidin domain receptor family, member 1	DDR1	NM_001954		214414_x_at	hemoglobin, alpha 2	HBA2	T50399
207255_at	leptin receptor	LEPR	NM_002303		214454_at	a disintegrin-like and metalloprotease (reprolysin type) with thrombospondin type 1 motif, 2	ADAMTS2	NM_014244
207264_at	KDEL (Lys-Asp-Glu-Leu) endoplasmic reticulum protein retention receptor 3	KDELR3	NM_016657		214461_at	lipopolysaccharide binding protein	LBP	NM_004139
207265_s_at	KDEL (Lys-Asp-Glu-Leu) endoplasmic reticulum protein retention receptor 3	KDELR3	NM_016657		214469_at	histone 1, H2ae	HIST1H2AE	NM_021052
207329_at	matrix metalloproteinase 8 (neutrophil collagenase)	MMP8	NM_002424		214535_s_at	a disintegrin-like and metalloprotease (reprolysin type) with thrombospondin type 1 motif, 2	ADAMTS2	NM_021599
207345_at	follistatin	FST	NM_006350		214701_s_at	fibronectin 1	FN1	AJ276395
207643_s_at	tumor necrosis factor receptor superfamily, member 1A	TNFRSF1A	NM_001065		214702_at	fibronectin 1	FN1	AJ276395
207802_at	cysteine-rich secretory protein 3	CRISP3	NM_006061		215074_at	myosin IB	MYO1B; myr1	AK022489
207808_s_at	protein S (alpha)	PROS1	NM_000313		215076_s_at	collagen, type III, alpha 1 (Ehlers-Danlos syndrome type IV, autosomal dominant)	COL3A1	AU144167
207836_s_at	RNA binding protein with multiple splicing	RBPMS	NM_006867		215182_x_at	Homo sapiens mRNA; cDNA DKFZp586E121 (from clone DKFZp586E121)		AL050122
207837_at	RNA binding protein with multiple splicing	RBPMS	NM_006867		215231_at	AU144309 HEMBA1 Homo sapiens cDNA clone HEMBA1001533 3', mRNA sequence.		AU144309
208002_s_at	brain acyl-CoA hydrolase	BACH	NM_007274		215353_at	immune associated nucleotide 4 like 1 (mouse)	IAN4L1; IAN5; IMAP3; hIAN5; HIMAP3; FLJ11296	AL080068
208303_s_at	cytokine receptor-like factor 2	CRLF2	NM_022148		215388_s_at	H factor (complement)-like 1	HFL1	X56210
208466_at	RAB3D, member RAS oncogene family	RAB3D	NM_004283		215401_at	Homo sapiens cDNA FLJ12248 fis, clone MAMMA1001408.		AU147698
208470_s_at	haptoglobin-related protein	HPR	NM_020995		215433_at	KIAA0877 protein	KIAA0877	BF447983
208540_x_at	---	---	NM_021039		215613_at	a disintegrin and metalloproteinase domain 12 (meltrin alpha)	ADAM12	AU145357
208545_x_at	TAF4 RNA polymerase II, TATA box binding protein (TBP)-associated factor, 135kDa	TAF4	NM_003185		215787_at	actin, alpha 2, smooth muscle, aorta	ACTA2	AK025094
208636_at	actinin, alpha 1	ACTN1	AI082078		215811_at	Homo sapiens clone GLSH-3 similar to gliadin mRNA sequence		AF238870
208637_x_at	actinin, alpha 1	ACTN1	BC003576		215979_s_at	solute carrier family 7 (cationic amino acid transporter, y+ system), member 1	SLC7A1	AK022999
208645_s_at	Homo sapiens PRO2640 mRNA, complete cds	---	AF116710		216005_at	tenascin C (hexabrachion)	TNC	BF434846
208646_at	Homo sapiens PRO2640 mRNA, complete cds	---	AF116710		216442_x_at	fibronectin 1	FN1	AK026737
208659_at	chloride intracellular channel 1	CLIC1	AF034607		216639_at	sushi-repeat protein	SRPUL	AL110206
208779_x_at	discoidin domain receptor family, member 1	DDR1	L20817		216865_at	collagen, type XIV, alpha 1 (undulin)	COL14A1	M64108
208789_at	polymerase I and transcript release factor	PTRF	BC004295		216866_s_at	collagen, type XIV, alpha 1 (undulin)	COL14A1	M64108
208790_s_at	polymerase I and transcript release factor	PTRF	AF312393		216904_at	collagen, type VI, alpha 1	COL6A1	X15880
208795_s_at	MCM7 minichromosome maintenance deficient 7 (S. cerevisiae)	MCM7	D55716		217388_s_at	kynureninase (L-kynurenine hydrolase)	KYNU	D55639
208817_at	catechol-O-methyltransferase	COMT	BC000419		217414_x_at	---	HBA2	V00489
208818_s_at	catechol-O-methyltransferase	COMT	BC000419		217430_x_at	---		Y15916
208949_s_at	lectin, galactoside-binding, soluble, 3 (galectin 3)	LGALS3	BC001120		217518_at	fer-1-like 3, myoferlin (C. elegans)	FER1L3	BF056029
208955_at	dUTP pyrophosphatase	DUT	AB049113		217534_at	hypothetical protein BM-009	BM-009	AA845825
208956_x_at	dUTP pyrophosphatase	DUT	U62891		217535_at	hypothetical protein BM-009	BM-009	AV720514
208960_s_at	core promoter element binding protein	COPEB	BE675435		217703_x_at	Homo sapiens transcribed sequence with moderate similarity to protein sp:P39194 (H.sapiens) ALU7_HUMAN Alu subfamily SQ sequence contamination warning entry		AA401963
208961_s_at	core promoter element binding protein	COPEB	AB017493		217762_s_at	RAB31, member RAS oncogene family	RAB31	BE789881
208991_at	signal transducer and activator of transcription 3 (acute-phase response factor)	STAT3	AA634272		217763_s_at	RAB31, member RAS oncogene family	RAB31	NM_006868
208992_s_at	signal transducer and activator of transcription 3 (acute-phase response factor)	STAT3	BC000627		217764_s_at	RAB31, member RAS oncogene family	RAB31	AF183421
209008_x_at	keratin 8	KRT8	U76549		217771_at	golgi phosphoprotein 2	GOLPH2	NM_016548
209016_s_at	keratin 7	KRT7	BC002700		217842_at	LUC7-like 2 (S. cerevisiae)	LUC7L2	NM_016019
209026_x_at	beta 5-tubulin	OK/SW-cl.56	AF141349		217901_at	desmoglein 2	DSG2	BF031829
209034_at	proline-rich nuclear receptor coactivator 1	PNRC1	AF279899		217916_s_at	hypothetical protein BM-009	BM-009	NM_016623
209124_at	myeloid differentiation primary response gene (88)	MYD88	U70451		218039_at	nucleolar and spindle associated protein 1	NUSAP1	NM_016359
209154_at	Tax interaction protein 1	TIP-1	AF234997		218041_x_at	solute carrier family 38, member 2	SLC38A2	NM_018573
209191_at	tubulin beta MGC4083	MGC4083	BC002654		218162_at	HNOEL-iso protein	OLFML3	NM_020190
209211_at	Kruppel-like factor 5 (intestinal)	KLF5	AF132818		218232_at	complement component 1, q subcomponent, alpha polypeptide	C1QA	NM_015991
209212_s_at	Kruppel-like factor 5 (intestinal)	KLF5	AB030824		218252_at	cytoskeleton associated protein 2	CKAP2	NM_018204
209215_at	tetracycline transporter-like protein	TETRAN	L11669		218332_at	brain expressed, X-linked 1	BEX1	NM_018476
209230_s_at	p8 protein (candidate of metastasis 1)	P8	AF135266		218418_s_at	KIAA1518 protein	ANKRD25	NM_015493
209344_at	tropomyosin 4	TPM4	BC002827		218660_at	dysferlin, limb girdle muscular dystrophy 2B (autosomal recessive)	DYSF	NM_003494
209369_at	annexin A3	ANXA3	M63310		218832_x_at	arrestin, beta 1	ARRB1	NM_004041
209372_x_at	tubulin, beta polypeptide	TUBB	BF971587		219102_at	reticulocalbin 3, EF-hand calcium binding domain	RCN3	NM_020650
209406_at	BCL2-associated athanogene 2	BAG2	AF095192		219148_at	T-LAK cell-originated protein kinase	TOPK	NM_018492
209487_at	RNA binding protein with multiple splicing	RBPMS	D84109		219210_s_at	RAB-8b protein	RAB8B	NM_016530
209488_s_at	RNA binding protein with multiple splicing	RBPMS	D84109		219787_s_at	epithelial cell transforming sequence 2 oncogene	ECT2	NM_018098
209563_x_at	calmodulin 1 (phosphorylase kinase, delta)	CALM1	BC000454		219911_s_at	solute carrier organic anion transporter family, member 4A1	SLCO4A1	NM_016354
209680_s_at	kinesin family member C1	KIFC1	BC000712		219918_s_at	asp (abnormal spindle)-like, microcephaly associated (Drosophila)	ASPM	NM_018123
209878_s_at	v-rel reticuloendotheliosis viral oncogene homolog A, nuclear factor of kappa light polypeptide gene enhancer in B-cells 3, p65 (avian)	RELA	M62399		219978_s_at	nucleolar and spindle associated protein 1	NUSAP1	NM_018454
209885_at	ras homolog gene family, member D	ARHD	BC001338		220076_at	ankylosis, progressive homolog (mouse)	ANKH	NM_019847
209894_at	leptin receptor	LEPR	U50748		220099_s_at	LUC7-like 2 (S. cerevisiae)	LUC7L2	NM_016007
209932_s_at	dUTP pyrophosphatase	DUT	U90223		220333_at	membrane progestin receptor gamma	MPRG	NM_017705
210083_at	sema domain, immunoglobulin domain (Ig), and GPI membrane anchor, (semaphorin) 7A	SEMA7A	AF071542		220613_s_at	synaptotagmin-like 2	SYTL2	NM_017695
210213_s_at	integrin beta 4 binding protein	ITGB4BP	AF022229		220924_s_at	solute carrier family 38, member 2	SLC38A2	NM_018976
210357_s_at	spermine oxidase	SMOX	BC000669		221019_s_at	collectin sub-family member 12 /// collectin sub-family member 12	COLEC12	NM_030781
210427_x_at	annexin A2	ANXA2	BC001388		221068_at	KIAA1518 protein	ANKRD25	NM_017616
210517_s_at	A kinase (PRKA) anchor protein (gravin) 12	AKAP12	AB003476		221495_s_at	KIAA1049 protein	KIAA1049	AF322111
210561_s_at	SOCS box-containing WD protein SWiP-1	WSB1	AL110243		221666_s_at	apoptosis-associated speck-like protein containing a CARD	ASC	BC004470
210646_x_at	ribosomal protein L13a	RPL13A	BC001675		221729_at	collagen, type V, alpha 2	COL5A2	AL575735
210749_x_at	discoidin domain receptor family, member 1	DDR1	L11315		221730_at	collagen, type V, alpha 2	COL5A2	NM_000393
210764_s_at	cysteine-rich, angiogenic inducer, 61	CYR61	AF003114		221898_at	lung type-I cell membrane-associated glycoprotein	T1A-2	AU154455
210827_s_at	E74-like factor 3 (ets domain transcription factor, epithelial-specific )	ELF3	U73844		221902_at	G protein-coupled receptor 153	GPR153	AL567940
210845_s_at	plasminogen activator, urokinase receptor	PLAUR	U08839		221942_s_at	guanylate cyclase 1, soluble, alpha 3	GUCY1A3	AI719730
210978_s_at	transgelin 2	TAGLN2	BC002616		222043_at	clusterin (complement lysis inhibitor, SP-40,40, sulfated glycoprotein 2, testosterone-repressed prostate message 2, apolipoprotein J)	CLU	AI982754
210983_s_at	MCM7 minichromosome maintenance deficient 7 (S. cerevisiae)	MCM7	AF279900		222201_s_at	CASP8 associated protein 2	CASP8AP2	AB037736
211003_x_at	transglutaminase 2 (C polypeptide, protein-glutamine-gamma-glutamyltransferase)	TGM2	BC003551		222756_s_at	arrestin, beta 1	ARRB1	BC003636
211058_x_at	tubulin, alpha, ubiquitous /// tubulin, alpha, ubiquitous	K-ALPHA-1	BC006379		222846_at	RAB-8b protein	RAB8B	AB038995
211072_x_at	tubulin, alpha, ubiquitous /// tubulin, alpha, ubiquitous	K-ALPHA-1	BC006481		222912_at	Homo sapiens mRNA; cDNA DKFZp762M127 (from clone DKFZp762M127)		BE207758
211160_x_at	actinin, alpha 1	ACTN1	M95178		222982_x_at	solute carrier family 38, member 2	SLC38A2	AF298897
211284_s_at	granulin	GRN	BC000324		223092_at	ankylosis, progressive homolog (mouse)	ANKH	AA854943
211312_s_at	WNT1 inducible signaling pathway protein 1	WISP1	AB034725		223093_at	ankylosis, progressive homolog (mouse)	ANKH	T99215
211354_s_at	leptin receptor	LEPR	U52913		223094_s_at	ankylosis, progressive homolog (mouse)	ANKH	AF274753
211355_x_at	leptin receptor	LEPR	U52914		223235_s_at	SPARC related modular calcium binding 2	SMOC2	AB014737
211356_x_at	leptin receptor	LEPR	U66495		223667_at	FK506 binding protein 7	FKBP7	AF092137
211474_s_at	---	---	BC004948		224002_s_at	FK506 binding protein 7	FKBP7	AF100751
211542_x_at	---	---	BC004334		224488_s_at	---		BC006262
211573_x_at	transglutaminase 2 (C polypeptide, protein-glutamine-gamma-glutamyltransferase)	TGM2	M98478		224560_at	tissue inhibitor of metalloproteinase 2		BF107565
211610_at	core promoter element binding protein /// core promoter element binding protein	COPEB	U51869		224920_x_at	hypothetical protein BC013995	MYADM	AA909044
211714_x_at	beta 5-tubulin /// beta 5-tubulin	OK/SW-cl.56	BC005838		224937_at	prostaglandin F2 receptor negative regulator	PTGFRN	BF311866
211924_s_at	plasminogen activator, urokinase receptor /// plasminogen activator, urokinase receptor	PLAUR	AY029180		224950_at	prostaglandin F2 receptor negative regulator	PTGFRN	BF476250
211926_s_at	myosin, heavy polypeptide 9, non-muscle	MYH9	AI827941		225380_at	hypothetical protein BC007901	LOC91461	BF528878
211942_x_at	ribosomal protein L13a	RPL13A	BF979419		225496_s_at	synaptotagmin-like 2		N21426
211962_s_at	zinc finger protein 36, C3H type-like 1	ZFP36L1	BG250310		225507_at	chromosome 6 open reading frame 111	C6orf111	BF591408
211965_at	zinc finger protein 36, C3H type-like 1	ZFP36L1	BE620915		225539_at	zinc finger protein 295		AP001745
211966_at	collagen, type IV, alpha 2	COL4A2	AA909035		225563_at	PABP1-dependent poly A-specific ribonuclease subunit PAN3	PAN3	AI970788
211981_at	collagen, type IV, alpha 1	COL4A1	NM_001845		225673_at	hypothetical protein BC013995		BE908995
211984_at	calmodulin 1 (phosphorylase kinase, delta)	CALM1	AI653730		225782_at	hypothetical protein LOC253827	LOC253827	AW027333
211985_s_at	calmodulin 1 (phosphorylase kinase, delta)	CALM1	AI653730		225790_at	hypothetical protein LOC253827	LOC253827	AL048386
211986_at	hypothetical protein MGC5395	MGC5395	BG287862		225911_at	hypothetical protein LOC255743	LOC255743	AL138410
212086_x_at	lamin A/C	LMNA	AK026584		226043_at	activator of G-protein signaling 3	GPSM1	AI242661
212089_at	lamin A/C	LMNA	M13452		226117_at	TRAF2 binding protein	T2BP	AA195074
212099_at	ras homolog gene family, member B	ARHB	AI263909		226287_at	NY-REN-41 antigen	NY-REN-41	AI458313
212141_at	MCM4 minichromosome maintenance deficient 4 (S. cerevisiae)	MCM4	AA604621		226292_at	calpain 5	CAPN5	BF195709
212142_at	MCM4 minichromosome maintenance deficient 4 (S. cerevisiae)	MCM4	AI936566		226412_at	chromosome 6 open reading frame 111	C6orf111	N66397
212185_x_at	metallothionein 2A	MT2A	NM_005953		226575_at	hypothetical protein DKFZp762N2316	ZNF462	T89120
212270_x_at	ribosomal protein L17	RPL17	BG168283		226630_at	chromosome 14 open reading frame 106	C14orf106	BF062175
212320_at	beta 5-tubulin	OK/SW-cl.56	BC001002		226633_at	RAB-8b protein	RAB8B	AI807023
212481_s_at	tropomyosin 4	TPM4	AI214061		226658_at	lung type-I cell membrane-associated glycoprotein	T1A-2	AW590196
212501_at	CCAAT/enhancer binding protein (C/EBP), beta	CEBPB	AL564683		226758_at	LUC7-like 2 (S. cerevisiae)	LUC7L2	AA043552
212537_x_at	ribosomal protein L17	RPL17	BE733979		226911_at	hypothetical protein FLJ39155	FLJ39155	BF114725
212566_at	microtubule-associated protein 4	MAP4	AL523310		226932_at	sarcospan (Kras oncogene-associated gene)	SSPN	AW467136
212567_s_at	microtubule-associated protein 4	MAP4	AL523310		227202_at	contactin 1	CNTN1	AW072790
212639_x_at	AL581768 Homo sapiens B CELLS (RAMOS CELL LINE) Homo sapiens cDNA clone CS0DG007YA06 3-PRIME, mRNA sequence.	---	AL581768		227209_at	contactin 1	CNTN1	AI091445
212647_at	related RAS viral (r-ras) oncogene homolog	RRAS	NM_006270		227235_at	Homo sapiens cDNA FLJ42250 fis, clone TKIDN2007828		AI758408
212654_at	tropomyosin 2 (beta)	TPM2	AL566786		227326_at	FLJ46603 protein	FLJ46603	BE966768
212667_at	secreted protein, acidic, cysteine-rich (osteonectin)	SPARC	AL575922		227487_s_at	serine (or cysteine) proteinase inhibitor, clade E (nexin, plasminogen activator inhibitor type 1), member 2	SERPINE2	AI359165
212680_x_at	protein phosphatase 1, regulatory (inhibitor) subunit 14B	PPP1R14B	BE305165		227514_at	hypothetical protein LOC162073	LOC162073	AI766311
212790_x_at	ribosomal protein L13a	RPL13A	BF942308		227684_at	Homo sapiens transcribed sequence with weak similarity to protein ref:NP_060312.1 (H.sapiens) hypothetical protein FLJ20489 [Homo sapiens]		AI032786
213003_s_at	Homo sapiens transcribed sequence with strong similarity to protein sp:P49716 (H.sapiens) CEBD_HUMAN CCAAT/enhancer binding protein delta (C/EBP delta) (Nuclear factor NF-IL6-beta) (NF-IL6-beta)	---	BF061054		227792_at	Homo sapiens cDNA: FLJ22994 fis, clone KAT11918		AA490685
213006_at	KIAA0146 protein	KIAA0146	AV655640		227798_at	MAD, mothers against decapentaplegic homolog 1 (Drosophila)	SMAD1	AU146891
213010_at	protein kinase C, delta binding protein	PRKCDBP	AI088622		227939_s_at	transformer-2 alpha	TRA2A	BF439171
213090_s_at	TAF4 RNA polymerase II, TATA box binding protein (TBP)-associated factor, 135kDa	TAF4	AI744029		227954_at	hypothetical protein LOC162073	LOC162073	AI458417
213096_at	cerebral protein 11	HUCEP11	T51252		227956_at	hypothetical protein LOC162073	LOC162073	AI458417
213277_at	zinc finger protein 36, C3H type-like 1	ZFP36L1	AI344045		228057_at	similar to Smhs1 protein	DDIT4L	AA528140
213281_at	v-jun sarcoma virus 17 oncogene homolog (avian)	JUN	BE327172		228074_at	hypothetical protein LOC162073	LOC162073	BF112168
213284_at	zinc finger protein 36, C3H type-like 1	ZFP36L1	BG482928		228294_s_at	replication initiator 1	REPIN1	H22636
213319_s_at	cold shock domain protein A	CSDA	AW170359		228750_at	Homo sapiens transcribed sequences		AI693516
213338_at	Ras-induced senescence 1	RIS1	BF062629		228815_s_at	replication initiator 1	REPIN1	AI359215
213350_at	ribosomal protein S11	RPS11	BF680255		228904_at	Homo sapiens transcribed sequences	HOXB6	AW510657
213356_x_at	heterogeneous nuclear ribonucleoprotein A1	HNRPA1	AL568186		229156_s_at	Homo sapiens, clone IMAGE:5274141, mRNA		AI949265
213377_x_at	ribosomal protein S12	RPS12	AI799007		229157_at	Homo sapiens, clone IMAGE:5274141, mRNA		AI949265
213406_at	SOCS box-containing WD protein SWiP-1	WSB1	AA521269		229218_at	collagen, type I, alpha 2	COL1A2	AA628535
213461_at	cleavage and polyadenylation specific factor 5, 25 kDa	CPSF5	AI800983		229239_x_at	solute carrier organic anion transporter family, member 4A1	SLCO4A1	AW574753
213503_x_at	annexin A2	ANXA2	BE908217		229489_at	Homo sapiens transcribed sequence with weak similarity to protein pir:A43932 (H.sapiens) A43932 mucin 2 precursor, intestinal - human (fragments)		AI681043
213506_at	coagulation factor II (thrombin) receptor-like 1	F2RL1	BE965369		229530_at	Homo sapiens transcribed sequences		BF002625
213631_x_at	dihydroorotate dehydrogenase	DHODH	BE789211		229539_at	Homo sapiens mRNA; cDNA DKFZp434C1435 (from clone DKFZp434C1435)		AW665395
213646_x_at	tubulin, alpha, ubiquitous	K-ALPHA-1	BE300252		229574_at	transformer-2 alpha	TRA2A	AI268231
213688_at	calmodulin 1 (phosphorylase kinase, delta)	CALM1	N25325		229639_s_at	solute carrier family 19 (folate transporter), member 1	SLC19A1	AI858077
213710_s_at	calmodulin 1 (phosphorylase kinase, delta)	CALM1	AL523275		229931_at	Homo sapiens transcribed sequence with weak similarity to protein pir:A40751 (H.sapiens) A40751 finger protein MZF1 - human		BE799207
213796_at	small proline-rich protein 1A	SPRR1A	AI923984		230103_at	hypothetical protein FLJ31737	C10orf72	BF515002
214001_x_at	ribosomal protein S10	RPS10	AW302047		230318_at	serine (or cysteine) proteinase inhibitor, clade A (alpha-1 antiproteinase, antitrypsin), member 1	SERPINA1	T62088
214023_x_at	tubulin, beta polypeptide paralog	MGC8685	AL533838		230375_at	chromosome 6 open reading frame 111	C6orf111	AI936531
214031_s_at	keratin 7	KRT7	AI920979		230499_at	baculoviral IAP repeat-containing 3	BIRC3	AA805622
214056_at	myeloid cell leukemia sequence 1 (BCL2-related)	MCL1	BF981280		231130_at	FK506 binding protein 7	FKBP7	AA683602
214057_at	myeloid cell leukemia sequence 1 (BCL2-related)	MCL1	H71805		231144_at	SWI/SNF related, matrix associated, actin dependent regulator of chromatin, subfamily d, member 3	SMARCD3	AW026975
214097_at	ribosomal protein S21	RPS21	AW024383		231147_at	Homo sapiens transcribed sequences		AI652352
214180_at	mannosidase, alpha, class 1C, member 1	MAN1C1	AW340588		231224_x_at	Homo sapiens transcribed sequence with weak similarity to protein sp:Q9UGJ0 (H.sapiens) AAKH_HUMAN 5'-AMP-activated protein kinase, gamma-2 subunit (AMPK gamma-2 chain) (AMPK gamma2) (H91620p)	PRKAG2	BE466158
214213_x_at	lamin A/C	LMNA	AA063189		231340_at	Homo sapiens transcribed sequences		AA865777
214245_at	ribosomal protein S14	RPS14	AI734124		231579_s_at	tissue inhibitor of metalloproteinase 2	TIMP2	BE968786
214271_x_at	ribosomal protein L12	RPL12	AA281332		232235_at	NCAG1	NCAG1	AK021539
214280_x_at	heterogeneous nuclear ribonucleoprotein A1	HNRPA1	X79536		232238_at	asp (abnormal spindle)-like, microcephaly associated (Drosophila)	ASPM	AK001380
214282_at	ceruloplasmin (ferroxidase)	CP	AA191647		232268_at	Homo sapiens cDNA FLJ14323 fis, clone PLACE4000093.		AU158643
214291_at	ribosomal protein L17	RPL17	AA522618		232393_at	hypothetical protein DKFZp762N2316	ZNF462	AL359561
214317_x_at	ribosomal protein S9	RPS9	BE348997		232458_at	collagen, type III, alpha 1 (Ehlers-Danlos syndrome type IV, autosomal dominant)	COL3A1	AU146808
214326_x_at	jun D proto-oncogene	JUND	AI339541		232617_at	cathepsin S	CTSS	AK024855
214351_x_at	ribosomal protein L13	RPL13	AA789278		232716_at	Homo sapiens cDNA FLJ11971 fis, clone HEMBB1001208.		AU146685
214399_s_at	keratin 4	KRT4	BF588953		232825_s_at	NCAG1	NCAG1	AK023067
214465_at	orosomucoid 1	ORM1	NM_000608		232914_s_at	synaptotagmin-like 2	SYTL2	AB046817
214549_x_at	small proline-rich protein 1A	SPRR1A	NM_005987		233006_at	peanut-like 2 (Drosophila)	PNUTL2	AU147957
214587_at	collagen, type VIII, alpha 1	COL8A1	BE877796		233952_s_at	zinc finger protein 295	ZNF295	AB033053
214733_s_at	hypothetical protein DJ167A19.1	DJ167A19.1	AL031427		234104_at	Homo sapiens cDNA FLJ10198 fis, clone HEMBA1004806.		AU145431
214786_at	mitogen-activated protein kinase kinase kinase 1	MAP3K1	AA361361		234194_at	---		AK025597
214866_at	plasminogen activator, urokinase receptor	PLAUR	X74039		234332_at	NEDD8 ultimate buster-1	NYREN18	AK026433
214976_at	ribosomal protein L13	RPL13	AI554467		234646_at	---		AK025597
215062_at	Homo sapiens mRNA; cDNA DKFZp547N074 (from clone DKFZp547N074)	---	AL390143		234992_x_at	epithelial cell transforming sequence 2 oncogene	ECT2	BG170335
215066_at	protein tyrosine phosphatase, receptor type, F	PTPRF	AU158443		235178_x_at	hypothetical protein LOC157570	LOC157570	AL120674
215087_at	DKFZP434H132 protein	DKFZP434H132	AL109730		235246_at	Homo sapiens cDNA FLJ38906 fis, clone NT2NE2004378.		AL515437
215111_s_at	transforming growth factor beta-stimulated protein TSC-22	TSC22	AK027071		235318_at	Homo sapiens transcribed sequences		AW955612
215155_at	hexosaminidase A (alpha polypeptide)	HEXA	J04178		235471_at	hypothetical protein FLJ31737	FLJ31737	BE858464
215157_x_at	poly(A) binding protein, cytoplasmic 1	PABPC1	AI734929		235499_at	replication initiator 1	REPIN1	AI660326
215182_x_at	Homo sapiens mRNA; cDNA DKFZp586E121 (from clone DKFZp586E121)	---	AL050122		235588_at	hypothetical protein LOC157570	LOC157570	AA740849
215420_at	Indian hedgehog homolog (Drosophila)	IHH	BE869172		235629_at	Homo sapiens transcribed sequence with weak similarity to protein ref:NP_060265.1 (H.sapiens) hypothetical protein FLJ20378 [Homo sapiens]		AI333596
215455_at	timeless homolog (Drosophila)	TIMELESS	AK000721		235859_at	myeloid/lymphoid or mixed-lineage leukemia 3	MLL3	BE551763
215459_at	Tax interaction protein 1	TIP-1	AK001327		236116_at	Homo sapiens transcribed sequence with strong similarity to protein pir:I60307 (E. coli) I60307 beta-galactosidase, alpha peptide - Escherichia coli		AA194253
215464_s_at	Tax interaction protein 1	TIP-1	AK001327		236228_at	ankylosis, progressive homolog (mouse)	ANKH	AI866757
215485_s_at	intercellular adhesion molecule 1 (CD54), human rhinovirus receptor	ICAM1	AA284705		236348_at	Homo sapiens similar to BET1 homolog (Golgi vesicular membrane trafficking protein p18) (hBET1) (LOC378412), mRNA		H48531
215691_x_at	Homo sapiens HSPCO34 protein, mRNA (cDNA clone IMAGE:5303990), partial cds	---	AV702994		236401_at	Homo sapiens transcribed sequences		AA514370
215706_x_at	zyxin	ZYX	BC002323		236455_at	Homo sapiens transcribed sequences		AI735068
215728_s_at	brain acyl-CoA hydrolase	BACH	AL031848		236569_at	Homo sapiens transcribed sequences		BE468046
215823_x_at	ring finger protein 12	RNF12	U64661		236583_at	Homo sapiens transcribed sequences		AA286867
215834_x_at	scavenger receptor class B, member 1	SCARB1	AV708130		236599_at	Homo sapiens transcribed sequences		AA703280
215835_at	scavenger receptor class B, member 1	SCARB1	AV708130		236670_s_at	Homo sapiens transcribed sequences		AW086116
215869_at	Homo sapiens cDNA FLJ12192 fis, clone MAMMA1000851.	---	AK022254		236901_at	a disintegrin-like and metalloprotease (reprolysin type) with thrombospondin type 1 motif, 2	ADAMTS2	AA035730
215876_at	Homo sapiens cDNA FLJ12192 fis, clone MAMMA1000851.	---	AK022254		237104_at	Homo sapiens transcribed sequences		BE675415
216041_x_at	granulin	GRN	AK023348		237165_at	Homo sapiens transcribed sequences		AA760860
216055_at	platelet-derived growth factor beta polypeptide (simian sarcoma viral (v-sis) oncogene homolog)	PDGFB	AK022920		237176_at	Homo sapiens transcribed sequences		AW205969
216066_at	ATP-binding cassette, sub-family A (ABC1), member 1	ABCA1	AK024328		237241_at	epithelial cell transforming sequence 2 oncogene	ECT2	AW269645
216183_at	transglutaminase 2 (C polypeptide, protein-glutamine-gamma-glutamyltransferase)	TGM2	AL512703		237722_at	Friend leukemia virus integration 1	FLI1	AW444915
216204_at	armadillo repeat gene deletes in velocardiofacial syndrome	ARVCF	BC005092		238361_s_at	Homo sapiens transcribed sequences	---	AW086256
216405_at	---	---	M14087		238481_at	matrix Gla protein	MGP	AW512787
216497_at	---	---	AL390738		238583_at	hypothetical protein LOC253827	LOC253827	BG023974
216505_x_at	---	---	AL118502		238666_at	Homo sapiens transcribed sequences		BF438300
216559_x_at	---	---	AL050348		238858_at	TRAF2 binding protein	T2BP	BG107149
216641_s_at	Human ladinin (LAD) gene, complete cds.	LAD1; LadA; MGC10355	U58994		238977_at	MCM6 minichromosome maintenance deficient 6 (MIS5 homolog, S. pombe) (S. cerevisiae)	MCM6	R54683
216705_s_at	H.sapiens adenosine deaminase (ADA) gene 5' flanking region and exon 1 (and joined CDS).	ada	X02189		239002_at	asp (abnormal spindle)-like, microcephaly associated (Drosophila)	ASPM	AA748494
216821_at	---	---	AL137067		239358_at	Homo sapiens transcribed sequences		BE645256
216884_at	protein tyrosine phosphatase, non-receptor type 12	PTPN12	S69182		239393_at	Homo sapiens transcribed sequence with weak similarity to protein ref:NP_071431.1 (H.sapiens) cytokine receptor-like factor 2; cytokine receptor CRL2 precusor [Homo sapiens]		AW510927
216915_s_at	protein tyrosine phosphatase, non-receptor type 12	PTPN12	S69182		239449_at	Homo sapiens transcribed sequence with weak similarity to protein sp:P39193 (H.sapiens) ALU6_HUMAN Alu subfamily SP sequence contamination warning entry		AV693734
217024_x_at	---	---	AC004832		239555_at	Homo sapiens transcribed sequences		W87626
217074_at	spermine oxidase	SMOX	AK025938		239580_at	Homo sapiens cDNA FLJ42250 fis, clone TKIDN2007828		BF724601
217112_at	---	---	Z81010		239597_at	Homo sapiens transcribed sequences		AA993566
217298_at	---	---	M13934		239641_at	Homo sapiens, clone IMAGE:5173389, mRNA		AI860159
217336_at	dJ858M22.1 (RPS10 (40S ribosomal protein S10) pseudogene) match: proteins: Sw:O14112 Tr:O77302 Tr:O13614 Sw:Q07254 Sw:O77082 Sw:P09900 Tr:Q9Y0Y3 Sw:P46783; Human DNA sequence from clone RP5-858M22 on chromosome 20. Contains an RPS10 (40S ribosomal protein S10) pseudogene, STSs and GSSs, complete sequence.	RPS10P2; dJ858M22.1	AL118510		239745_at	Homo sapiens transcribed sequence with weak similarity to protein sp:P39188 (H.sapiens) ALU1_HUMAN Alu subfamily J sequence contamination warning entry		R91734
217353_at	---	---	AL022097		239769_at	cadherin 11, type 2, OB-cadherin (osteoblast)	CDH11	AW078832
217647_at	dihydroorotate dehydrogenase	DHODH	AA070330		239887_at	Homo sapiens transcribed sequences		AW044646
217655_at	FXYD domain containing ion transport regulator 5	FXYD5	BE552409		240225_at	Homo sapiens cDNA FLJ35959 fis, clone TESTI2012444.		AA757273
217728_at	S100 calcium binding protein A6 (calcyclin)	S100A6	NM_014624		240286_at	glycoprotein M6B	GPM6B	AL041745
217747_s_at	ribosomal protein S9	RPS9	NM_001013		240382_at	Homo sapiens clone IMAGE:110436 mRNA sequence		AW444944
217767_at	complement component 3	C3	NM_000064		240496_at	Homo sapiens transcribed sequences		AI652000
217795_s_at	hypothetical protein MGC3222	MGC3222	W74580		240556_at	decorin	DCN	AI336924
217943_s_at	hypothetical protein FLJ10350	FLJ10350	NM_018067		240564_x_at	Homo sapiens transcribed sequence with moderate similarity to protein ref:NP_060190.1 (H.sapiens) hypothetical protein FLJ20234 [Homo sapiens]		W90760
217996_at	pleckstrin homology-like domain, family A, member 1	PHLDA1	AA576961		240571_at	Homo sapiens transcribed sequences		BF510937
217997_at	pleckstrin homology-like domain, family A, member 1	PHLDA1	AI795908		240659_x_at	Homo sapiens transcribed sequence with weak similarity to protein sp:P39188 (H.sapiens) ALU1_HUMAN Alu subfamily J sequence contamination warning entry		R83296
217998_at	pleckstrin homology-like domain, family A, member 1	PHLDA1	NM_007350		240891_at	follistatin-like 1	FSTL1	AW613929
217999_s_at	pleckstrin homology-like domain, family A, member 1	PHLDA1	NM_007350		241022_at	Homo sapiens transcribed sequences		BF112253
218000_s_at	pleckstrin homology-like domain, family A, member 1	PHLDA1	NM_007350		241026_at	Homo sapiens transcribed sequences		R68807
218072_at	HSPC166 protein	HSPC166	NM_014186		241252_at	hypothetical protein LOC157570	LOC157570	AI732824
218084_x_at	FXYD domain containing ion transport regulator 5	FXYD5	NM_014164		241272_at	Homo sapiens transcribed sequences		BE156417
218148_at	hypothetical protein FLJ13111	FLJ13111	NM_025082		241305_at	kynureninase (L-kynurenine hydrolase)	KYNU	AA701259
218182_s_at	claudin 1	CLDN1	NM_021101		241306_at	Homo sapiens transcribed sequence with weak similarity to protein pir:S65824 (H.sapiens) S65824 reverse transcriptase homolog - human transposon L1.1		AI346649
218368_s_at	tumor necrosis factor receptor superfamily, member 12A	TNFRSF12A	NM_016639		241416_at	replication initiator 1	REPIN1	BE672607
218384_at	calcium regulated heat stable protein 1, 24kDa	CARHSP1	NM_014316		241473_at	Homo sapiens transcribed sequences		AI624440
218473_s_at	hypothetical protein FLJ22329	FLJ22329	NM_024656		241551_at	Homo sapiens transcribed sequences		BF511342
218656_s_at	lipoma HMGIC fusion partner	LHFP	NM_005780		241780_at	Homo sapiens transcribed sequences		AI040305
218729_at	latexin protein	LXN	NM_020169		241795_at	Ras homolog enriched in brain	RHEB	AA678073
218764_at	protein kinase C, eta	PRKCH	NM_024064		241816_at	chromosome 14 open reading frame 106	C14orf106	AW103300
218792_s_at	B-box and SPRY domain containing	BSPRY	NM_017688		241907_at	Homo sapiens full length insert cDNA clone YR58A05		H63988
218828_at	phospholipid scramblase 3	PLSCR3	NM_020360		241954_at	farnesyl-diphosphate farnesyltransferase 1	FDFT1	AA757900
218843_at	likely ortholog of mouse fibronectin type III repeat containing protein 1	FRCP1	NM_022823		242024_at	Homo sapiens transcribed sequence with weak similarity to protein ref:NP_060312.1 (H.sapiens) hypothetical protein FLJ20489 [Homo sapiens]		T90999
218880_at	FOS-like antigen 2	FOSL2	N36408		242452_at	Homo sapiens transcribed sequence with weak similarity to protein sp:P39194 (H.sapiens) ALU7_HUMAN Alu subfamily SQ sequence contamination warning entry		AI683911
218881_s_at	hypothetical protein FLJ23306	FLJ23306	NM_024530		242460_at	Homo sapiens transcribed sequences		AI034061
218918_at	mannosidase, alpha, class 1C, member 1	MAN1C1	NM_020379		242605_at	decorin	DCN	AI453137
219025_at	CD164 sialomucin-like 1	CD164L1	NM_020404		242652_at	Homo sapiens transcribed sequences		AI760942
219167_at	Ras family member Ris	RIS	NM_016563		242871_at	membrane progestin receptor gamma	MPRG	AI934557
219213_at	junctional adhesion molecule 2	JAM2	NM_021219		243140_at	actin, alpha 2, smooth muscle, aorta	ACTA2	AI917901
219249_s_at	FK506 binding protein 10, 65 kDa	FKBP10	NM_021939		243160_at	Homo sapiens transcribed sequences		N92818
219255_x_at	interleukin 17 receptor B	IL17RB	NM_018725		243182_at	Homo sapiens transcribed sequences		AA601042
219257_s_at	sphingosine kinase 1	SPHK1	NM_021972		243193_at	Homo sapiens transcribed sequences		AI248850
219410_at	hypothetical protein FLJ10134	FLJ10134	NM_018004		243233_at	Homo sapiens transcribed sequence with weak similarity to protein ref:NP_060312.1 (H.sapiens) hypothetical protein FLJ20489 [Homo sapiens]		AI701943
219654_at	protein tyrosine phosphatase-like (proline instead of catalytic arginine), member a	PTPLA	NM_014241		243243_at	Homo sapiens transcribed sequences		R07953
219677_at	SPRY domain-containing SOCS box protein SSB-1	SSB1	NM_025106		243540_at	Homo sapiens transcribed sequences		AA156720
220016_at	hypothetical protein MGC5395	MGC5395	NM_024060		243633_at	Homo sapiens transcribed sequences		AW972048
220199_s_at	hypothetical protein FLJ12806	FLJ12806	NM_022831		243658_at	Homo sapiens transcribed sequence with weak similarity to protein ref:NP_060312.1 (H.sapiens) hypothetical protein FLJ20489 [Homo sapiens]		AA873729
221269_s_at	SH3 domain binding glutamic acid-rich protein like 3 /// SH3 domain binding glutamic acid-rich protein like 3	SH3BGRL3	NM_031286		243852_at	LUC7-like 2 (S. cerevisiae)	LUC7L2	AI963460
221496_s_at	transducer of ERBB2, 2	TOB2	D64109		244010_at	Homo sapiens mRNA; cDNA DKFZp686J08131 (from clone DKFZp686J08131)		AI057455
221539_at	eukaryotic translation initiation factor 4E binding protein 1	EIF4EBP1	AB044548		244036_at	Homo sapiens transcribed sequences		BF510844
221576_at	prostate differentiation factor	PLAB	BC000529		244057_s_at	hypothetical protein FLJ31737	C10orf72	AI127432
221577_x_at	prostate differentiation factor	PLAB	AF003934		244058_at	hypothetical protein FLJ31737	C10orf72	AI127432
221610_s_at	signal-transducing adaptor protein-2	STAP2	BC000795		244083_at	Homo sapiens transcribed sequences		AA927562
221676_s_at	coronin, actin binding protein, 1C	CORO1C	BC002342		244173_at	chromosome 14 open reading frame 106	C14orf106	AA506716
222015_at	casein kinase 1, epsilon	CSNK1E	AW192876		244205_at	aminolevulinate, delta-, synthase 2 (sideroblastic/hypochromic anemia)	ALAS2	AA699919
222036_s_at	MCM4 minichromosome maintenance deficient 4 (S. cerevisiae)	MCM4	AI859865		244239_at	Homo sapiens full length insert cDNA YN63H06		AI887306
222037_at	MCM4 minichromosome maintenance deficient 4 (S. cerevisiae)	MCM4	AI859865		244446_at	Homo sapiens, clone IMAGE:5266114, mRNA		AW103823
222040_at	heterogeneous nuclear ribonucleoprotein A1	HNRPA1	AI144007		244523_at	monocyte to macrophage differentiation-associated	MMD	AW104453
222162_s_at	a disintegrin-like and metalloprotease (reprolysin type) with thrombospondin type 1 motif, 1	ADAMTS1	AK023795		244592_at	Homo sapiens transcribed sequences		BE675040
222243_s_at	transducer of ERBB2, 2	TOB2	AB051450		244645_at	Homo sapiens transcribed sequences		AA131862
222344_at	chromosome 5 open reading frame 13	C5orf13	AW972765		244747_at	hypothetical protein LOC255743	LOC255743	BF844056
222409_at	coronin, actin binding protein, 1C	CORO1C	AL162070		244852_at	NCAG1	NCAG1	AU119545
222418_s_at	hypothetical protein MGC3222	MGC3222	AA115485		37408_at	mannose receptor, C type 2	MRC2	AB014609
222482_at	mitochondrial ribosomal protein L37	MRPL37	AA102468		38487_at	stabilin 1	STAB1	D87433
222486_s_at	a disintegrin-like and metalloprotease (reprolysin type) with thrombospondin type 1 motif, 1	ADAMTS1	AF060152		61734_at	reticulocalbin 3, EF-hand calcium binding domain	RCN3	AI797684
222549_at	claudin 1	CLDN1	AF101051		64942_at	G protein-coupled receptor 153	GPR153	AI937160
222644_s_at	hypothetical protein FLJ22329	FLJ22329	AI924150
222746_s_at	B-box and SPRY domain containing	BSPRY	AJ276691
222802_at	---	---	J05008
222817_at	hydroxy-delta-5-steroid dehydrogenase, 3 beta- and steroid delta-isomerase 7	HSD3B7	BC004929
222906_at	feline leukemia virus subgroup C cellular receptor	FLVCR	AK001419
222996_s_at	hypothetical protein HSPC195	HSPC195	BC002490
223170_at	DKFZP564K1964 protein	DKFZP564K1964	AF132000
223208_at	potassium channel tetramerisation domain containing 10	KCTD10	AF113208
223226_x_at	single stranded DNA binding protein 4	SSBP4	BC000274
223467_at	RAS, dexamethasone-induced 1	RASD1	AF069506
223498_at	sperm antigen HCMOGT-1	HCMOGT-1	AB041533
223625_at	down-regulated by Ctnnb1, a	DRCTNNB1A	AB030241
223635_s_at	single stranded DNA binding protein 3	SSBP3	BC003605
224096_at	Homo sapiens PRO0566 mRNA, complete cds	---	AF116649
224156_x_at	interleukin 17 receptor B	IL17RB	AF208111
224252_s_at	FXYD domain containing ion transport regulator 5	FXYD5	AF177940
224361_s_at	interleukin 17 receptor B /// interleukin 17 receptor B	IL17RB	AF250309
224450_s_at	RIO kinase 1 (yeast) /// RIO kinase 1 (yeast)	RIOK1	BC006104
224495_at	hypothetical protein MGC10744 /// hypothetical protein MGC10744	MGC10744	BC006292
224496_s_at	hypothetical protein MGC10744 /// hypothetical protein MGC10744	MGC10744	BC006292
224516_s_at	hypothetical protein HSPC195 /// hypothetical protein HSPC195	HSPC195	BC006428
224606_at	Homo sapiens mRNA; cDNA DKFZp564C2063 (from clone DKFZp564C2063)	---	BG250721
224609_at	CTL2 gene	CTL2	AI264216
224650_at	mal, T-cell differentiation protein 2	MAL2	AL117612
224677_x_at	selenoprotein H	SELH	AV729234
224733_at	chemokine-like factor super family 3	CKLFSF3	AL574900
224830_at	cleavage and polyadenylation specific factor 5, 25 kDa	CPSF5	AL520677
224839_s_at	glutamic pyruvate transaminase (alanine aminotransferase) 2	GPT2	BG328998
224910_at	Homo sapiens transcribed sequence with weak similarity to protein ref:NP_055131.1 (H.sapiens) calcium-regulated heat-stable protein (24kD) [Homo sapiens]	---	AL575747
224927_at	KIAA1949 protein	KIAA1949	BG251556
224940_s_at	---	---	BF107618
224941_at	---	---	BF107618
224942_at	pregnancy-associated plasma protein A	PAPPA	BG434272
225001_at	Homo sapiens D2-2 mRNA, 3'UTR	---	AI744658
225025_at	immunoglobulin superfamily, member 8	IGSF8	BC004108
225175_s_at	CTL2 gene	CTL2	AI569503
225186_at	Ras association (RalGDS/AF-6) and pleckstrin homology domains 1	RAPH1	BF114947
225188_at	Ras association (RalGDS/AF-6) and pleckstrin homology domains 1	RAPH1	AA194149
225189_s_at	Ras association (RalGDS/AF-6) and pleckstrin homology domains 1	RAPH1	AA194149
225262_at	FOS-like antigen 2	FOSL2	AI670862
225289_at	hypothetical protein MGC16063	MGC16063	AI139252
225592_at	nurim (nuclear envelope membrane protein)	NRM	D81048
225756_at	casein kinase 1, epsilon	CSNK1E	AV762065
225763_at	hypothetical protein MGC21854	MGC21854	AI659418
225806_at	jub, ajuba homolog (Xenopus laevis)	JUB	AI289311
225807_at	jub, ajuba homolog (Xenopus laevis)	JUB	AK025567
225842_at	pleckstrin homology-like domain, family A, member 1	PHLDA1	AK026181
225868_at	tripartite motif-containing 47	TRIM47	AW249467
225927_at	mitogen-activated protein kinase kinase kinase 1	MAP3K1	AA541479
226061_s_at	nudix (nucleoside diphosphate linked moiety X)-type motif 3	NUDT3	BE674245
226075_at	SPRY domain-containing SOCS box protein SSB-1	SSB1	AF131840
226184_at	formin-like 2	FMNL2	AI123567
226237_at	collagen, type VIII, alpha 1	COL8A1	AL359062
226245_at	potassium channel tetramerisation domain containing 1	KCTD1	AA199881
226246_at	potassium channel tetramerisation domain containing 1	KCTD1	AA115278
226279_at	protease, serine, 23	SPUVE	AW471145
226417_at	ras homolog gene family, member B	ARHB	BE467004
226489_at	KIAA1145 protein	KIAA1145	BG177562
226518_at	potassium channel tetramerisation domain containing 10	KCTD10	AW073741
226523_at	proprotein convertase subtilisin/kexin type 7	PCSK7	AI082237
226632_at	cytoglobin	CYGB	AL513673
226847_at	follistatin	FST	BF438173
226858_at	casein kinase 1, epsilon	CSNK1E	T51255
226944_at	serine protease HTRA3	HTRA3	AW518728
226961_at	hypothetical protein LOC222171	LOC222171	AI347918
227095_at	leptin receptor	LEPR	AU151151
227128_s_at	tumor-associated calcium signal transducer 2	TACSTD2	AI345950
227175_at	myeloid cell leukemia sequence 1 (BCL2-related)	MCL1	AI806486
227239_at	down-regulated by Ctnnb1, a	DRCTNNB1A	AV734839
227253_at	Hermansky-Pudlak syndrome 3	HPS3	AI922198
227397_at	tropomyosin 2 (beta)	TPM2	AA531086
227501_at	SOCS box-containing WD protein SWiP-1	WSB1	AI377135
227529_s_at	A kinase (PRKA) anchor protein (gravin) 12	AKAP12	BF511276
227530_at	A kinase (PRKA) anchor protein (gravin) 12	AKAP12	BF511276
227863_at	Homo sapiens cDNA FLJ12231 fis, clone MAMMA1001191.	---	AV706254
227886_at	Homo sapiens cDNA FLJ12231 fis, clone MAMMA1001191.	---	AU147615
228016_s_at	matrix metalloproteinase 24 (membrane-inserted)	MMP24	AI858055
228126_x_at	Homo sapiens cDNA clone MGC:71984 IMAGE:4280819, complete cds	---	BF982289
228128_x_at	pregnancy-associated plasma protein A	PAPPA	AI110886
228229_at	KIAA1951 protein	KIAA1951	BF512165
228331_at	selenoprotein H	SELH	AA526939
228332_s_at	selenoprotein H	SELH	AA526939
228365_at	copine VIII	CPNE8	AI765180
228421_s_at	EGF-containing fibulin-like extracellular matrix protein 1	EFEMP1	AI740711
228580_at	serine protease HTRA3	HTRA3	AI828007
228634_s_at	cold shock domain protein A	CSDA	BF195718
228808_s_at	lysyl oxidase-like 2	LOXL2	AW303623
228923_at	S100 calcium binding protein A6 (calcyclin)	S100A6	AW166825
229117_s_at	jun D proto-oncogene	JUND	AI337326
229140_at	hypothetical protein FLJ35453	FLJ35453	AI689676
229183_at	potassium channel tetramerisation domain containing 1	KCTD1	BF940714
229269_x_at	single stranded DNA binding protein 4	SSBP4	AA847828
229270_x_at	single stranded DNA binding protein 4	SSBP4	AW451909
229358_at	Indian hedgehog homolog (Drosophila)	IHH	AA628967
229441_at	frizzled homolog 4 (Drosophila)	FZD4	AI569872
229674_at	hypothetical protein DJ667H12.2	DJ667H12.2	AL035414
229868_s_at	prostate differentiation factor	PLAB	AA129612
230015_at	Homo sapiens, clone IMAGE:6158804, mRNA	---	AV729651
230202_at	v-rel reticuloendotheliosis viral oncogene homolog A, nuclear factor of kappa light polypeptide gene enhancer in B-cells 3, p65 (avian)	RELA	AI703057
230374_at	Homo sapiens transcribed sequences	---	BF508627
230424_at	chromosome 5 open reading frame 13	C5orf13	AU144860
230660_at	hypothetical protein DJ667H12.2	DJ667H12.2	AU146709
230663_at	formin-like 2	FMNL2	AI741025
230879_at	BCL2-associated athanogene 2	BAG2	AI654091
231045_x_at	selenoprotein H	SELH	H29876
231067_s_at	A kinase (PRKA) anchor protein (gravin) 12	AKAP12	BF114967
231075_x_at	Ras association (RalGDS/AF-6) and pleckstrin homology domains 1	RAPH1	BE467087
231097_at	Homo sapiens cDNA: FLJ22240 fis, clone HRC02512	---	AK025893
231100_at	Ras-related associated with diabetes	RRAD	AA031330
231295_at	malic enzyme 3, NADP(+)-dependent, mitochondrial	ME3	BE326351
231396_s_at	down-regulated by Ctnnb1, a	DRCTNNB1A	AA776721
231411_at	lipoma HMGIC fusion partner	LHFP	BE674089
231476_at	Homo sapiens transcribed sequences	---	AW138265
231699_at	nuclear factor of kappa light polypeptide gene enhancer in B-cells inhibitor, alpha	NFKBIA	AV649293
231878_at	hypothetical protein MGC4606	MGC4606	AK026112
231961_at	RNA binding protein with multiple splicing	RBPMS	AU148114
232248_at	Homo sapiens cDNA: FLJ22566 fis, clone HSI01980	---	AI215641
232290_at	Homo sapiens cDNA: FLJ20869 fis, clone ADKA02377	---	BE815259
232421_at	scavenger receptor class B, member 1	SCARB1	AV703311
232623_at	Homo sapiens INM04 mRNA, complete cds	---	AK024541
232748_at	Homo sapiens transcribed sequences	---	AU156721
232935_at	Homo sapiens mRNA; cDNA DKFZp686K13109 (from clone DKFZp686K13109)	---	AA569225
233011_at	annexin A1	ANXA1	AU155094
233056_x_at	disks large-associated protein 4	DAP4	AK024674
233317_at	Homo sapiens cDNA: FLJ21363 fis, clone COL02986	---	AK025016
233322_at	Homo sapiens cDNA: FLJ21363 fis, clone COL02986	---	AK025016
233411_at	Homo sapiens cDNA FLJ12123 fis, clone MAMMA1000133.	---	AU147253
233427_x_at	Homo sapiens mRNA; cDNA DKFZp686C0388 (from clone DKFZp686C0388)	---	AK023870
233480_at	hypothetical protein MGC3222	MGC3222	AK026869
233489_at	hypothetical protein MGC3222	MGC3222	AK026869
233652_at	Homo sapiens cDNA FLJ10041 fis, clone HEMBA1001022.	---	AK000903
233955_x_at	CXXC finger 5	CXXC5	AK001782
233991_at	Homo sapiens clone 24894 mRNA sequence	---	AF131830
233994_at	Homo sapiens clone 24894 mRNA sequence	---	AF131830
234086_at	Homo sapiens cDNA FLJ14037 fis, clone HEMBA1004860.	---	AU145449
234119_at	Homo sapiens mRNA; cDNA DKFZp761B0823 (from clone DKFZp761B0823)	---	AL157462
234122_at	Homo sapiens mRNA; cDNA DKFZp761B0823 (from clone DKFZp761B0823)	---	AL157462
234196_at	---	---	AK025030
234720_s_at	transducer of ERBB2, 2	TOB2	AB051450
234778_at	---	---	AK025030
235006_at	similar to RIKEN cDNA A430101B06 gene	MGC13017	AL571598
235066_at	microtubule-associated protein 4	MAP4	AI078534
235088_at	Homo sapiens cDNA FLJ14633 fis, clone NT2RP2000938.	---	AI276663
235092_at	potassium channel tetramerisation domain containing 1	KCTD1	AI919519
235094_at	tropomyosin 4	TPM4	AI972661
235128_at	synaptopodin	SYNPO	AI569782
235272_at	HLAR698	UNQ698	AI814274
235281_x_at	hypothetical protein MGC5395	MGC5395	AA523289
235306_at	human immune associated nucleotide 6	hIAN6	AI611648
235315_at	transforming growth factor beta 1 induced transcript 4	TGFB1I4	AI809519
235490_at	hypothetical protein MGC10744	MGC10744	AV743951
235531_at	interleukin 17 receptor B	IL17RB	AA928257
235680_at	Homo sapiens transcribed sequence with moderate similarity to protein sp:P39188 (H.sapiens) ALU1_HUMAN Alu subfamily J sequence contamination warning entry	---	AI914925
235742_at	Mov10, Moloney leukemia virus 10, homolog (mouse)	MOV10	AI436197
235881_at	formin-like 2	FMNL2	AW293988
235914_at	synaptopodin	SYNPO	BF508962
235922_at	tropomyosin 4	TPM4	AW629304
235978_at	fatty acid binding protein 4, adipocyte	FABP4	AI766029
236418_at	hypothetical protein FLJ36119	FLJ36119	AW772075
236449_at	cystatin B (stefin B)	CSTB	AI885390
236455_at	Homo sapiens transcribed sequences	---	AI735068
236516_at	Homo sapiens transcribed sequences	---	BE674844
236671_at	Homo sapiens transcribed sequences	---	AI829569
236804_at	Homo sapiens transcribed sequences	---	AW296205
236897_at	interleukin 17 receptor B	IL17RB	BG403405
236907_at	Homo sapiens cDNA FLJ25706 fis, clone TST04817	---	AI760366
237252_at	thrombomodulin	THBD	AW119113
237401_at	actinin, alpha 1	ACTN1	BF062666
237561_x_at	Homo sapiens transcribed sequence with weak similarity to protein ref:NP_060312.1 (H.sapiens) hypothetical protein FLJ20489 [Homo sapiens]	---	AV736334
237570_x_at	---	---	AV738999
237624_at	Homo sapiens transcribed sequences	---	BE503711
237664_at	Human clone JkA5 mRNA induced upon T-cell activation, 3' end.	---	AV745243
237703_at	Homo sapiens transcribed sequences	---	AI655394
238015_at	Homo sapiens cDNA FLJ14633 fis, clone NT2RP2000938.	---	BE620598
238062_at	high density lipoprotein-binding protein	LOC338328	W72062
238075_at	CHK1 checkpoint homolog (S. pombe)	CHEK1	AA224205
238131_at	polyhomeotic-like 2 (Drosophila)	PHC2	AA431100
238151_at	AFG3 ATPase family gene 3-like 2 (yeast)	AFG3L2	BF511636
238410_x_at	chromosome 5 open reading frame 13	C5orf13	AI792495
238411_x_at	chromosome 5 open reading frame 13	C5orf13	AI733949
238590_x_at	hypothetical protein MGC10744	MGC10744	BF981428
238855_at	hypothetical protein MGC5395	MGC5395	BF816551
238909_at	S100 calcium binding protein A10 (annexin II ligand, calpactin I, light polypeptide (p11))	S100A10	BF126155
238967_at	Homo sapiens transcribed sequence with weak similarity to protein ref:NP_060190.1 (H.sapiens) hypothetical protein FLJ20234 [Homo sapiens]	---	AI924046
239220_at	Homo sapiens transcribed sequences	---	AA449026
239262_at	Homo sapiens cDNA FLJ26242 fis, clone DMC00770	---	AI498395
239328_at	protein kinase substrate MK2S4	MK2S4	AW512339
239689_at	Homo sapiens transcribed sequences	---	BF063236
239824_s_at	hypothetical protein MGC10744	MGC10744	BF971873
239834_at	Homo sapiens transcribed sequences	---	AW874669
240202_x_at	MAP/microtubule affinity-regulating kinase 1	MARK1	R56894
240295_at	Homo sapiens transcribed sequences	---	AL045014
240435_at	Homo sapiens cDNA FLJ38107 fis, clone D3OST2001669.	---	AI253622
240450_at	Homo sapiens transcribed sequences	---	BF061543
240542_at	Homo sapiens transcribed sequences	---	AA039509
240645_at	Homo sapiens transcribed sequences	---	AI698076
240646_at	human immune associated nucleotide 6	hIAN6	BE671843
240765_at	Homo sapiens transcribed sequences	---	AA001375
240955_at	pannexin 3	PANX3	AI167259
241178_at	Homo sapiens transcribed sequences	---	N63946
241241_at	ribosomal protein S14	RPS14	AI095830
241373_at	IMP (inosine monophosphate) dehydrogenase 2	IMPDH2	AW015588
241619_at	Homo sapiens transcribed sequence with weak similarity to protein ref:NP_055301.1 (H.sapiens) neuronal thread protein [Homo sapiens]	---	BF526558
241679_at	Homo sapiens transcribed sequences	---	AI672553
241759_at	hypothetical protein MGC5566	MGC5566	T82487
241824_at	Homo sapiens transcribed sequences	---	AA019641
241897_at	Homo sapiens transcribed sequence with weak similarity to protein ref:NP_071431.1 (H.sapiens) cytokine receptor-like factor 2; cytokine receptor CRL2 precusor [Homo sapiens]	---	AA491949
241944_x_at	Homo sapiens transcribed sequences	---	BF508371
242361_at	inner membrane protein, mitochondrial (mitofilin)	IMMT	T87111
242665_at	formin-like 2	FMNL2	AL042120
243012_at	Ras association (RalGDS/AF-6) and pleckstrin homology domains 1	RAPH1	BF196252
243030_at	Homo sapiens transcribed sequences	---	AA211369
243133_at	transforming growth factor beta-stimulated protein TSC-22	TSC22	AW135965
243213_at	signal transducer and activator of transcription 3 (acute-phase response factor)	STAT3	BF508977
243215_at	Homo sapiens transcribed sequences	---	BF508208
243322_at	Homo sapiens transcribed sequences	---	AW444511
243401_at	Homo sapiens transcribed sequences	---	AA806070
243511_at	Homo sapiens transcribed sequence with weak similarity to protein ref:NP_060219.1 (H.sapiens) hypothetical protein FLJ20294 [Homo sapiens]	---	AI652277
243584_at	Homo sapiens transcribed sequence with weak similarity to protein ref:NP_060190.1 (H.sapiens) hypothetical protein FLJ20234 [Homo sapiens]	---	AW976035
243727_at	copine VIII	CPNE8	AI702381
243_g_at	microtubule-associated protein 4	MAP4	M64571mRNA
244115_at	down-regulated by Ctnnb1, a	DRCTNNB1A	AA608855
244225_x_at	Homo sapiens transcribed sequences	---	BF701384
244250_at	annexin A6	ANXA6	AI917653
244356_at	Homo sapiens transcribed sequences	---	AL079909
244461_at	sperm antigen HCMOGT-1	HCMOGT-1	AI539783
244658_at	Homo sapiens transcribed sequences	---	T75585
244869_at	Homo sapiens transcribed sequence with moderate similarity to protein ref:NP_060312.1 (H.sapiens) hypothetical protein FLJ20489 [Homo sapiens]	---	AA677459
244870_at	testis derived transcript (3 LIM domains)	TES	BF477884
31846_at	ras homolog gene family, member D	ARHD	AW003733
33850_at	microtubule-associated protein 4	MAP4	W28892
56197_at	Homo sapiens transcribed sequence with strong similarity to protein sp:Q9NRY6 (H.sapiens) PLS3_HUMAN Phospholipid scramblase 3 (PL scramblase 3) (Ca2+ dependent phospholipid scramblase 3)	---	AI783924
823_at	chemokine (C-X3-C motif) ligand 1	CX3CL1	U84487

## Sheet: Immunoglobulin transcripts
PBT:	Immunoglobulin transcripts
PBT Abbreviation:	IGT
Publication reference:	Am J Transplant. 2008 Jul;8(7):1434-43.
Description:	B cell transcripts
Algorithm:	Manual search for transcripts with 'immunglobulin' in the title as well as 'heavy chain' or 'light chain' (n=136).
Genome:	Homo sapiens
Gene list:
Affymetrix Probeset	Gene Title	Gene Symbol	Genbank	Genbank
217039_x_at	---	ELK1	AB016195	AB016195
217198_x_at	---	IGH@	U80164	U80164
228518_at	immunoglobulin heavy constant gamma 3 (G3m marker)	IGH@	AW575313	AW575313
216892_at	FLJ27099 protein	IGH@	S65761	S65761
231668_x_at	FLJ27099 protein	IGH@	BG222989	BG222989
211430_s_at	immunoglobulin heavy constant gamma 3 (G3m marker)	IGHG1	M87789	M87789
216510_x_at	---	IGHG1	AB035175	AB035175
211868_x_at	---	IGHG1	AJ225092	AJ225092
216557_x_at	---	IGHG1	U92706	U92706
217360_x_at	---	IGHG1	AJ275408	AJ275408
216541_x_at	---	IGHG1	AJ275397	AJ275397
216542_x_at	---	IGHG1	AJ275355	AJ275355
211647_x_at	Homo sapiens partial mRNA for immunoglobulin heavy chain variable region (IGHV32-D-JH-Calpha2 gene), clone ET74 /// Homo sapiens partial mRNA for immunoglobulin heavy chain variable region (IGHV32-D-JH-Calpha2 gene), clone ET74	IGHG1	L14454	L14454
211648_at	Homo sapiens partial mRNA for immunoglobulin heavy chain variable region (IGHV32-D-JH-Calpha2 gene), clone ET74 /// Homo sapiens partial mRNA for immunoglobulin heavy chain variable region (IGHV32-D-JH-Calpha2 gene), clone ET74	IGHG1	L14455	L14455
211634_x_at	Homo sapiens partial mRNA for immunoglobulin heavy chain variable region (IGHV gene), isolate B-CLL G026 /// Homo sapiens partial mRNA for immunoglobulin heavy chain variable region (IGHV gene), isolate B-CLL G026	IGHG1	M24669	M24669
215949_x_at	---	IGHG1	BF002659	BF002659
211635_x_at	Homo sapiens partial mRNA for immunoglobulin heavy chain variable region (IGHV gene), isolate B-CLL G026 /// Homo sapiens partial mRNA for immunoglobulin heavy chain variable region (IGHV gene), isolate B-CLL G026	IGHG1	M24670	M24670
211640_x_at	Homo sapiens partial mRNA for immunoglobulin heavy chain variable region (IGHV32-D-JH-Calpha2 gene), clone ET74 /// Homo sapiens partial mRNA for immunoglobulin heavy chain variable region (IGHV32-D-JH-Calpha2 gene), clone ET74	IGHG1	L23519	L23519
217236_x_at	Homo sapiens clone I50 immunoglobulin heavy chain variable region mRNA, partial cds	IGHG1	S74639	S74639
211641_x_at	immunoglobulin heavy constant gamma 3 (G3m marker) /// immunoglobulin heavy constant gamma 3 (G3m marker)	IGHG1	L06101	L06101
234419_x_at	---	IGHG1	AJ275401	AJ275401
214916_x_at	Homo sapiens partial mRNA for IgM immunoglobulin heavy chain variable region (IGHV gene), clone LIBPM376	IGHM	BG340548	BG340548
213674_x_at	immunoglobulin heavy constant mu	IGHM	AI858004	AI858004
215621_s_at	Homo sapiens partial mRNA for IgM immunoglobulin heavy chain variable region (IGHV gene), clone LIBPM376	IGHM	BG340670	BG340670
222285_at	immunoglobulin heavy constant mu	IGHM	AW134608	AW134608
230877_at	immunoglobulin heavy constant mu	IGHM	AI492643	AI492643
209374_s_at	immunoglobulin heavy constant mu	IGHM	BC001872	BC001872
212827_at	immunoglobulin heavy constant mu	IGHM	X17115	X17115
216491_x_at	---	IGHM	U80139	U80139
211642_at	immunoglobulin heavy constant gamma 3 (G3m marker) /// immunoglobulin heavy constant gamma 3 (G3m marker)	IGHM	L06102	L06102
217320_at	---	IGHM	AJ275413	AJ275413
215980_s_at	immunoglobulin mu binding protein 2	IGHMBP2	AF052128	AF052128
31861_at	immunoglobulin mu binding protein 2	IGHMBP2	L14754	L14754
212592_at	immunoglobulin J polypeptide, linker protein for immunoglobulin alpha and mu polypeptides	IGJ	AV733266	AV733266
221651_x_at	---	IGKC	BC005332	BC005332
216207_x_at	immunoglobulin kappa variable 1D-13	IGKC	AW408194	AW408194
217480_x_at	---	IGKC	M20812	M20812
217378_x_at	---	IGKC	X51887	X51887
211645_x_at	Homo sapiens isolate donor Z clone Z55K immunoglobulin kappa light chain variable region mRNA, partial cds /// Homo sapiens isolate donor Z clone Z55K immunoglobulin kappa light chain variable region mRNA, partial cds	IGKC	M85256	M85256
217157_x_at	Homo sapiens isolate donor N clone N8K immunoglobulin kappa light chain variable region mRNA, partial cds	IGKC	AF103530	AF103530
216517_at	---	IGKV1D-8	Z00008	Z00008
234764_x_at	Homo sapiens clone P2-147 anti-oxidized LDL immunoglobulin light chain Fab mRNA, partial cds	IGL@	U96394	U96394
215379_x_at	immunoglobulin lambda joining 3	IGLJ3	AV698647	AV698647
209138_x_at	immunoglobulin lambda locus	IGLJ3	M87790	M87790
211655_at	Homo sapiens cDNA clone MGC:62026 IMAGE:6450688, complete cds	IGLJ3	D01059	D01059
216365_x_at	---	IGLJ3	AF047245	AF047245
216708_x_at	immunoglobulin lambda joining 3	IGLJ3	D84143	D84143
217138_x_at	immunoglobulin lambda joining 3	IGLJ3	AJ249377	AJ249377
211798_x_at	immunoglobulin lambda joining 3	IGLJ3	AB001733	AB001733
211881_x_at	immunoglobulin lambda joining 3	IGLJ3	AB014341	AB014341
214677_x_at	immunoglobulin lambda joining 3	IGLJ3	X57812	X57812
216846_at	immunoglobulin lambda joining 3	IGLJ3	AF234254	AF234254
216851_at	immunoglobulin lambda joining 3	IGLJ3	AF234254	AF234254
216852_x_at	immunoglobulin lambda joining 3	IGLJ3	AF234255	AF234255
216853_x_at	immunoglobulin lambda joining 3	IGLJ3	AF234255	AF234255
217148_x_at	immunoglobulin lambda joining 3	IGLJ3	AJ249377	AJ249377
215035_at	Homo sapiens cDNA clone MGC:62026 IMAGE:6450688, complete cds	IGLJ3	AI952772	AI952772
216301_at	immunoglobulin lambda joining 3	IGLJ3	AW405975	AW405975
216394_x_at	immunoglobulin lambda joining 3	IGLJ3	AF043586	AF043586
234350_at	---	IGLJ3	AF127125	AF127125
206660_at	immunoglobulin lambda-like polypeptide 1	IGLL1	NM_020070	NM_020070
215816_at	Homo sapiens, clone IMAGE:5728597, mRNA	IGLL2	L02326	L02326
215721_at	immunoglobulin heavy constant gamma 3 (G3m marker)	LOC90925	X58397	X58397
213502_x_at	Homo sapiens, clone IMAGE:5728597, mRNA	LOC91316	AA398569	AA398569
215202_at	Homo sapiens, clone IMAGE:5728597, mRNA	LOC91316	AK025313	AK025313
217022_s_at	hypothetical protein MGC27165	MGC27165	S55735	S55735
211636_at	immunoglobulin heavy constant gamma 3 (G3m marker) /// immunoglobulin heavy constant gamma 3 (G3m marker)	MGC27165	L23515	L23515
214973_x_at	immunoglobulin heavy constant gamma 3 (G3m marker)	MGC27165	AJ275469	AJ275469
211693_at	hypothetical protein MGC27165 /// hypothetical protein MGC27165	MGC27165	AF343666	AF343666
215118_s_at	hypothetical protein MGC27165	MGC27165	AW519168	AW519168
216318_at	hypothetical protein MGC27165	MGC27165	S55735	S55735
216558_x_at	---	MGC27165	AF044595	AF044595
234477_at	---		AJ243643	AJ243643
234792_x_at	---		AJ275439	AJ275439
216706_x_at	---		M21388	M21388
217369_at	---		AJ275383	AJ275383
211649_x_at	Homo sapiens partial mRNA for immunoglobulin heavy chain variable region (IGHV32-D-JH-Calpha2 gene), clone ET74 /// Homo sapiens partial mRNA for immunoglobulin heavy chain variable region (IGHV32-D-JH-Calpha2 gene), clone ET74		L14456	L14456
217169_at	---		M31949	M31949
217260_x_at	immunoglobulin heavy constant gamma 3 (G3m marker)		AJ239383	AJ239383
240915_at	Homo sapiens partial mRNA for immunoglobulin heavy chain variable region (IGHV gene), isolate B-CLL G026		BF444985	BF444985
1555179_at	Homo sapiens cDNA clone MGC:45495 IMAGE:5552881, complete cds		BC032733	BC032733
1561310_at	Homo sapiens, clone IMAGE:5272850, mRNA		BC041353	BC041353
211146_at	Homo sapiens immunoglobulin kappa light chain VKJ region mRNA, partial cds		U96291	U96291
211643_x_at	Homo sapiens clone P2-32 anti-oxidized LDL immunoglobulin light chain Fab mRNA, partial cds /// Homo sapiens clone P2-32 anti-oxidized LDL immunoglobulin light chain Fab mRNA, partial cds		L14457	L14457
211644_x_at	Homo sapiens immunoglobulin kappa light chain mRNA, partial cds /// Homo sapiens immunoglobulin kappa light chain mRNA, partial cds		L14458	L14458
214669_x_at	Homo sapiens cDNA FLJ26296 fis, clone DMC07192, highly similar to Ig kappa chain V-III region HAH precursor		BG485135	BG485135
237625_s_at	Homo sapiens immunoglobulin kappa light chain mRNA, partial cds		BG548679	BG548679
221671_x_at	Homo sapiens immunoglobulin kappa light chain mRNA, partial cds		M63438	M63438
224795_x_at	Homo sapiens immunoglobulin kappa light chain mRNA, partial cds		AW575927	AW575927
214768_x_at	Homo sapiens cDNA FLJ39619 fis, clone SMINT2000984, highly similar to IG KAPPA CHAIN V-II REGION GM607 PRECURSOR.		BG540628	BG540628
215121_x_at	Homo sapiens cDNA FLJ26905 fis, clone RCT01427, highly similar to Ig lambda chain C regions		AA680302	AA680302
1558176_at	Homo sapiens partial mRNA for immunoglobulin lambda chain variable region (IGVL gene), sample GN20		AJ388663	AJ388663
216430_x_at	immunoglobulin lambda joining 3		AF043586	AF043586
215036_at	Homo sapiens cDNA clone MGC:62026 IMAGE:6450688, complete cds		AI952772	AI952772
216560_x_at	---		D87021	D87021
216566_at	Immunoglobulin light chain lambda variable region [Homo sapiens], mRNA sequence		D84140	D84140
216984_x_at	immunoglobulin lambda joining 3		D84143	D84143
217235_x_at	Immunoglobulin light chain lambda variable region [Homo sapiens], mRNA sequence		D84140	D84140
230128_at	Homo sapiens cDNA: FLJ21578 fis, clone COL06726		AK025231	AK025231
233969_at	Homo sapiens mRNA for immunoglobulin light chain variable region, Fab fragment, clone PSG72		D87016	D87016
234364_at	Homo sapiens clone H3 anti-mucin1 light chain variable region mRNA, partial cds		AF103591	AF103591
234366_x_at	Homo sapiens clone H3 anti-mucin1 light chain variable region mRNA, partial cds		AF103591	AF103591
234381_at	---		D87024	D87024
234416_at	---		AJ275405	AJ275405
234851_at	---		AJ275399	AJ275399
234877_x_at	---		L21961	L21961
234884_x_at	---		L21961	L21961
234707_x_at	Homo sapiens clone P2-147 anti-oxidized LDL immunoglobulin light chain Fab mRNA, partial cds		U96394	U96394
215214_at	Homo sapiens clone ASPBLL54 immunoglobulin lambda light chain VJ region mRNA, partial cds		H53689	H53689
211646_at	Homo sapiens partial mRNA for immunoglobulin heavy chain variable region (IGHV gene), isolate B-CLL G027 /// Homo sapiens partial mRNA for immunoglobulin heavy chain variable region (IGHV gene), isolate B-CLL G027		L14453	L14453
214836_x_at	Homo sapiens cDNA FLJ39619 fis, clone SMINT2000984, highly similar to IG KAPPA CHAIN V-II REGION GM607 PRECURSOR.		BG536224	BG536224
215176_x_at	Homo sapiens partial mRNA for immunoglobulin light chain variable region (IGLV gene), clone RN86		AW404894	AW404894
215217_at	Homo sapiens cDNA FLJ26296 fis, clone DMC07192, highly similar to Ig kappa chain V-III region HAH precursor		AA476303	AA476303
215906_at	---		S65921	S65921
216576_x_at	Homo sapiens clone H10 anti-HLA-A2/A28 immunoglobulin light chain variable region mRNA, partial cds		AF103529	AF103529
216829_at	Homo sapiens clone H10 anti-HLA-A2/A28 immunoglobulin light chain variable region mRNA, partial cds		X72475	X72475
217034_at	Homo sapiens clone H10 anti-HLA-A2/A28 immunoglobulin light chain variable region mRNA, partial cds		AF103529	AF103529
217036_at	Homo sapiens isolate donor N clone N8K immunoglobulin kappa light chain variable region mRNA, partial cds		AF103530	AF103530
217145_at	Homo sapiens isolate donor Z clone Z55K immunoglobulin kappa light chain variable region mRNA, partial cds		AF103574	AF103574
217151_at	Homo sapiens isolate donor Z clone Z55K immunoglobulin kappa light chain variable region mRNA, partial cds		AF103574	AF103574
217172_at	H.sapiens mRNA for Ig light chain, variable region (ID:CLL001VL)		X84340	X84340
217239_x_at	---		AF044592	AF044592
215777_at	immunoglobulin lambda joining 3		AW405975	AW405975
216366_x_at	---		AF047245	AF047245
216371_at	---		AF103295	AF103295
216372_at	---		AF103295	AF103295
216378_at	---		AF168811	AF168811
217222_at	Homo sapiens clone I50 immunoglobulin heavy chain variable region mRNA, partial cds		S74639	S74639
1568558_x_at	---		AF267807	AF267807
211633_x_at	Homo sapiens clone P2-114 anti-oxidized LDL immunoglobulin heavy chain Fab mRNA, partial cds /// Homo sapiens clone P2-114 anti-oxidized LDL immunoglobulin heavy chain Fab mRNA, partial cds		M24668	M24668
214777_at	Homo sapiens immunoglobulin kappa light chain VKJ region mRNA, partial cds		BG482805	BG482805
216363_at	---		S73614	S73614
217384_x_at	---		AJ275374	AJ275374
217390_x_at	---		AJ275371	AJ275371
217469_at	Homo sapiens partial mRNA for immunoglobulin gamma heavy chain variable region (IGHV3-30.3 gene), clone 2B -3G 17		X95746	X95746
234415_x_at	---		AJ275453	AJ275453

## Sheet: CTL associated transcripts
PBT:	Quantitative CTL-Associated Transcripts
PBT Abbreviation:	QCAT
Publication reference:	Am J Transplant. 2008 Mar;8(3):637-46.
Description:	CATCD8s with high expression in CD8+CTL and high correlation with amounts of CD8+CTL RNA in a sample. List was made non-redundant based on highest expression in CD8+CTL (n=25).
Algorithm:	Expression higher (p<0.05) in CD8+CTL than nephrectomy, B cells, and macrophages, signal <200 in nephrectomy, B cells, macrophages and IFN-g-treated macrophages. Signal >1000 in 0.5 dilution of CD8+CTL in Nephrectomy RNA, correlation >0.98 with CD8+CTL RNA dilution ratio, signal >50 in TCMR samples.
Genome:	Homo sapiens
Gene list:
Affymetrix Probeset	Gene Title	Gene Symbol	Genbank
205831_at	CD2 antigen (p50), sheep red blood cell receptor	CD2	NM_001767
213539_at	CD3D antigen, delta polypeptide (TiT3 complex)	CD3D	NM_000732
205758_at	CD8 antigen, alpha polypeptide (p32)	CD8A	AW006735
210140_at	cystatin F (leukocystatin)	CST7	AF031824
206974_at	chemokine (C-X-C motif) receptor 6	CXCR6	NM_006564
37145_at	granulysin	GNLY	M85276
205488_at	granzyme A (granzyme 1, cytotoxic T-lymphocyte-associated serine esterase 3)	GZMA	NM_006144
210164_at	granzyme B (granzyme 2, cytotoxic T-lymphocyte-associated serine esterase 1)	GZMB	J03189
206666_at	granzyme K (serine protease, granzyme 3; tryptase II)	GZMK	NM_002104
207651_at	platelet activating receptor homolog	H963	NM_013308
211597_s_at	homeodomain-only protein	HOP	AB059408
210354_at	interferon, gamma	IFNG	M29383
205291_at	interleukin 2 receptor, beta	IL2RB	NM_000878
211339_s_at	IL2-inducible T-cell kinase	ITK	D13720
202503_s_at	KIAA0101 gene product	KIAA0101	NM_014736
205821_at	killer cell lectin-like receptor subfamily K, member 1	KLRK1	NM_007360
204891_s_at	lymphocyte-specific protein tyrosine kinase	LCK	NM_005356
203413_at	NEL-like 2 (chicken)	NELL2	NM_006159
213915_at	natural killer cell group 7 sequence	NKG7	NM_005601
218039_at	nucleolar and spindle associated protein 1	NUSAP1	NM_016359
214617_at	perforin 1 (pore forming protein)	PRF1	AI445650
209773_s_at	ribonucleotide reductase M2 polypeptide	RRM2	BC001886
206118_at	signal transducer and activator of transcription 4	STAT4	NM_003151
209671_x_at	Homo sapiens cDNA clone MGC:71411 IMAGE:4853814, complete cds	TRA@	M12423
216920_s_at	T cell receptor gamma locus	TRGV9	M27331

## Sheet: Effector T Transcripts
PBT:	T cell transcript burden
PBT Abbreviation:	TCB
Publication reference:	Am. J. Transpl. 12-1180, 2012
Description:	Transcripts capable of quantitating human effector T cell transcript amounts with minimal expression in human NK cells
Algorithm:	Probeset signal >1000 in human effector T cells and low expression in other cell types, including NK cells, B cells, macrophages, human umbilical vein endothelial cells, and renal proximal tubule epithelial cells
Genome:	Homo sapiens
Gene list:
Affymetrix Probeset	Gene Title	Gene Symbol	Alias
203413_at	protein kinase C-binding protein NELL2	NELL2
206974_at	chemokine (C-X-C motif) receptor 6	CXCR6	BONZO, CD186
207651_at	G-protein coupled receptor H963, platelet activating receptor homolog	GPR171	H963
209671_x_at	Human T-cell receptor active alpha-chain	TCRA
213539_at	CD3D antigen, delta polypeptide (TiT3 complex)	CD3D

## Sheet: Gamma-IFN and rejection transcr
PBT:	Gamma-IFN and rejection induced transcripts 1				PBT:	Gamma-IFN and rejection induced transcripts 2				PBT:		New Gamma-IFN and Rejection Induced Transcripts
PBT Abbreviation:	GRIT1				PBT Abbreviation:	GRIT2				PBT Abbreviation:		GRITs
Publication reference:	Am. J. Transpl. 6-1342, 2006				Publication reference:	Am. J. Transpl. 6-1342, 2006				Description		IFNG-inducible transcripts in mice allografts (GRIT1 and GRIT2) and in human cell lines: macrophages, HUVEC (entothelial cell line) and RPTEC (epithelial cell line).
Description:	Human orthologs of GRIT1 translated by the Affymetrix ortholog tool from Mouse430_2 gene list - mtGRITs (n=42).				Description:	Human orthologs of GRIT1 translated by the Affymetrix ortholog tool from Mouse430_2 gene list - moGRITs (n=168).				Algorithm:		Transcripts with high variance in the set of 703 human kidney transplant biopsies. The set contains translated GRIT1 and GRIT2 transcripts, IFNG inducible transcripts in human cell cultures and HLA molecules. All transcripts had to be induced by IFNG in any of the cell cultures: >4 fold with signal>200 after induction. n=315
Algorithm:	Mouse algorithm: Corrected for polymorphism amongst 3 mouse strains. Mutually exclusive with CTL associated transcripts. In case of multiple probe sets, one with highest expression in allo.CBA D5 was selected. Redundant probesets present (n=95).				Algorithm:	Mouse algorithm: Corrected for polymorphism amongst 3 mouse strains. Mutually exclusive with CTL associated transcripts. In case of multiple probe sets, one with highest expression in allo.CBA D5 was selected. Redundant probesets present (n=278).				Genome:		Homo Sapiens
Genome:	Homo sapiens				Genome:	Homo sapiens				Gene list:		2016-02-26
Gene list:	updated Feb 03, 2016				Gene list:	updated Feb 03, 2016				Affymetrix Probe Set ID (HU133 2.0 Plus)	Gene Symbol	Gene Title	Unigene	Entrez Gene
										1552703_s_at	CARD16///CASP1	caspase recruitment domain family, member 16///caspase 1, apoptosis-related cysteine peptidase	Hs.2490///Hs.348365	834///114769
Affymetrix Probeset	Gene Title	Gene Symbol	Genbank		Affymetrix Probeset	Gene Title	Gene Symbol	Genbank		1554676_at	SRGN	serglycin		5552
1554533_at	complement component 2	C2	BC029781		1294_at	microRNA 5193 /// ubiquitin-like modifier activating enzyme 7	MIR5193 /// UBA7	L13852		1555229_a_at	C1S	complement component 1, s subcomponent	Hs.458355	716
1555565_s_at	TAP binding protein (tapasin)	TAPBP	AF314222		1405_i_at	chemokine (C-C motif) ligand 5	CCL5	M21121		1555600_s_at	APOL4	apolipoprotein L, 4	Hs.115099	80832
1559606_at	guanylate binding protein family, member 6	GBP6	AL703282		1552497_a_at	SLAM family member 6	SLAMF6	NM_052931		1557116_at	APOL6	apolipoprotein L, 6	Hs.257352	80830
1559607_s_at	guanylate binding protein family, member 6	GBP6	AL703282		1553141_at	laccase (multicopper oxidoreductase) domain containing 1	LACC1	BC035749		1559883_s_at	SAMHD1	SAM domain and HD domain 1	Hs.580681	25939
1560213_at	HLA complex P5B (non-protein coding)	HCP5B	BC035828		1553142_at	laccase (multicopper oxidoreductase) domain containing 1	LACC1	NM_153218		1566342_at	SOD2	superoxide dismutase 2, mitochondrial	Hs.487046	6648
1563335_at	immunity-related GTPase family, M	IRGM	BC038539		1553734_at	adenylate kinase 7	AK7	NM_152327		1567628_at	CD74	CD74 molecule, major histocompatibility complex, class II invariant chain	Hs.436568	972
1563659_at	HECT and RLD domain containing E3 ubiquitin protein ligase family member 6	HERC6	AL832670		1554116_s_at	poly (ADP-ribose) polymerase family, member 11	PARP11	BC031073		1568592_at	TRIM69	tripartite motif containing 69	Hs.489254///Hs.744193	140691
1567627_at	CD74 molecule, major histocompatibility complex, class II invariant chain	CD74	M28590		1554984_a_at	major histocompatibility complex, class II, DO beta	HLA-DOB	BC020226		1568638_a_at	IDO2	indoleamine 2,3-dioxygenase 2	Hs.676257	169355
1567628_at	CD74 molecule, major histocompatibility complex, class II invariant chain	CD74	M28590		1554989_at	apoptosis resistant E3 ubiquitin protein ligase 1	AREL1	BC032944		200628_s_at	WARS	tryptophanyl-tRNA synthetase	Hs.497599///Hs.736264	7453
1570197_at		---	BC019872		1555003_at	retinoblastoma-like 1	RBL1	BC032247		200629_at	WARS	tryptophanyl-tRNA synthetase	Hs.497599///Hs.736264	7453
1570198_x_at		---	BC019872		1555004_a_at	retinoblastoma-like 1	RBL1	BC032247		200887_s_at	STAT1	signal transducer and activator of transcription 1, 91kDa	Hs.627802///Hs.743244	6772
200814_at	proteasome (prosome, macropain) activator subunit 1 (PA28 alpha)	PSME1	NM_006263		1555229_a_at	complement component 1, s subcomponent	C1S	BC007010		200904_at	HLA-E	major histocompatibility complex, class I, E	Hs.650174///Hs.743679	3133
200887_s_at	signal transducer and activator of transcription 1, 91kDa	STAT1	NM_007315		1555306_a_at	endothelin converting enzyme 2	ECE2	AF521189		200905_x_at	HLA-E	major histocompatibility complex, class I, E	Hs.650174///Hs.743679	3133
200904_at	major histocompatibility complex, class I, E	HLA-E	X56841		1555464_at	interferon induced with helicase C domain 1	IFIH1	BC046208		200923_at	LGALS3BP	lectin, galactoside-binding, soluble, 3 binding protein	Hs.514535	3959
200905_x_at	major histocompatibility complex, class I, E	HLA-E	NM_005516		1555632_at	phosphoinositide-3-kinase interacting protein 1	PIK3IP1	AF528079		200986_at	SERPING1	serpin peptidase inhibitor, clade G (C1 inhibitor), member 1	Hs.384598///Hs.706637	710
200923_at	lectin, galactoside-binding, soluble, 3 binding protein	LGALS3BP	NM_005567		1555759_a_at	chemokine (C-C motif) ligand 5	CCL5	AF043341		201042_at	TGM2	transglutaminase 2 (C polypeptide, protein-glutamine-gamma-glutamyltransferase)	Hs.517033	7052
200986_at	serpin peptidase inhibitor, clade G (C1 inhibitor), member 1	SERPING1	NM_000062		1559036_at	complement component 4A (Rodgers blood group) /// complement component 4B (Chido blood group) /// complement component 4B (Chido blood group), copy 2	C4A /// C4B /// C4B_2	AL041078		201137_s_at	HLA-DPB1	major histocompatibility complex, class II, DP beta 1	Hs.485130	3115
201641_at	bone marrow stromal cell antigen 2	BST2	NM_004335		1559263_s_at	zinc finger CCCH-type containing 12D	ZC3H12D	BG397809		201422_at	IFI30///PIK3R2	interferon, gamma-inducible protein 30///phosphoinositide-3-kinase, regulatory subunit 2 (beta)	Hs.14623///Hs.708970	5296///10437
201891_s_at	beta-2-microglobulin	B2M	NM_004048		1559307_s_at	retinoblastoma-like 1	RBL1	BG387892		201601_x_at	IFITM1///IFITM2	interferon induced transmembrane protein 1///interferon induced transmembrane protein 2	Hs.458414	8519///10581
202659_at	proteasome (prosome, macropain) subunit, beta type, 10	PSMB10	NM_002801		1559882_at	SAM domain and HD domain 1	SAMHD1	AF147427		201641_at	BST2	bone marrow stromal cell antigen 2	Hs.118110	684
202748_at	guanylate binding protein 2	GBP2	NM_004120		1559883_s_at	SAM domain and HD domain 1	SAMHD1	AF147427		201645_at	TNC	tenascin C	Hs.143250///Hs.684865	3371
203052_at	complement component 2	C2	NM_000063		1561336_at	deoxyribonuclease I-like 3	DNASE1L3	CA449306		201649_at	UBE2L6	ubiquitin-conjugating enzyme E2L 6	Hs.425777///Hs.623506	9246
203290_at	major histocompatibility complex, class II, DQ alpha 1	HLA-DQA1	NM_002122		1562338_at	membrane-associated ring finger (C3HC4) 1, E3 ubiquitin protein ligase	MARCH1	BQ718095		201762_s_at	PSME2	proteasome (prosome, macropain) activator subunit 2 (PA28 beta)	Hs.434081///Hs.512410///Hs.558764///Hs.709143	5721
203915_at	chemokine (C-X-C motif) ligand 9	CXCL9	NM_002416		1563659_at	HECT and RLD domain containing E3 ubiquitin protein ligase family member 6	HERC6	AL832670		202086_at	MX1	myxovirus (influenza virus) resistance 1, interferon-inducible protein p78 (mouse)	Hs.517307///Hs.679475	4599
203932_at	major histocompatibility complex, class II, DM beta	HLA-DMB	NM_002118		1564736_a_at	caspase 12	CASP12	AF486845		202193_at	LIMK2	LIM domain kinase 2	Hs.474596///Hs.648392	3985
204279_at	proteasome (prosome, macropain) subunit, beta type, 9	PSMB9	NM_002800		1569675_at	uncharacterized LOC101928620 /// POU class 2 associating factor 1	LOC101928620 /// POU2AF1	BC022056		202269_x_at	GBP1	guanylate binding protein 1, interferon-inducible	Hs.443527///Hs.62661	2633
204533_at	chemokine (C-X-C motif) ligand 10	CXCL10	NM_001565		1569699_at	adenylate kinase 7	AK7	BC023986		202270_at	GBP1	guanylate binding protein 1, interferon-inducible	Hs.62661	2633
204670_x_at	major histocompatibility complex, class II, DQ beta 1	HLA-DRB3	NM_002125		1569700_s_at	adenylate kinase 7	AK7	BC023986		202307_s_at	TAP1	transporter 1, ATP-binding cassette, sub-family B (MDR/TAP)	Hs.352018///Hs.731555	6890
205890_s_at	gamma-aminobutyric acid (GABA) B receptor, 1 /// ubiquitin D	GABBR1 /// UBD	NM_006398		1569773_at	ATPase, aminophospholipid transporter (APLT), class I, type 8A, member 1	ATP8A1	BC020943		202411_at	IFI27	interferon, alpha-inducible protein 27	Hs.532634///Hs.670794	3429
208306_x_at	major histocompatibility complex, class II, DQ beta 2	HLA-DRB3	NM_021983		200628_s_at	tryptophanyl-tRNA synthetase	WARS	M61715		202430_s_at	PLSCR1	phospholipid scramblase 1	Hs.130759///Hs.595419	5359
208436_s_at	interferon regulatory factor 7	IRF7	NM_004030		200629_at	tryptophanyl-tRNA synthetase	WARS	NM_004184		202510_s_at	TNFAIP2	tumor necrosis factor, alpha-induced protein 2	Hs.525607///Hs.660676///Hs.720660	7127
208812_x_at	major histocompatibility complex, class I, B	HLA-C	BC004489		200887_s_at	signal transducer and activator of transcription 1, 91kDa	STAT1	NM_007315		202531_at	IRF1	interferon regulatory factor 1	Hs.436061///Hs.665110///Hs.672951	3659
208829_at	TAP binding protein (tapasin)	TAPBP	AF029750		201037_at	phosphofructokinase, platelet	PFKP	NM_002627		202637_s_at	ICAM1	intercellular adhesion molecule 1	Hs.643447	3383
208894_at	major histocompatibility complex, class II, DR alpha	HLA-DRA	M60334		201340_s_at	ectodermal-neural cortex 1 (with BTB domain)	ENC1	AF010314		202638_s_at	ICAM1	intercellular adhesion molecule 1	Hs.643447	3383
209040_s_at	proteasome (prosome, macropain) subunit, beta type, 8	PSMB8	U17496		201341_at	ectodermal-neural cortex 1 (with BTB domain)	ENC1	NM_003633		202659_at	PSMB10	proteasome (prosome, macropain) subunit, beta type, 10	Hs.9661	5699
209312_x_at	major histocompatibility complex, class II, DQ beta 1 /// major histocompatibility complex, class II, DR beta 1 /// major histocompatibility complex, class II, DR beta 4 /// major histocompatibility complex, class II, DR beta 5 /// HLA class II histocompatibility antigen, DRB1-10 beta chain-like /// HLA class II histocompatibility antigen, DQ beta 1 chain-like	HLA-DQB1 /// HLA-DRB1 /// HLA-DRB4 /// HLA-DRB5 /// LOC100996809 /// LOC101060835	U65585		201487_at	cathepsin C	CTSC	NM_001814		202672_s_at	ATF3	activating transcription factor 3	Hs.460	467
209480_at	major histocompatibility complex, class II, DQ beta 1	HLA-DQB1	M16276		201649_at	ubiquitin-conjugating enzyme E2L 6	UBE2L6	NM_004223		202687_s_at	TNFSF10	tumor necrosis factor (ligand) superfamily, member 10	Hs.478275///Hs.619712	8743
209581_at	phospholipase A2, group XVI	PLA2G16	BC001387		201695_s_at	purine nucleoside phosphorylase	PNP	NM_000270		202688_at	TNFSF10	tumor necrosis factor (ligand) superfamily, member 10	Hs.478275///Hs.619712	8743
209619_at	CD74 molecule, major histocompatibility complex, class II invariant chain	CD74	K01144		201786_s_at	adenosine deaminase, RNA-specific	ADAR	NM_001111		202748_at	GBP2	guanylate binding protein 2, interferon-inducible	Hs.386567	2634
209701_at	endoplasmic reticulum aminopeptidase 1	ERAP1	D16217		202128_at	apoptosis resistant E3 ubiquitin protein ligase 1	AREL1	NM_014821		202760_s_at	AKAP2///PALM2-AKAP2	A kinase (PRKA) anchor protein 2///PALM2-AKAP2 readthrough	Hs.591908///Hs.604711///Hs.733138	11217///445815
209788_s_at	endoplasmic reticulum aminopeptidase 1	ERAP1	AF183569		202531_at	interferon regulatory factor 1	IRF1	NM_002198		202869_at	OAS1	2'-5'-oligoadenylate synthetase 1, 40/46kDa	Hs.524760	4938
209823_x_at	major histocompatibility complex, class II, DQ beta 1 /// HLA class II histocompatibility antigen, DQ beta 1 chain-like	HLA-DQB1 /// LOC101060835	M17955		202687_s_at	tumor necrosis factor (ligand) superfamily, member 10	TNFSF10	U57059		202901_x_at	CTSS	cathepsin S	Hs.181301	1520
209969_s_at	signal transducer and activator of transcription 1, 91kDa	STAT1	BC002704		202688_at	tumor necrosis factor (ligand) superfamily, member 10	TNFSF10	NM_003810		202902_s_at	CTSS	cathepsin S	Hs.181301	1520
210294_at	TAP binding protein (tapasin)	TAPBP	AF067286		202794_at	inositol polyphosphate-1-phosphatase	INPP1	NM_002194		202953_at	C1QB	complement component 1, q subcomponent, B chain	Hs.8986	713
210301_at	xanthine dehydrogenase	XDH	U06117		202837_at	TRAF-type zinc finger domain containing 1	TRAFD1	NM_006700		202975_s_at	RHOBTB3	Rho-related BTB domain containing 3	Hs.445030///Hs.657485///Hs.674238///Hs.685229///Hs.705638	22836
210385_s_at	endoplasmic reticulum aminopeptidase 1	ERAP1	AF106037		202869_at	2'-5'-oligoadenylate synthetase 1, 40/46kDa	OAS1	NM_016816		202986_at	ARNT2	aryl-hydrocarbon receptor nuclear translocator 2	Hs.459070///Hs.610210	9915
210747_at	major histocompatibility complex, class II, DQ beta 1	HLA-DQB1	M24364		203153_at	interferon-induced protein with tetratricopeptide repeats 1	IFIT1	NM_001548		203052_at	C2	complement component 2	Hs.408903	717
210982_s_at	major histocompatibility complex, class II, DR alpha	HLA-DRA	M60333		203234_at	uridine phosphorylase 1	UPP1	NM_003364		203153_at	IFIT1	interferon-induced protein with tetratricopeptide repeats 1	Hs.20315	3434
211654_x_at	major histocompatibility complex, class II, DQ beta 1	HLA-DQB1	M17565		203281_s_at	microRNA 5193 /// ubiquitin-like modifier activating enzyme 7	MIR5193 /// UBA7	NM_003335		203236_s_at	LGALS9	lectin, galactoside-binding, soluble, 9	Hs.81337	3965
211656_x_at	major histocompatibility complex, class II, DQ beta 1 /// HLA class II histocompatibility antigen, DQ beta 1 chain-like	HLA-DQB1 /// LOC101060835	M32577		203868_s_at	vascular cell adhesion molecule 1	VCAM1	NM_001078		203276_at	LMNB1	lamin B1	Hs.89497	4001
211799_x_at	major histocompatibility complex, class I, B	HLA-C	U62824		203922_s_at	cytochrome b-245, beta polypeptide	CYBB	AI308863		203281_s_at	MIR5193///UBA7	microRNA 5193///ubiquitin-like modifier activating enzyme 7	Hs.16695	7318///100847079
212067_s_at	complement component 1, r subcomponent	C1R	AL573058		203923_s_at	cytochrome b-245, beta polypeptide	CYBB	NM_000397		203596_s_at	IFIT5	interferon-induced protein with tetratricopeptide repeats 5	Hs.252839///Hs.633385	24138
212671_s_at	major histocompatibility complex, class II, DQ alpha 1 /// major histocompatibility complex, class II, DQ alpha 2 /// HLA class II histocompatibility antigen, DQ alpha 1 chain-like	HLA-DQA1 /// HLA-DQA2 /// LOC100509457	BG397856		204006_s_at	Fc fragment of IgG, low affinity IIIa, receptor (CD16a) /// Fc fragment of IgG, low affinity IIIb, receptor (CD16b)	FCGR3A /// FCGR3B	NM_000570		203828_s_at	IL32	interleukin 32	Hs.943	9235
212998_x_at	major histocompatibility complex, class II, DQ beta 1 /// HLA class II histocompatibility antigen, DQ beta 1 chain-like	HLA-DQB1 /// LOC101060835	AI583173		204007_at	Fc fragment of IgG, low affinity IIIb, receptor (CD16b)	FCGR3B	J04162		203882_at	IRF9	interferon regulatory factor 9	Hs.1706///Hs.613111	10379
212999_x_at	major histocompatibility complex, class II, DQ beta 1 /// HLA class II histocompatibility antigen, DQ beta 1 chain-like	HLA-DQB1 /// LOC101060835	AW276186		204057_at	interferon regulatory factor 8	IRF8	AI073984		203915_at	CXCL9	chemokine (C-X-C motif) ligand 9	Hs.77367	4283
213831_at	major histocompatibility complex, class II, DQ alpha 1 /// HLA class II histocompatibility antigen, DQ alpha 1 chain-like	HLA-DQA1 /// LOC100509457	X00452		204160_s_at	ectonucleotide pyrophosphatase/phosphodiesterase 4 (putative)	ENPP4	AW194947		203932_at	HLA-DMB	major histocompatibility complex, class II, DM beta	Hs.351279///Hs.601376///Hs.614506	3109
213932_x_at	major histocompatibility complex, class I, A	HLA-A	AI923492		204161_s_at	ectonucleotide pyrophosphatase/phosphodiesterase 4 (putative)	ENPP4	NM_014936		203973_s_at	CEBPD	CCAAT/enhancer binding protein (C/EBP), delta	Hs.440829///Hs.741546	1052
214012_at	endoplasmic reticulum aminopeptidase 1	ERAP1	BE551138		204211_x_at	eukaryotic translation initiation factor 2-alpha kinase 2	EIF2AK2	NM_002759		204057_at	IRF8	interferon regulatory factor 8	Hs.137427	3394
214034_at	endoplasmic reticulum aminopeptidase 1	ERAP1	AB011097		204213_at	polymeric immunoglobulin receptor	PIGR	NM_002644		204070_at	RARRES3	retinoic acid receptor responder (tazarotene induced) 3	Hs.17466	5920
214459_x_at	major histocompatibility complex, class I, B	HLA-C	M12679		204502_at	SAM domain and HD domain 1	SAMHD1	NM_015474		204205_at	APOBEC3G	apolipoprotein B mRNA editing enzyme, catalytic polypeptide-like 3G	Hs.660143	60489
215193_x_at	major histocompatibility complex, class II, DQ beta 1 /// major histocompatibility complex, class II, DR beta 1 /// major histocompatibility complex, class II, DR beta 3 /// major histocompatibility complex, class II, DR beta 4 /// HLA class II histocompatibility antigen, DRB1-10 beta chain-like /// HLA class II histocompatibility antigen, DQ beta 1 chain-like	HLA-DQB1 /// HLA-DRB1 /// HLA-DRB3 /// HLA-DRB4 /// LOC100996809 /// LOC101060835	AJ297586		204529_s_at	thymocyte selection-associated high mobility group box	TOX	AI961231		204224_s_at	GCH1	GTP cyclohydrolase 1	Hs.604206///Hs.717419///Hs.86724	2643
215313_x_at	major histocompatibility complex, class I, A	HLA-A	AA573862		204530_s_at	thymocyte selection-associated high mobility group box	TOX	NM_014729		204279_at	PSMB9	proteasome (prosome, macropain) subunit, beta type, 9	Hs.606560///Hs.654585	5698
215536_at	major histocompatibility complex, class II, DQ beta 2	HLA-DQB2	X87344		204563_at	selectin L	SELL	NM_000655		204285_s_at	PMAIP1	phorbol-12-myristate-13-acetate-induced protein 1	Hs.622958///Hs.96	5366
216231_s_at	beta-2-microglobulin	B2M	AW188940		204655_at	chemokine (C-C motif) ligand 5	CCL5	NM_002985		204286_s_at	PMAIP1	phorbol-12-myristate-13-acetate-induced protein 1	Hs.622958///Hs.96	5366
216526_x_at	major histocompatibility complex, class I, B	HLA-C	AK024836		204747_at	interferon-induced protein with tetratricopeptide repeats 3	IFIT3	NM_001549		204363_at	F3	coagulation factor III (thromboplastin, tissue factor)	Hs.62192	2152
217436_x_at	major histocompatibility complex, class I, J (pseudogene)	HLA-J; CDA12; D6S203; HLA-59; HLA-CDA12	M80469		204769_s_at	transporter 2, ATP-binding cassette, sub-family B (MDR/TAP)	TAP2	M74447		204415_at	IFI6	interferon, alpha-inducible protein 6	Hs.523847	2537
217456_x_at	major histocompatibility complex, class I, E	HLA-E	M31183		204770_at	transporter 2, ATP-binding cassette, sub-family B (MDR/TAP)	TAP2	NM_000544		204430_s_at	SLC2A5	solute carrier family 2 (facilitated glucose/fructose transporter), member 5	Hs.530003	6518
217478_s_at	major histocompatibility complex, class II, DM alpha	HLA-DMA	X76775		204804_at	tripartite motif containing 21	TRIM21	NM_003141		204439_at	IFI44L	interferon-induced protein 44-like	Hs.389724///Hs.671157///Hs.744169///Hs.744918	10964
217502_at	interferon-induced protein with tetratricopeptide repeats 2	IFIT2	BE888744		205029_s_at	fatty acid binding protein 7, brain	FABP7	NM_001446		204464_s_at	EDNRA	endothelin receptor type A	Hs.183713	1909
219323_s_at	interleukin 18 binding protein	IL18BP	NM_005699		205030_at	fatty acid binding protein 7, brain	FABP7	NM_001446		204502_at	SAMHD1	SAM domain and HD domain 1	Hs.580681	25939
219352_at	HECT and RLD domain containing E3 ubiquitin protein ligase family member 6	HERC6	NM_017912		205101_at	class II, major histocompatibility complex, transactivator	CIITA	NM_000246		204533_at	CXCL10	chemokine (C-X-C motif) ligand 10	Hs.632586	3627
220626_at	serpin peptidase inhibitor, clade A (alpha-1 antiproteinase, antitrypsin), member 10	SERPINA10	NM_016186		205126_at	vaccinia related kinase 2	VRK2	NM_006296		204670_x_at	HLA-DRB1///HLA-DRB4///LOC100507709///LOC100507714	major histocompatibility complex, class II, DR beta 1///major histocompatibility complex, class II, DR beta 4///HLA class II histocompatibility antigen, DRB1-7 beta chain-like///HLA class II histocompatibility antigen, DRB1-7 beta chain-like	Hs.534322///Hs.696211///Hs.744544	3123///3126///100507709///100507714
221491_x_at	major histocompatibility complex, class II, DQ beta 1 /// major histocompatibility complex, class II, DR beta 1 /// major histocompatibility complex, class II, DR beta 3 /// major histocompatibility complex, class II, DR beta 4 /// major histocompatibility complex, class II, DR beta 5 /// major histocompatibility complex, class II, DR beta 6 (pseudogene) /// HLA class II histocompatibility antige…	HLA-DQB1 /// HLA-DRB1 /// HLA-DRB3 /// HLA-DRB4 /// HLA-DRB5 /// HLA-DRB6 /// LOC100996809 /// LOC101060835	AA807056		205153_s_at	CD40 molecule, TNF receptor superfamily member 5	CD40	NM_001250		204698_at	ISG20	interferon stimulated exonuclease gene 20kDa	Hs.459265	3669
222868_s_at	interleukin 18 binding protein	IL18BP	AI521549		205170_at	signal transducer and activator of transcription 2, 113kDa	STAT2	NM_005419		204747_at	IFIT3	interferon-induced protein with tetratricopeptide repeats 3	Hs.744072	3437
224283_x_at	interleukin 18 binding protein	IL18BP	AF215907		205267_at	uncharacterized LOC101928620 /// POU class 2 associating factor 1	LOC101928620 /// POU2AF1	NM_006235		204761_at	USP6NL	USP6 N-terminal like	Hs.498661///Hs.618487	9712
224701_at	poly (ADP-ribose) polymerase family, member 14	PARP14	AA056548		205296_at	retinoblastoma-like 1	RBL1	AL365505		204770_at	TAP2	transporter 2, ATP-binding cassette, sub-family B (MDR/TAP)	Hs.502	6891
226757_at	interferon-induced protein with tetratricopeptide repeats 2	IFIT2	AA131041		205483_s_at	ISG15 ubiquitin-like modifier	ISG15	NM_005101		204804_at	TRIM21	tripartite motif containing 21	Hs.532357///Hs.713429	6737
226818_at	deltex 4, E3 ubiquitin ligase	DTX4	T64884		205552_s_at	2'-5'-oligoadenylate synthetase 1, 40/46kDa	OAS1	NM_002534		204806_x_at	HLA-F	major histocompatibility complex, class I, F	Hs.519972	3134
226841_at	deltex 4, E3 ubiquitin ligase	DTX4	BF590697		205554_s_at	deoxyribonuclease I-like 3	DNASE1L3	NM_004944		204820_s_at	BTN3A2///BTN3A3	butyrophilin, subfamily 3, member A2///butyrophilin, subfamily 3, member A3	Hs.167741///Hs.376046///Hs.718089	10384///11118
230172_at		FAM14B	AL039706		205660_at	2'-5'-oligoadenylate synthetase-like	OASL	NM_003733		204821_at	BTN3A3	butyrophilin, subfamily 3, member A3	Hs.167741	10384
232311_at	beta-2-microglobulin	B2M	AU147899		205671_s_at	major histocompatibility complex, class II, DO beta	HLA-DOB	NM_002120		204858_s_at	TYMP	thymidine phosphorylase	Hs.180903///Hs.685254	1890
232375_at	major histocompatibility complex, class II, DQ alpha 1	HLA-DQA1	AI539443		205685_at	CD86 molecule	CD86	BG236280		204929_s_at	VAMP5	vesicle-associated membrane protein 5	Hs.534373	10791
232610_at	poly (ADP-ribose) polymerase family, member 1	PARP14	AI220157		205686_s_at	CD86 molecule	CD86	NM_006889		204972_at	OAS2	2'-5'-oligoadenylate synthetase 2, 69/71kDa	Hs.414332	4939
235110_at	phospholipase A2, group XVI	PLA2G16	BG539238		205715_at	bone marrow stromal cell antigen 1	BST1	NM_004334		205126_at	VRK2	vaccinia related kinase 2	Hs.715298///Hs.744058	7444
235157_at		---	AW297731		205859_at	lymphocyte antigen 86	LY86	NM_004271		205153_s_at	CD40	CD40 molecule, TNF receptor superfamily member 5	Hs.472860	958
235175_at	guanylate binding protein 4	GBP4	BG260886		205884_at	integrin, alpha 4 (antigen CD49D, alpha 4 subunit of VLA-4 receptor)	ITGA4	NM_000885		205220_at	HCAR3	hydroxycarboxylic acid receptor 3	Hs.458425	8843
235574_at	guanylate binding protein 4	GBP4	AW392952		205885_s_at	integrin, alpha 4 (antigen CD49D, alpha 4 subunit of VLA-4 receptor)	ITGA4	L12002		205476_at	CCL20	chemokine (C-C motif) ligand 20	Hs.75498	6364
236203_at	major histocompatibility complex, class II, DQ alpha 1	HLA-DQA1	AI377755		205936_s_at	hexokinase 3 (white cell)	HK3	NM_002115		205483_s_at	ISG15	ISG15 ubiquitin-like modifier	Hs.458485	9636
237826_at		---	BE220308		206133_at	XIAP associated factor 1	XAF1	NM_017523		205488_at	GZMA	granzyme A (granzyme 1, cytotoxic T-lymphocyte-associated serine esterase 3)	Hs.90708	3001
238487_at	guanine nucleotide binding protein-like 1	GNL1	BE166476		206271_at	toll-like receptor 3	TLR3	NM_003265		205552_s_at	OAS1	2'-5'-oligoadenylate synthetase 1, 40/46kDa	Hs.524760	4938
238900_at	major histocompatibility complex, class II, DR beta 1	HLA-DRB1	BE669692		206295_at	interleukin 18	IL18	NM_001562		205692_s_at	CD38	CD38 molecule	Hs.479214///Hs.735022	952
240182_at		---	AI276642		206332_s_at	interferon, gamma-inducible protein 16	IFI16	NM_005531		205768_s_at	SLC27A2	solute carrier family 27 (fatty acid transporter), member 2	Hs.11729	11001
241849_at		---	BE674703		206637_at	purinergic receptor P2Y, G-protein coupled, 14	P2RY14	NM_014879		205769_at	SLC27A2	solute carrier family 27 (fatty acid transporter), member 2	Hs.11729	11001
241994_at	xanthine dehydrogenase	XDH	BG260086		206687_s_at	protein tyrosine phosphatase, non-receptor type 6	PTPN6	NM_002831		205842_s_at	JAK2	Janus kinase 2	Hs.656213	3717
242907_at	guanylate binding protein 2	GBP2	BF509371		206728_at	endothelin converting enzyme 2	ECE2	NM_014693		205890_s_at	GABBR1///UBD	gamma-aminobutyric acid (GABA) B receptor, 1///ubiquitin D	Hs.167017///Hs.44532///Hs.744370	2550///10537
					207181_s_at	caspase 7, apoptosis-related cysteine peptidase	CASP7	NM_001227		205923_at	RELN	reelin	Hs.606291///Hs.655654	5649
					207445_s_at	chemokine (C-C motif) receptor 9	CCR9	AF145439		205992_s_at	IL15	interleukin 15	Hs.168132///Hs.602618///Hs.713818///Hs.735901	3600
					207571_x_at	thymocyte selection associated family member 2	THEMIS2	NM_004848		206011_at	CASP1	caspase 1, apoptosis-related cysteine peptidase	Hs.2490	834
					207823_s_at	allograft inflammatory factor 1	AIF1	NM_004847		206025_s_at	TNFAIP6	tumor necrosis factor, alpha-induced protein 6	Hs.437322///Hs.615156	7130
					208018_s_at	HCK proto-oncogene, Src family tyrosine kinase	HCK	NM_002110		206026_s_at	TNFAIP6	tumor necrosis factor, alpha-induced protein 6	Hs.437322///Hs.615156	7130
					208071_s_at	leukocyte-associated immunoglobulin-like receptor 1	LAIR1	NM_021708		206058_at	SLC6A12	solute carrier family 6 (neurotransmitter transporter, betaine/GABA), member 12	Hs.437174	6539
					208092_s_at	family with sequence similarity 49, member A	FAM49A	NM_030797		206082_at	HCP5	HLA complex P5 (non-protein coding)	Hs.691948	10866
					208428_at	transporter 2, ATP-binding cassette, sub-family B (MDR/TAP)	TAP2	NM_018833		206133_at	XAF1	XIAP associated factor 1	Hs.441975	54739
					208451_s_at	complement component 4A (Rodgers blood group) /// complement component 4B (Chido blood group) /// complement component 4B (Chido blood group), copy 2	C4A /// C4B /// C4B_2	NM_000592		206247_at	MICB	MHC class I polypeptide-related sequence B	Hs.639203///Hs.731446	4277
					208534_s_at	ras GTPase-activating protein 4-like /// RAS p21 protein activator 4 /// RAS p21 protein activator 4B /// RAS p21 protein activator 4C, pseudogene	LOC102725198 /// RASA4 /// RASA4B /// RASA4CP	NM_006989		206392_s_at	RARRES1	retinoic acid receptor responder (tazarotene induced) 1	Hs.131269///Hs.708627	5918
					208747_s_at	complement component 1, s subcomponent	C1S	M18767		206637_at	P2RY14	purinergic receptor P2Y, G-protein coupled, 14	Hs.2465///Hs.678103	9934
					208965_s_at	interferon, gamma-inducible protein 16	IFI16	BG256677		206765_at	KCNJ2	potassium inwardly-rectifying channel, subfamily J, member 2	Hs.1547///Hs.597550	3759
					208966_x_at	interferon, gamma-inducible protein 16	IFI16	AF208043		207375_s_at	IL15RA	interleukin 15 receptor, alpha	Hs.445124	3601
					209354_at	tumor necrosis factor receptor superfamily, member 14	TNFRSF14	BC002794		207542_s_at	AQP1	aquaporin 1 (Colton blood group)	Hs.704201///Hs.76152	358
					209417_s_at	interferon-induced protein 35	IFI35	BC001356		208012_x_at	SP110	SP110 nuclear body protein	Hs.145150///Hs.574783///Hs.601987	3431
					209496_at	retinoic acid receptor responder (tazarotene induced) 2	RARRES2	BC000069		208306_x_at	HLA-DRB1///LOC100507709///LOC100507714	major histocompatibility complex, class II, DR beta 1///HLA class II histocompatibility antigen, DRB1-7 beta chain-like///HLA class II histocompatibility antigen, DRB1-7 beta chain-like	Hs.696211///Hs.744544	3123///100507709///100507714
					209683_at	family with sequence similarity 49, member A	FAM49A	AA243659		208392_x_at	SP110	SP110 nuclear body protein	Hs.145150///Hs.574783///Hs.601987	3431
					209722_s_at	serpin peptidase inhibitor, clade B (ovalbumin), member 9	SERPINB9	L40378		208451_s_at	C4A///C4B///C4B_2	complement component 4A (Rodgers blood group)///complement component 4B (Chido blood group)///complement component 4B (Chido blood group), copy 2	Hs.534847///Hs.720022	720///721///100293534
					209723_at	serpin peptidase inhibitor, clade B (ovalbumin), member 9	SERPINB9	BC002538		208607_s_at	SAA1///SAA2///SAA2-SAA4	serum amyloid A1///serum amyloid A2///SAA2-SAA4 readthrough	Hs.632144///Hs.731376	6288///6289///100528017
					209901_x_at	allograft inflammatory factor 1	AIF1	U19713		208729_x_at	HLA-B	major histocompatibility complex, class I, B	Hs.737838///Hs.77961	3106
					209940_at	poly (ADP-ribose) polymerase family, member 3	PARP3	AF083068		208747_s_at	C1S	complement component 1, s subcomponent	Hs.458355	716
					209969_s_at	signal transducer and activator of transcription 1, 91kDa	STAT1	BC002704		208812_x_at	HLA-C	major histocompatibility complex, class I, C	Hs.732433///Hs.743218	3107
					210072_at	chemokine (C-C motif) ligand 19	CCL19	U88321		208894_at	HLA-DRA	major histocompatibility complex, class II, DR alpha	Hs.520048///Hs.601001	3122
					210192_at	ATPase, aminophospholipid transporter (APLT), class I, type 8A, member 1	ATP8A1	AB013452		209035_at	MDK	midkine (neurite growth-promoting factor 2)	Hs.82045	4192
					210644_s_at	leukocyte-associated immunoglobulin-like receptor 1	LAIR1	AF109683		209040_s_at	PSMB8	proteasome (prosome, macropain) subunit, beta type, 8	Hs.180062	5696
					210705_s_at	tripartite motif containing 5	TRIM5	AF220028		209047_at	AQP1	aquaporin 1 (Colton blood group)	Hs.704201///Hs.76152	358
					210785_s_at	thymocyte selection associated family member 2	THEMIS2	AB035482		209074_s_at	FAM107A///LOC101059937	family with sequence similarity 107, member A///uncharacterized LOC101059937	Hs.506357///Hs.729396	11170///101059937
					210797_s_at	2'-5'-oligoadenylate synthetase-like	OASL	AF063612		209140_x_at	HLA-B	major histocompatibility complex, class I, B	Hs.737838///Hs.77961	3106
					210895_s_at	CD86 molecule	CD86	L25259		209312_x_at	HLA-DRB1///HLA-DRB4///HLA-DRB5///LOC100507709///LOC100507714	major histocompatibility complex, class II, DR beta 1///major histocompatibility complex, class II, DR beta 4///major histocompatibility complex, class II, DR beta 5///HLA class II histocompatibility antigen, DRB1-7 beta chain-like///HLA class II histocompatibility antigen, DRB1-7 beta chain-like	Hs.534322///Hs.696211///Hs.744544	3123///3126///3127///100507709///100507714
					210925_at	class II, major histocompatibility complex, transactivator	CIITA	U18288		209417_s_at	IFI35	interferon-induced protein 35	Hs.604861///Hs.632258	3430
					211434_s_at	chemokine (C-C motif) receptor-like 2	CCRL2	AF015524		209480_at	HLA-DQB1	major histocompatibility complex, class II, DQ beta 1	Hs.409934	3119
					211884_s_at	class II, major histocompatibility complex, transactivator	CIITA	U31931		209545_s_at	RIPK2	receptor-interacting serine-threonine kinase 2	Hs.103755	8767
					212607_at	v-akt murine thymoma viral oncogene homolog 3	AKT3	N32526		209546_s_at	APOL1	apolipoprotein L, 1	Hs.114309	8542
					212609_s_at	v-akt murine thymoma viral oncogene homolog 3	AKT3	U79271		209619_at	CD74	CD74 molecule, major histocompatibility complex, class II invariant chain	Hs.436568	972
					212706_at	uncharacterized LOC102724229 /// RAS p21 protein activator 4 /// RAS p21 protein activator 4B	LOC102724229 /// RASA4 /// RASA4B	AB011110		209728_at	HLA-DRB4	major histocompatibility complex, class II, DR beta 4	Hs.696211	3126
					212707_s_at	ras GTPase-activating protein 4-like /// RAS p21 protein activator 4 /// RAS p21 protein activator 4B /// RAS p21 protein activator 4C, pseudogene	LOC102725198 /// RASA4 /// RASA4B /// RASA4CP	AI738591		209761_s_at	SP110	SP110 nuclear body protein	Hs.145150///Hs.574783///Hs.601987	3431
					212925_at	mitotic spindle positioning	MISP	AA143765		209762_x_at	SP110	SP110 nuclear body protein	Hs.145150///Hs.574783///Hs.601987	3431
					213038_at	ring finger protein 19B	RNF19B	AL031602		209770_at	BTN3A1	butyrophilin, subfamily 3, member A1	Hs.191510///Hs.628564	11119
					213051_at	zinc finger CCCH-type, antiviral 1	ZC3HAV1	AI133727		209774_x_at	CXCL2	chemokine (C-X-C motif) ligand 2	Hs.719458///Hs.75765	2920
					213095_x_at	allograft inflammatory factor 1	AIF1	AF299327		209823_x_at	HLA-DQB1///LOC101060835	major histocompatibility complex, class II, DQ beta 1///HLA class II histocompatibility antigen, DQ beta 1 chain-like	Hs.409934///Hs.560366///Hs.697180///Hs.697652	3119///101060835
					213106_at	ATPase, aminophospholipid transporter (APLT), class I, type 8A, member 1	ATP8A1	AI769688		209846_s_at	BTN3A2	butyrophilin, subfamily 3, member A2	Hs.376046///Hs.718089	11118
					213294_at	eukaryotic translation initiation factor 2-alpha kinase 2	EIF2AK2	AV755522		209969_s_at	STAT1	signal transducer and activator of transcription 1, 91kDa	Hs.627802///Hs.743244	6772
					213309_at	phospholipase C-like 2	PLCL2	AL117515		209970_x_at	CASP1	caspase 1, apoptosis-related cysteine peptidase	Hs.2490	834
					213416_at	integrin, alpha 4 (antigen CD49D, alpha 4 subunit of VLA-4 receptor)	ITGA4	BG532690		210001_s_at	SOCS1	suppressor of cytokine signaling 1	Hs.50640	8651
					213566_at	ribonuclease, RNase A family, k6	RNASE6	NM_005615		210029_at	IDO1	indoleamine 2,3-dioxygenase 1	Hs.738619///Hs.840	3620
					213716_s_at	secreted and transmembrane 1	SECTM1	BF939675		210163_at	CXCL11	chemokine (C-X-C motif) ligand 11	Hs.632592	6373
					213797_at	radical S-adenosyl methionine domain containing 2	RSAD2	AI337069		210657_s_at	2004-09-01	septin 4	Hs.287518///Hs.711299	5414
					213932_x_at	major histocompatibility complex, class I, A	HLA-A	AI923492		210982_s_at	HLA-DRA	major histocompatibility complex, class II, DR alpha	Hs.520048///Hs.601001	3122
					214059_at	interferon-induced protein 44	IFI44	BE049439		211122_s_at	CXCL11	chemokine (C-X-C motif) ligand 11	Hs.632592	6373
					214329_x_at	tumor necrosis factor (ligand) superfamily, member 10	TNFSF10	AW474434		211302_s_at	PDE4B	phosphodiesterase 4B, cAMP-specific	Hs.198072///Hs.619276	5142
					214428_x_at	complement component 4A (Rodgers blood group) /// complement component 4B (Chido blood group) /// complement component 4B (Chido blood group), copy 2	C4A /// C4B /// C4B_2	K02403		211366_x_at	CASP1	caspase 1, apoptosis-related cysteine peptidase	Hs.2490	834
					214453_s_at	interferon-induced protein 44	IFI44	NM_006417		211367_s_at	CASP1	caspase 1, apoptosis-related cysteine peptidase	Hs.2490	834
					214765_s_at	N-acylethanolamine acid amidase	NAAA	AK024677		211368_s_at	CASP1	caspase 1, apoptosis-related cysteine peptidase	Hs.2490	834
					215051_x_at	allograft inflammatory factor 1	AIF1	BF213829		211528_x_at	HLA-G	major histocompatibility complex, class I, G	Hs.512152	3135
					215178_x_at	N-acylethanolamine acid amidase	NAAA	AV724215		211529_x_at	HLA-G	major histocompatibility complex, class I, G	Hs.512152	3135
					215313_x_at	major histocompatibility complex, class I, A	HLA-A	AA573862		211530_x_at	HLA-G	major histocompatibility complex, class I, G	Hs.512152	3135
					215346_at	CD40 molecule, TNF receptor superfamily member 5	CD40	BF664114		211654_x_at	HLA-DQB1	major histocompatibility complex, class II, DQ beta 1	Hs.409934	3119
					216020_at	interferon induced with helicase C domain 1	IFIH1	AL080107		211656_x_at	HLA-DQB1///LOC101060835	major histocompatibility complex, class II, DQ beta 1///HLA class II histocompatibility antigen, DQ beta 1 chain-like	Hs.409934///Hs.560366///Hs.697180///Hs.697652	3119///101060835
					216192_at	fatty acid binding protein 7, brain	FABP7	AL512688		211799_x_at	HLA-C	major histocompatibility complex, class I, C	Hs.743218	3107
					216217_at	phospholipase C-like 2	PLCL2	AK023546		211911_x_at	HLA-B	major histocompatibility complex, class I, B	Hs.737838///Hs.743218///Hs.77961	3106
					216218_s_at	phospholipase C-like 2	PLCL2	AK023546		211990_at	HLA-DPA1	major histocompatibility complex, class II, DP alpha 1	Hs.347270///Hs.605256///Hs.623483///Hs.733124	3113
					216950_s_at	Fc fragment of IgG, high affinity Ia, receptor (CD64) /// Fc fragment of IgG, high affinity Ib, receptor (CD64) /// Fc fragment of IgG, high affinity Ic, receptor (CD64), pseudogene	FCGR1A /// FCGR1B /// FCGR1C	X14355		211991_s_at	HLA-DPA1	major histocompatibility complex, class II, DP alpha 1	Hs.347270///Hs.605256///Hs.623483///Hs.733124	3113
					216951_at	Fc fragment of IgG, high affinity Ia, receptor (CD64)	FCGR1A	X14355		212067_s_at	C1R	complement component 1, r subcomponent	Hs.524224///Hs.600829	715
					217192_s_at	PR domain containing 1, with ZNF domain	PRDM1	AL022067		212613_at	BTN3A2	butyrophilin, subfamily 3, member A2	Hs.376046///Hs.718089	11118
					217199_s_at	signal transducer and activator of transcription 2, 113kDa	STAT2	S81491		212671_s_at	HLA-DQA1///HLA-DQA2///LOC100509457	major histocompatibility complex, class II, DQ alpha 1///major histocompatibility complex, class II, DQ alpha 2///HLA class II histocompatibility antigen, DQ alpha 1 chain-like	Hs.387679///Hs.591798///Hs.625753///Hs.666607///Hs.676554	3117///3118///100509457
					217431_x_at	cytochrome b-245, beta polypeptide	CYBB	S67289		212724_at	RND3	Rho family GTPase 3	Hs.6838///Hs.713765///Hs.731629	390
					217848_s_at	pyrophosphatase (inorganic) 1	PPA1	NM_021129		212998_x_at	HLA-DQB1///LOC101060835	major histocompatibility complex, class II, DQ beta 1///HLA class II histocompatibility antigen, DQ beta 1 chain-like	Hs.409934///Hs.560366///Hs.697180///Hs.697652	3119///101060835
					218154_at	gasdermin D	GSDMD	NM_024736		213004_at	ANGPTL2	angiopoietin-like 2	Hs.653262	23452
					218404_at	sorting nexin 10	SNX10	NM_013322		213038_at	RNF19B	ring finger protein 19B	Hs.591504///Hs.602585	127544
					218459_at	torsin family 3, member A	TOR3A	NM_022371		213293_s_at	TRIM22	tripartite motif containing 22	Hs.501778///Hs.660856	10346
					218543_s_at	poly (ADP-ribose) polymerase family, member 12	PARP12	NM_022750		213375_s_at	N4BP2L1	NEDD4 binding protein 2-like 1	Hs.161220///Hs.630016///Hs.732118	90634
					218746_at	TAP binding protein-like	TAPBPL	NM_018009		213415_at	CLIC2	chloride intracellular channel 2	Hs.610573///Hs.655445	1193
					218747_s_at	TAP binding protein-like	TAPBPL	NM_018009		213537_at	HLA-DPA1	major histocompatibility complex, class II, DP alpha 1	Hs.347270///Hs.605256///Hs.623483///Hs.733124	3113
					218792_s_at	B-box and SPRY domain containing	BSPRY	NM_017688		213558_at	PCLO	piccolo presynaptic cytomatrix protein	Hs.12376	27445
					218960_at	transmembrane protease, serine 4	TMPRSS4	NM_016425		213716_s_at	SECTM1	secreted and transmembrane 1	Hs.558009	6398
					218986_s_at	DEAD (Asp-Glu-Ala-Asp) box polypeptide 60	DDX60	NM_017631		213831_at	HLA-DQA1///LOC100509457	major histocompatibility complex, class II, DQ alpha 1///HLA class II histocompatibility antigen, DQ alpha 1 chain-like	Hs.387679///Hs.625753///Hs.666607///Hs.676554	3117///100509457
					218999_at	transmembrane protein 140	TMEM140	NM_018295		214022_s_at	IFITM1	interferon induced transmembrane protein 1	Hs.458414	8519
					219209_at	interferon induced with helicase C domain 1	IFIH1	NM_022168		214038_at	CCL8	chemokine (C-C motif) ligand 8	Hs.271387///Hs.713001	6355
					219211_at	ubiquitin specific peptidase 18	USP18	NM_017414		214329_x_at	TNFSF10	tumor necrosis factor (ligand) superfamily, member 10	Hs.478275///Hs.619712	8743
					219352_at	HECT and RLD domain containing E3 ubiquitin protein ligase family member 6	HERC6	NM_017912		214428_x_at	C4A///C4B///C4B_2	complement component 4A (Rodgers blood group)///complement component 4B (Chido blood group)///complement component 4B (Chido blood group), copy 2	Hs.534847///Hs.720022	720///721///100293534
					219364_at	DEXH (Asp-Glu-X-His) box polypeptide 58	DHX58	NM_024119		214453_s_at	IFI44	interferon-induced protein 44	Hs.605995///Hs.82316	10561
					219385_at	SLAM family member 8	SLAMF8	NM_020125		214459_x_at	HLA-C	major histocompatibility complex, class I, C	Hs.732433///Hs.743218	3107
					219386_s_at	SLAM family member 8	SLAMF8	NM_020125		214511_x_at	FCGR1B	Fc fragment of IgG, high affinity Ib, receptor (CD64)	Hs.534956	2210
					219393_s_at	v-akt murine thymoma viral oncogene homolog 3	AKT3	NM_005465		214774_x_at	TOX3	TOX high mobility group box family member 3	Hs.460789///Hs.605733	27324
					219403_s_at	heparanase	HPSE	NM_006665		214791_at	SP140L	SP140 nuclear body protein-like	Hs.589661///Hs.630012	93349
					219574_at	membrane-associated ring finger (C3HC4) 1, E3 ubiquitin protein ligase	MARCH1	NM_017923		214995_s_at	APOBEC3F///APOBEC3G	apolipoprotein B mRNA editing enzyme, catalytic polypeptide-like 3F///apolipoprotein B mRNA editing enzyme, catalytic polypeptide-like 3G	Hs.659809///Hs.660143	60489///200316
					219684_at	receptor (chemosensory) transporter protein 4	RTP4	NM_022147		215108_x_at	TOX3	TOX high mobility group box family member 3	Hs.460789///Hs.605733	27324
					220069_at	tubulin, alpha 8	TUBA8	NM_018943		215177_s_at	ITGA6	integrin, alpha 6	Hs.133397///Hs.613769	3655
					220091_at	solute carrier family 2 (facilitated glucose transporter), member 6	SLC2A6	NM_017585		215193_x_at	HLA-DRB1///HLA-DRB3///HLA-DRB4///LOC100507709///LOC100507714	major histocompatibility complex, class II, DR beta 1///major histocompatibility complex, class II, DR beta 3///major histocompatibility complex, class II, DR beta 4///HLA class II histocompatibility antigen, DRB1-7 beta chain-like///HLA class II histocompatibility antigen, DRB1-7 beta chain-like	Hs.534322///Hs.696211///Hs.744544	3123///3125///3126///100507709///100507714
					220104_at	zinc finger CCCH-type, antiviral 1	ZC3HAV1	NM_020119		215223_s_at	LOC100129518///SOD2	uncharacterized LOC100129518///superoxide dismutase 2, mitochondrial	Hs.487046///Hs.712708	6648///100129518
					220315_at	poly (ADP-ribose) polymerase family, member 11	PARP11	NM_020367		215313_x_at	HLA-A	major histocompatibility complex, class I, A	Hs.181244///Hs.741569	3105
					221044_s_at	tripartite motif containing 34 /// TRIM6-TRIM34 readthrough	TRIM34 /// TRIM6-TRIM34	NM_021616		215346_at	CD40	CD40 molecule, TNF receptor superfamily member 5	Hs.472860	958
					221073_s_at	nucleotide-binding oligomerization domain containing 1	NOD1	NM_006092		215388_s_at	CFH///CFHR1	complement factor H///complement factor H-related 1	Hs.363396///Hs.575869	3075///3078
					221756_at	phosphoinositide-3-kinase interacting protein 1	PIK3IP1	AL540260		216048_s_at	RHOBTB3	Rho-related BTB domain containing 3	Hs.445030///Hs.657485///Hs.674238///Hs.685229///Hs.705638	22836
					221757_at	phosphoinositide-3-kinase interacting protein 1	PIK3IP1	BE042976		216526_x_at	HLA-C	major histocompatibility complex, class I, C	Hs.732433///Hs.743218	3107
					221816_s_at	PHD finger protein 11	PHF11	BF055474		216598_s_at	CCL2	chemokine (C-C motif) ligand 2	Hs.303649///Hs.595481	6347
					222292_at	CD40 molecule, TNF receptor superfamily member 5	CD40	AW298127		216623_x_at	TOX3	TOX high mobility group box family member 3	Hs.460789///Hs.605733	27324
					222746_s_at	B-box and SPRY domain containing	BSPRY	AJ276691		216841_s_at	LOC100129518///SOD2	uncharacterized LOC100129518///superoxide dismutase 2, mitochondrial	Hs.487046///Hs.712708	6648///100129518
					222880_at	v-akt murine thymoma viral oncogene homolog 3	AKT3	AF135794		216950_s_at	FCGR1A///FCGR1B///FCGR1C	Fc fragment of IgG, high affinity Ia, receptor (CD64)///Fc fragment of IgG, high affinity Ib, receptor (CD64)///Fc fragment of IgG, high affinity Ic, receptor (CD64), pseudogene	Hs.635062///Hs.734377///Hs.739894///Hs.77424	2209///2210///100132417
					222881_at	heparanase	HPSE	AF155510		217371_s_at	IL15	interleukin 15	Hs.168132///Hs.602618///Hs.713818///Hs.735901	3600
					223220_s_at	poly (ADP-ribose) polymerase family, member 9	PARP9	AF307338		217436_x_at	HLA-J	major histocompatibility complex, class I, J (pseudogene)	Hs.720762	3137
					223683_at	zinc finger, MYND-type containing 15	ZMYND15	AL136893		217478_s_at	HLA-DMA	major histocompatibility complex, class II, DM alpha	Hs.717533///Hs.728759	3108
					223830_s_at	tripartite motif containing 5	TRIM5	AF220026		217497_at	TYMP	thymidine phosphorylase	Hs.180903///Hs.685254	1890
					223834_at	CD274 molecule	CD274	AF233516		217933_s_at	LAP3	leucine aminopeptidase 3	Hs.570791	51056
					224175_s_at	tripartite motif containing 34 /// TRIM6-TRIM34 readthrough	TRIM34 /// TRIM6-TRIM34	AB039904		218322_s_at	ACSL5	acyl-CoA synthetase long-chain family member 5	Hs.11638	51703
					224190_x_at	nucleotide-binding oligomerization domain containing 1	NOD1	AF126484		218400_at	OAS3	2'-5'-oligoadenylate synthetase 3, 100kDa	Hs.528634///Hs.744211	4940
					224229_s_at	v-akt murine thymoma viral oncogene homolog 3	AKT3	AL117525		218541_s_at	C8orf4	chromosome 8 open reading frame 4	Hs.591849///Hs.744283	56892
					224701_at	poly (ADP-ribose) polymerase family, member 14	PARP14	AA056548		218543_s_at	PARP12	poly (ADP-ribose) polymerase family, member 12	Hs.12646///Hs.602306	64761
					225415_at	deltex 3 like, E3 ubiquitin ligase	DTX3L	AA577672		218746_at	TAPBPL	TAP binding protein-like	Hs.504597///Hs.682600	55080
					225634_at	zinc finger CCCH-type, antiviral 1	ZC3HAV1	BG533558		218747_s_at	TAPBPL	TAP binding protein-like	Hs.504597///Hs.682600	55080
					225636_at	signal transducer and activator of transcription 2, 113kDa	STAT2	H98105		218943_s_at	DDX58	DEAD (Asp-Glu-Ala-Asp) box polypeptide 58	Hs.190622///Hs.609798	23586
					225646_at	cathepsin C	CTSC	AI246687		218986_s_at	DDX60	DEAD (Asp-Glu-Ala-Asp) box polypeptide 60	Hs.481141///Hs.591710	55601
					225647_s_at	cathepsin C	CTSC	AI246687		219209_at	IFIH1	interferon induced with helicase C domain 1	Hs.163173	64135
					225929_s_at	ring finger protein 213	RNF213	AA233374		219584_at	PLA1A	phospholipase A1 member A	Hs.437451///Hs.714096	51365
					225931_s_at	ring finger protein 213	RNF213	AI954660		219593_at	SLC15A3	solute carrier family 15, member 3	Hs.237856	51296
					225939_at	eukaryotic translation initiation factor 4E family member 3	EIF4E3	AL161983		219684_at	RTP4	receptor (chemosensory) transporter protein 4	Hs.43388///Hs.734988	64108
					225940_at	eukaryotic translation initiation factor 4E family member 3	EIF4E3	BE465037		219716_at	APOL6	apolipoprotein L, 6	Hs.257352	80830
					225941_at	eukaryotic translation initiation factor 4E family member 3	EIF4E3	AI935522		219938_s_at	PSTPIP2	proline-serine-threonine phosphatase interacting protein 2	Hs.567384///Hs.684533	9050
					225973_at	transporter 2, ATP-binding cassette, sub-family B (MDR/TAP)	TAP2	AA573502		220351_at	CCRL1	chemokine (C-C motif) receptor-like 1	Hs.598856///Hs.743547	51554
					226147_s_at	polymeric immunoglobulin receptor	PIGR	AA838075		221087_s_at	APOL3	apolipoprotein L, 3	Hs.474737///Hs.690817	80833
					226702_at	cytidine monophosphate (UMP-CMP) kinase 2, mitochondrial	CMPK2	AI742057		221211_s_at	MAP3K7CL	MAP3K7 C-terminal like	Hs.222802///Hs.623504///Hs.732933	56911
					226745_at	cytochrome P450, family 4, subfamily V, polypeptide 2	CYP4V2	AU146978		221477_s_at	LOC100129518///SOD2	uncharacterized LOC100129518///superoxide dismutase 2, mitochondrial	Hs.487046///Hs.712708	6648///100129518
					227103_s_at	endothelin converting enzyme 2	ECE2	BE646208		221653_x_at	APOL2	apolipoprotein L, 2	Hs.474740	23780
					227135_at	N-acylethanolamine acid amidase	NAAA	AI436803		221841_s_at	KLF4	Kruppel-like factor 4 (gut)	Hs.376206///Hs.739613	9314
					227458_at	CD274 molecule	CD274	AI608902		221872_at	RARRES1	retinoic acid receptor responder (tazarotene induced) 1	Hs.131269///Hs.708627	5918
					227807_at	poly (ADP-ribose) polymerase family, member 9	PARP9	AI738416		221875_x_at	HLA-F	major histocompatibility complex, class I, F	Hs.519972	3134
					227865_at	idnK, gluconokinase homolog (E. coli)	IDNK	BF111242		222592_s_at	ACSL5	acyl-CoA synthetase long-chain family member 5	Hs.11638	51703
					228304_at	RNA binding motif protein 43	RBM43	BE674118		222868_s_at	IL18BP	interleukin 18 binding protein	Hs.591967	10068
					228391_at	cytochrome P450, family 4, subfamily V, polypeptide 2	CYP4V2	AI916528		223125_s_at	C1orf21	chromosome 1 open reading frame 21	Hs.497159///Hs.609773///Hs.609895///Hs.744936	81563
					228439_at	basic leucine zipper transcription factor, ATF-like 2	BATF2	AW083820		223220_s_at	PARP9	poly (ADP-ribose) polymerase family, member 9	Hs.518200///Hs.600223///Hs.634988	83666
					228617_at	XIAP associated factor 1	XAF1	AA142842		223315_at	NTN4	netrin 4	Hs.201034///Hs.630765	59277
					228937_at	laccase (multicopper oxidoreductase) domain containing 1	LACC1	AI659800		223434_at	GBP3	guanylate binding protein 3	Hs.600022///Hs.720167	2635
					228964_at	PR domain containing 1, with ZNF domain	PRDM1	AI692659		223501_at	TNFSF13B	tumor necrosis factor (ligand) superfamily, member 13b	Hs.525157	10673
					229138_at	poly (ADP-ribose) polymerase family, member 11	PARP11	AV747166		223502_s_at	TNFSF13B	tumor necrosis factor (ligand) superfamily, member 13b	Hs.525157	10673
					229383_at	membrane-associated ring finger (C3HC4) 1, E3 ubiquitin protein ligase	MARCH1	AI707896		223939_at	SUCNR1	succinate receptor 1	Hs.279575	56670
					229450_at	interferon-induced protein with tetratricopeptide repeats 3	IFIT3	AI075407		223980_s_at	SP110	SP110 nuclear body protein	Hs.145150///Hs.574783///Hs.601987	3431
					229959_at	cytochrome P450, family 4, subfamily V, polypeptide 2	CYP4V2	BE670622		224701_at	PARP14	poly (ADP-ribose) polymerase family, member 14	Hs.518203///Hs.619286	54625
					230000_at	ring finger protein 213	RNF213	AI523817		225353_s_at	C1QC	complement component 1, q subcomponent, C chain	Hs.467753///Hs.602329	714
					230276_at	family with sequence similarity 49, member A	FAM49A	AI934342		225415_at	DTX3L	deltex 3-like (Drosophila)	Hs.518201///Hs.708262	151636
					230677_at	exocyst complex component 3-like 4	EXOC3L4	AW006941		225636_at	STAT2	signal transducer and activator of transcription 2, 113kDa	Hs.530595///Hs.603264	6773
					231209_at	exocyst complex component 3-like 4	EXOC3L4	BF511215		225929_s_at	RNF213	ring finger protein 213	Hs.195642///Hs.618921///Hs.620788///Hs.736395///Hs.740662///Hs.740883///Hs.740949///Hs.743310	57674
					231234_at	cathepsin C	CTSC	AV699565		225931_s_at	RNF213	ring finger protein 213	Hs.195642///Hs.618921///Hs.620788///Hs.736395///Hs.740662///Hs.740883///Hs.740949///Hs.743310	57674
					231769_at	F-box protein 6	FBXO6	AF129536		225973_at	TAP2	transporter 2, ATP-binding cassette, sub-family B (MDR/TAP)	Hs.502	6891
					231956_at	ring finger protein 213	RNF213	AA976354		226117_at	TIFA	TRAF-interacting protein with forkhead-associated domain	Hs.310640///Hs.626166	92610
					232072_at	N-acylethanolamine acid amidase	NAAA	AK025371		226147_s_at	PIGR	polymeric immunoglobulin receptor	Hs.497589	5284
					232155_at	ring finger protein 213	RNF213	AK023113		226237_at	COL8A1	collagen, type VIII, alpha 1	Hs.654548///Hs.740613///Hs.740617	1295
					232610_at	poly (ADP-ribose) polymerase family, member 14	PARP14	AI220157		226431_at	FAM117B	family with sequence similarity 117, member B	Hs.471130	150864
					233538_s_at	cytochrome b-245, beta polypeptide	CYBB	AI203028		226459_at	PIK3AP1	phosphoinositide-3-kinase adaptor protein 1	Hs.310456	118788
					233851_s_at	torsin family 3, member A	TOR3A	AJ299441		226474_at	NLRC5	NLR family, CARD domain containing 5	Hs.528836///Hs.708775	84166
					233880_at	ring finger protein 213	RNF213	AL161961		226603_at	SAMD9L	sterile alpha motif domain containing 9-like	Hs.489118///Hs.607232	219285
					234987_at	SAM domain and HD domain 1	SAMHD1	AV715309		226702_at	CMPK2	cytidine monophosphate (UMP-CMP) kinase 2, mitochondrial	Hs.598628///Hs.7155	129607
					235385_at	membrane-associated ring finger (C3HC4) 1, E3 ubiquitin protein ligase	MARCH1	AI935334		226757_at	IFIT2	interferon-induced protein with tetratricopeptide repeats 2	Hs.437609	3433
					235529_x_at	SAM domain and HD domain 1	SAMHD1	BF437747		226878_at	HLA-DOA	major histocompatibility complex, class II, DO alpha	Hs.631991	3111
					235668_at	PR domain containing 1, with ZNF domain	PRDM1	AW977527		227014_at	ASPHD2	aspartate beta-hydroxylase domain containing 2	Hs.567547	57168
					235719_at	cytochrome P450, family 4, subfamily V, polypeptide 2	CYP4V2	BE326857		227458_at	CD274	CD274 molecule	Hs.521989///Hs.712746	29126
					235964_x_at	SAM domain and HD domain 1	SAMHD1	AA603344		227556_at	NME7	NME/NM23 family member 7	Hs.706952	29922
					236673_at	TRAF-interacting protein with forkhead-associated domain, family member B	TIFAB	AI554057		227607_at	STAMBPL1	STAM binding protein-like 1	Hs.16229///Hs.607504	57559
					238025_at	mixed lineage kinase domain-like	MLKL	AA706818		227609_at	EPSTI1	epithelial stromal interaction 1 (breast)	Hs.546467///Hs.613034	94240
					238461_at	eukaryotic translation initiation factor 4E family member 3	EIF4E3	AA228031		227697_at	SOCS3	suppressor of cytokine signaling 3	Hs.527973///Hs.703620	9021
					238725_at	interferon regulatory factor 1	IRF1	AW392551		227854_at			Hs.657368
					239086_at	idnK, gluconokinase homolog (E. coli)	IDNK	BE501810		227856_at	C4orf32	chromosome 4 open reading frame 32	Hs.23439///Hs.603509	132720
					239529_at	chromosome 5 open reading frame 20 /// TRAF-interacting protein with forkhead-associated domain, family member B	C5orf20 /// TIFAB	AI141949		227868_at	LOC154761	family with sequence similarity 115, member C pseudogene	Hs.532236///Hs.716689///Hs.720801	154761
					239587_at	toll-like receptor 3	TLR3	AI686890		227971_at	NRK	Nik related kinase	Hs.209527///Hs.695203///Hs.739153	203447
					240202_x_at	phosphofructokinase, platelet	PFKP	R56894		228057_at	DDIT4L	DNA-damage-inducible transcript 4-like	Hs.480378///Hs.627076	115265
					240287_at	immunoresponsive 1 homolog (mouse)	IRG1	BG236136		228439_at	BATF2	basic leucine zipper transcription factor, ATF-like 2	Hs.124840	116071
					241326_at	adenylate kinase 7	AK7	AI733700		228617_at	XAF1	XIAP associated factor 1	Hs.441975	54739
					241347_at	ring finger protein 213	RNF213	AA936632		228640_at	PCDH7	protocadherin 7	Hs.479439	5099
					241480_at	ring finger protein 213	RNF213	AA043429		229242_at	TNFSF15	tumor necrosis factor (ligand) superfamily, member 15	Hs.23349	9966
					242060_x_at	PHD finger protein 11	PHF11	R08619		229390_at	FAM26F	family with sequence similarity 26, member F	Hs.381220	441168
					242234_at	XIAP associated factor 1	XAF1	AI859280		229391_s_at	FAM26F	family with sequence similarity 26, member F	Hs.381220	441168
					242497_at	TRAF-type zinc finger domain containing 1	TRAFD1	AI694735		229450_at	IFIT3	interferon-induced protein with tetratricopeptide repeats 3	Hs.744072	3437
					242625_at	radical S-adenosyl methionine domain containing 2	RSAD2	AW189843		229543_at	OTTHUMG00000159342///RP1-93H18.6	NULL///NULL	Hs.679629
					242667_at	toll-like receptor 3	TLR3	AI769939		229584_at	LRRK2	leucine-rich repeat kinase 2	Hs.187636///Hs.630869	120892
					242814_at	serpin peptidase inhibitor, clade B (ovalbumin), member 9	SERPINB9	AI986192		229625_at	GBP5	guanylate binding protein 5	Hs.513726///Hs.602752	115362
					242876_at	v-akt murine thymoma viral oncogene homolog 3	AKT3	AW665358		229659_s_at			Hs.709003
					242879_x_at	v-akt murine thymoma viral oncogene homolog 3	AKT3	AI939442		230000_at	RNF213	ring finger protein 213	Hs.195642///Hs.618921///Hs.620788///Hs.736395///Hs.740662///Hs.740883///Hs.740949///Hs.743310	57674
					242898_at	eukaryotic translation initiation factor 2-alpha kinase 2	EIF2AK2	AI494047		230036_at	SAMD9L	sterile alpha motif domain containing 9-like	Hs.489118///Hs.607232	219285
					243038_at	RNA binding motif protein 43	RBM43	AW292769		230405_at	C5orf56	chromosome 5 open reading frame 56	Hs.658288	441108
					243196_s_at	TRAF-type zinc finger domain containing 1	TRAFD1	BF223703		231426_at			Hs.567760
					244137_at	apoptosis resistant E3 ubiquitin protein ligase 1	AREL1	AA227861		231513_at			Hs.597550
					35150_at	CD40 molecule, TNF receptor superfamily member 5	CD40	X60592		231577_s_at	GBP1	guanylate binding protein 1, interferon-inducible	Hs.443527///Hs.62661	2633
					35254_at	TRAF-type zinc finger domain containing 1	TRAFD1	AB007447		231578_at	GBP1	guanylate binding protein 1, interferon-inducible	Hs.443527///Hs.62661	2633
					36564_at	ring finger protein 19B	RNF19B	W27419		231769_at	FBXO6	F-box protein 6	Hs.464419	26270
										231956_at	RNF213	ring finger protein 213	Hs.195642///Hs.618921///Hs.620788///Hs.736395///Hs.740662///Hs.740883///Hs.740949///Hs.743310	57674
										232375_at			Hs.661921
										232617_at	CTSS	cathepsin S	Hs.181301	1520
										233375_at	EFCAB2	EF-hand calcium binding domain 2	Hs.134857///Hs.605890	84288
										233880_at	RNF213	ring finger protein 213	Hs.195642///Hs.618921///Hs.620788///Hs.736395///Hs.740662///Hs.740883///Hs.740949///Hs.743310	57674
										234050_at	TAGAP	T-cell activation RhoGTPase activating protein		117289
										234306_s_at	SLAMF7	SLAM family member 7	Hs.517265	57823
										234987_at	SAMHD1	SAM domain and HD domain 1	Hs.580681	25939
										235157_at			Hs.664716
										235175_at	GBP4	guanylate binding protein 4	Hs.409925	115361
										235229_at			Hs.332649
										235276_at	EPSTI1	epithelial stromal interaction 1 (breast)	Hs.546467///Hs.613034	94240
										235529_x_at	SAMHD1	SAM domain and HD domain 1	Hs.580681	25939
										235574_at	GBP4	guanylate binding protein 4	Hs.409925	115361
										235964_x_at	SAMHD1	SAM domain and HD domain 1	Hs.580681	25939
										236191_at			Hs.667427
										238439_at	ANKRD22	ankyrin repeat domain 22	Hs.217484	118932
										238531_x_at
										238581_at	GBP5	guanylate binding protein 5	Hs.513726///Hs.602752	115362
										238629_x_at
										238725_at	IRF1	interferon regulatory factor 1	Hs.436061///Hs.665110///Hs.672951	3659
										239196_at	ANKRD22	ankyrin repeat domain 22	Hs.217484	118932
										239979_at
										241869_at	APOL6	apolipoprotein L, 6	Hs.257352///Hs.636032	80830
										242388_x_at	TAGAP	T-cell activation RhoGTPase activating protein	Hs.529984///Hs.601883///Hs.614586	117289
										242907_at	GBP2	guanylate binding protein 2, interferon-inducible	Hs.386567	2634
										33304_at	ISG20	interferon stimulated exonuclease gene 20kDa	Hs.459265	3669
										36564_at	RNF19B	ring finger protein 19B	Hs.591504///Hs.602585	127544
										38241_at	BTN3A3	butyrophilin, subfamily 3, member A3	Hs.167741	10384
										53720_at	C19orf66	chromosome 19 open reading frame 66	Hs.655613	55337
										58916_at	KCTD14///NDUFC2-KCTD14	potassium channel tetramerisation domain containing 14///NDUFC2-KCTD14 readthrough	Hs.407860///Hs.709780	65987///100532726
										AFFX-HUMISGF3A/M97935_3_at	STAT1	signal transducer and activator of transcription 1, 91kDa	Hs.627802///Hs.743244	6772
										AFFX-HUMISGF3A/M97935_5_at	STAT1	signal transducer and activator of transcription 1, 91kDa		6772
										AFFX-HUMISGF3A/M97935_MA_at	STAT1	signal transducer and activator of transcription 1, 91kDa		6772
										AFFX-HUMISGF3A/M97935_MB_at	STAT1	signal transducer and activator of transcription 1, 91kDa		6772
