# Supplementary material for: T Cells With Activated STAT4 Drive the High-Risk Rejection State to Renal Allograft Failure After Kidney Transplantation
Source: Front Immunol. 2022 Jul 1;13:895762. doi: 10.3389/fimmu.2022.895762 (PMC9283858; doi:10.3389/fimmu.2022.895762)
Supplement: Supplementary file 5 [file Table_4.xlsx]

## Sheet: Supplementary Table 4_CellTypeS
	cell_type	gene_name	ratio	p_value	q_value	score	mean_exValue
358	0	CRNDE	0.266772	0.00037974	0.0012658	0.097294	6.36225
1036	0	HSPA12B	0.975702	0	0	inf	8.5571
1710	0	DNASE1L3	0.966871	0	0	inf	14.5657
1859	0	NUPR1	0.292615	3.57162e-32	1.19054e-31	1.59226	10.3251
2060	0	MMRN2	0.971394	0	0	inf	10.0112
2194	0	PLVAP	0.963136	0	0	inf	29.6087
2218	0	TMEM88	0.951114	0	0	inf	12.074
2467	0	FAM167B	0.977054	0	0	inf	16.1435
2568	0	SMAD9	0.344454	4.11259e-14	2.05629e-13	0.581219	7.52173
2576	0	EXOC3L2	0.971023	0	0	inf	9.16527
2661	0	ADGRL4	0.97088	0	0	inf	11.0747
2747	0	CD34	0.950832	0	0	inf	11.1236
2860	0	RAMP3	0.982102	0	0	inf	19.1028
3648	1	HSD11B2	0.223051	0.000116884	0.000389613	0.201316	11.1274
3688	1	FOXC1	0.304775	3.06377e-52	1.53188e-51	2.45091	7.5681
4146	1	PPP1R1A	0.760136	0	0	inf	8.93357
5068	1	TSPAN8	0.865509	0	0	inf	8.09767
5205	1	ATP6V0A4	0.368141	3.81912e-70	1.90956e-69	4.20804	7.98283
5469	1	CLDN10	0.750976	0	0	inf	10.1968
5871	1	SLC12A1	0.729528	0	0	inf	27.3231
6142	1	UMOD	0.526744	0	0	inf	64.4325
6689	1	PHYHIPL	0.234778	3.39153e-05	0.000113051	0.130866	6.04591
7067	1	PLAU	0.779201	0	0	inf	8.87955
7272	1	CRNDE	0.232044	2.51021e-07	1.2551e-06	0.200993	6.36225
8596	1	TMEM213	0.471618	0	0	inf	12.7961
9314	1	CTGF	0.27341	9.86378e-61	4.93189e-60	5.69153	16.8183
10219	1	GMDS	0.330313	6.1195e-98	3.05975e-97	4.84311	7.312
11217	2	SLC17A1	0.92382	0	0	inf	6.25464
11269	2	ENPEP	0.891337	0	0	inf	7.77579
11599	2	SLC17A3	0.952199	0	0	inf	10.6956
11739	2	ACSM2B	0.914544	0	0	inf	8.63488
12177	2	SLC13A3	0.909167	0	0	inf	9.35539
12223	2	CUBN	0.838214	0	0	inf	8.95012
12291	2	LRP2	0.826304	0	0	inf	9.42244
12506	2	GLYAT	0.897778	0	0	inf	8.14807
12577	2	ACSM2A	0.9245	0	0	inf	9.57256
12630	2	CDH6	0.827985	0	0	inf	8.21647
12643	2	PHYHIPL	0.267691	6.92004e-59	3.46002e-58	2.92414	6.04591
12680	2	DPYS	0.910057	0	0	inf	7.6131
12736	2	SLC13A1	0.937984	0	0	inf	11.1258
12750	2	UGT2A3	0.77036	0	0	inf	6.08558
13177	3	ID4	0.447598	0	0	inf	9.82192
13209	3	PHYHIPL	0.425672	6.4e-323	6.4e-322	33.8858	6.04591
13211	3	FOXC1	0.337079	3.8e-322	3.804e-321	33.5086	7.5681
13225	3	AKR1C1	0.433005	0	0	inf	7.65722
13226	3	GMDS	0.33879	0	0	inf	7.312
13250	3	IGFBP3	0.501572	0	0	inf	15.6447
13251	3	SMAD9	0.391159	1.29708e-164	1.29708e-163	19.7053	7.52173
13266	3	LGI2	0.716312	0	0	inf	6.58476
13278	3	CPE	0.396522	0	0	inf	7.80699
13284	3	NUPR1	0.334752	0	0	inf	10.3251
13291	3	CRNDE	0.332676	2.29172e-268	2.29172e-267	23.1499	6.36225
13319	3	CTGF	0.310071	0	0	inf	16.8183
13630	4	GATA3	0.648331	0	0	inf	10.5949
13652	4	HMGCS2	0.661034	0	0	inf	6.67812
13707	4	HSD11B2	0.467662	0	0	inf	11.1274
13711	4	SPTBN2	0.521831	0	0	inf	7.51711
13726	4	SCNN1G	0.904403	0	0	inf	7.41173
13732	4	PTGER1	0.635609	0	0	inf	7.59913
13747	4	AQP2	0.753129	0	0	inf	55.067
13776	4	SMIM22	0.49184	0	0	inf	6.06093
13847	4	AQP3	0.58562	0	0	inf	18.9656
13881	4	FXYD4	0.482453	0	0	inf	53.4845
13920	4	STC1	0.75063	0	0	inf	9.07354
13969	5	SPI1	0.836576	0	0	inf	10.6473
14085	5	LST1	0.866858	0	0	inf	18.8835
14146	5	CD163	0.821678	2.39213e-214	2.39213e-213	112.614	11.3302
14169	5	LILRB1	0.909574	0	0	inf	8.66654
14182	5	LY86	0.887879	2.78398e-290	2.78398e-289	106.684	7.32835
14228	5	VSIG4	0.874576	9.81287e-251	9.81287e-250	122.898	9.92625
14229	5	F13A1	0.599558	1.59889e-187	1.59889e-186	82.8638	13.0664
14260	5	CD300E	0.965318	4.44334e-180	4.44334e-179	83.8386	8.5518
14261	5	SCIMP	0.932331	6.24789e-258	6.24789e-257	101.593	7.48178
14306	5	C1QA	0.623328	0	0	inf	28.0319
14470	5	BCL2A1	0.824468	0	0	inf	10.6953
14498	5	CSF1R	0.911425	0	0	inf	10.6074
14541	5	OLR1	0.886364	5.3961e-230	5.3961e-229	137.604	11.9582
14586	5	MNDA	0.894089	0	0	inf	8.11407
14624	5	MS4A6A	0.799726	0	0	inf	11.2112
14645	5	HCK	0.867391	0	0	inf	9.35187
14676	5	C1orf162	0.794342	0	0	inf	10.8746
14720	5	IGSF6	0.865854	0	0	inf	9.35247
14738	5	ALOX5AP	0.422562	2.78004e-110	1.39002e-109	31.8284	12.1417
14750	5	FCN1	0.955714	0	0	inf	21.4685
14825	5	CX3CR1	0.872727	3.36296e-280	3.36296e-279	132.151	9.56848
14860	5	LRRC25	0.858859	8.83009e-274	8.83009e-273	104.423	7.86349
14871	5	LYZ	0.848397	0	0	inf	26.5423
14916	5	C1QB	0.594457	0	0	inf	30.3547
14951	5	RNASE6	0.790441	9.76237e-189	9.76237e-188	68.0931	8.09175
15002	5	C1QC	0.712695	0	0	inf	27.108
15073	5	LILRB2	0.946667	0	0	inf	8.55535
15148	6	SMIM22	0.327893	9.64068e-294	4.82034e-293	56.6461	6.06093
15160	6	SLC26A7	0.6793	0	0	inf	11.2757
15163	6	HSD11B2	0.2301	3.90371e-301	1.95186e-300	74.822	11.1274
15169	6	SPTBN2	0.301408	3.63965e-266	1.81983e-265	58.5029	7.51711
15173	6	SLC4A1	0.864315	0	0	inf	13.289
15181	6	IL18	0.591156	0	0	inf	8.51322
15183	6	ATP6V1C2	0.848142	0	0	inf	7.28266
15187	6	FXYD4	0.203239	8.50368e-255	4.25184e-254	268.656	53.4845
15193	6	ATP6V0A4	0.428876	0	0	inf	7.98283
15208	6	TMEM213	0.294988	0	0	inf	12.7961
15219	6	ERP27	0.445793	0	0	inf	6.79773
15248	6	KIT	0.762791	0	0	inf	7.13392
15271	6	ATP6V0D2	0.85197	0	0	inf	10.3171
15274	6	MUC20	0.489387	0	0	inf	12.2467
15293	6	RCAN2	0.515063	0	0	inf	7.03451
15345	7	TRAC	0.499118	3.3972e-216	3.3972e-215	127.069	14.2022
15495	7	TRBC2	0.665339	6.490295e-317	6.49029484e-316	284.543	16.2579
15532	7	ALOX5AP	0.380497	2.75906e-121	2.75906e-120	46.3368	12.1417
15533	7	CD3D	0.839713	0	0	inf	14.5825
15555	7	CD96	0.692	4.06449e-164	4.06449e-163	127.293	13.5323
15645	8	COL1A1	0.804935	0	0	inf	27.5283
15763	8	ADH1B	0.798023	0	0	inf	17.9406
15781	8	PTGER1	0.24631	9.46813e-151	4.73407e-150	31.9097	7.59913
15845	8	PDGFRA	0.803191	0	0	inf	10.4072
15849	8	EMILIN1	0.818372	0	0	inf	9.23725
15875	8	COL1A2	0.823337	0	0	inf	22.2207
15906	8	MFAP4	0.924812	0	0	inf	13.5364
15935	8	ACTA2	0.38806	8.94802e-180	8.94802e-179	62.9483	7.97256
15941	8	LUM	0.80422	0	0	inf	54.4592
16013	8	MOXD1	0.841762	0	0	inf	12.6643
16052	9	IGLC2	0.472313	2.81123e-187	2.81123e-186	5118.84	209.726
16059	9	POU2AF1	0.586592	1.49738e-146	1.49738e-145	185.639	7.83447
16060	9	IGHG4	0.463497	0	0	inf	123.62
16063	9	MZB1	0.801527	0	0	inf	21.8916
16068	9	JCHAIN	0.595041	4.93181e-206	4.93181e-205	2454.47	72.5294
16075	9	DERL3	0.646825	1.20533e-244	1.20533e-243	460.635	10.5398
16085	9	IGHG3	0.378125	1.52341e-304	1.52341e-303	5231.68	164.4
16086	9	IGHG1	0.388441	0	0	inf	154.039
16089	9	IGHG2	0.52495	0	0	inf	92.4135
