# Supplementary material for: T Cells With Activated STAT4 Drive the High-Risk Rejection State to Renal Allograft Failure After Kidney Transplantation
Source: Front Immunol. 2022 Jul 1;13:895762. doi: 10.3389/fimmu.2022.895762 (PMC9283858; doi:10.3389/fimmu.2022.895762)
Supplement: Supplementary file 6 [file Table_5.xlsx]

## Sheet: downstream
gene_name	coefficient
APBBAIP	0.0599601
CD247	0.52642
NKG7	0.328859
CD6	-0.397676
ARHGAP30	-1.73189
FGD3	-0.993022
CCL5	0.0395838

## Sheet: upstream
gene_name	coefficient
CD44	0.163793
PTPN6	0.0624654
RPS19BP1	-1.10047
PRDX2	-0.0306427
FTH1	-1.2001
EWSR1	-1.32489
CXCR4	0.010075
UBB	-0.599663
